# Supplementary material for: Sugar Accumulation in Leaves of Arabidopsis sweet11/sweet12 Double Mutants Enhances Priming of the Salicylic Acid-Mediated Defense Response
Source: Front Plant Sci. 2017 Aug 8;8:1378. doi: 10.3389/fpls.2017.01378 (PMC5550771; doi:10.3389/fpls.2017.01378)
Supplement: Supplementary file 1 [file Table_1.xlsx]

## Sheet: Tabelle1
Deregulated probe sets, sweet11/sweet12 vs. Col-0
mock treatment, 2.5 dpi
Probe Name	p-value	FC Absolute	regulation	AGI Code	Gene Symbol	Gene Name	Genbank Accession	Description Synthese	Description TAIR 8	Gene function TAIR8	Gene name_TAIR8_	Go ID	GoSlim Term	Sub-cellular localisation
A_84_P836925	1.88791e-06	5.09843	up	0			BX832035	Arabidopsis thaliana Full-length cDNA Complete sequence from clone GSLTPGH48ZB02 of Hormone Treated Callus of strain col-0 of Arabidopsis thaliana (thale cress) [BX832035]	0	0	0	0	no AGI code	no AGI code
A_84_P178304	0.0176072	4.93041	up	AT4G15690	AT4G15690	monothiol glutaredoxin-S5	NM_117660	Arabidopsis thaliana monothiol glutaredoxin-S5 (AT4G15690) mRNA, complete cds [NM_117660]	glutaredoxin family protein Identical to Monothiol glutaredoxin-S5 (AtGrxS5) (GRXS5) [Arabidopsis Thaliana] (GB:O23420); similar to glutaredoxin family protein [Arabidopsis thaliana] (TAIR:AT4G15680.1); similar to glutaredoxin family protein [Musa acuminata] (GB:ABF69994.1); contains InterPro domain Thioredoxin-like fold; (InterPro:IPR012336); contains InterPro domain Glutaredoxin; (InterPro:IPR0…	redox.regulation	redox.glutaredoxins	GO:0012505	other cell compartment	occ
A_84_P278800	0.00116632	4.85177	up	AT4G15700	AT4G15700	monothiol glutaredoxin-S3	NM_117661	Arabidopsis thaliana monothiol glutaredoxin-S3 (AT4G15700) mRNA, complete cds [NM_117661]	glutaredoxin family protein Identical to Monothiol glutaredoxin-S3 (AtGrxS3) (GRXS3) [Arabidopsis Thaliana] (GB:O23421); similar to glutaredoxin family protein [Arabidopsis thaliana] (TAIR:AT4G15690.1); similar to glutaredoxin family protein [Musa acuminata] (GB:ABF69994.1); similar to Glutaredoxin-like family protein [Oryza sativa (japonica cultivar-group)] (GB:ABA99336.1); contains InterPro dom…	redox.regulation	redox.glutaredoxins	GO:0012505	other cell compartment	occ
A_84_P14903	0.00397579	4.46496	up	AT5G11920	cwINV6	beta-fructofuranosidase, insoluble isoenzyme CWINV6	NM_121230	Arabidopsis thaliana beta-fructofuranosidase, insoluble isoenzyme CWINV6 (cwINV6) mRNA, complete cds [NM_121230]	ATCWINV6 (6-&1-FRUCTAN EXOHYDROLASE); hydrolase, hydrolyzing O-glycosyl compounds / inulinase/ levanase Encodes a protein with fructan exohydrolase (FEH) activity acting on both inulin and levan-type fructans (1- and 6-FEH). The enzyme does not have invertase activity. similar to ATFRUCT5 (BETA-FRUCTOFURANOSIDASE 5), hydrolase, hydrolyzing O-glycosyl compounds / levanase [Arabidopsis thaliana] (T…	minor CHO	minor CHO metabolism.others	0	not found	not found
A_84_P848499	0.000265485	4.30981	up	AT5G35935			BX832035	Arabidopsis thaliana Full-length cDNA Complete sequence from clone GSLTPGH48ZB02 of Hormone Treated Callus of strain col-0 of Arabidopsis thaliana (thale cress) [BX832035]	copia-like retrotransposon family, has a 2.0e-232 P-value blast match to GB:CAA72989 open reading frame 1 (Ty1_Copia-element) (Brassica oleracea)	DNA	DNA.synthesis/chromatin structure.retrotransposon/transposase.copia-like retrotransposon	0	not found	not found
A_84_P563858	0.00496611	4.04968	up	AT4G38340	AT4G38340	RWP-RK domain-containing protein	NM_119996	Arabidopsis thaliana RWP-RK domain-containing protein (AT4G38340) mRNA, complete cds [NM_119996]	RWP-RK domain-containing protein similar to RWP-RK domain-containing protein [Arabidopsis thaliana] (TAIR:AT1G20640.2); similar to NIN-like protein 1 [Lotus japonicus] (GB:CAE30324.1); contains InterPro domain Plant regulator RWP-RK; (InterPro:IPR003035); contains InterPro domain Octicosapeptide/Phox/Bem1p; (InterPro:IPR000270)	RNA	RNA.regulation of transcription.NIN-like bZIP-related family	0	not found	not found
A_84_P15691	3.89333e-05	4.01972	up	AT4G11460	CRK30	putative cysteine-rich receptor-like protein kinase 30	NM_117217	Arabidopsis thaliana putative cysteine-rich receptor-like protein kinase 30 (CRK30) mRNA, complete cds [NM_117217]	protein kinase family protein similar to protein kinase family protein [Arabidopsis thaliana] (TAIR:AT4G11480.1); similar to CRK11 (CYSTEINE-RICH RLK11), kinase [Arabidopsis thaliana] (TAIR:AT4G23190.1); similar to protein kinase family protein [Arabidopsis thaliana] (TAIR:AT4G11470.1); similar to receptor-like protein kinase homolog RK20-1 [Phaseolus vulgaris] (GB:AAD21872.1); contains InterPro …	signalling	signalling.receptor kinases.DUF 26	GO:0012505	other cell compartment	occ
A_84_P84999	0.047945	3.98342	up	AT3G28580	AT3G28580	AAA-type ATPase family protein	NM_113778	Arabidopsis thaliana AAA-type ATPase family protein (AT3G28580) mRNA, complete cds [NM_113778]	AAA-type ATPase family protein similar to AATP1 (AAA-ATPASE 1), ATP binding / ATPase [Arabidopsis thaliana] (TAIR:AT5G40010.1); similar to AAA ATPase [Medicago truncatula] (GB:ABE78645.1); contains InterPro domain AAA-protein subdomain; (InterPro:IPR003960); contains InterPro domain AAA ATPase; (InterPro:IPR003593); contains InterPro domain AAA ATPase, central region; (InterPro:IPR003959)	Protein	protein.degradation.AAA type	GO:0005783	ER	ER
A_84_P11288	0.00885389	3.80061	up	AT1G43000	AT1G43000	PLATZ transcription factor family protein	NM_103459	Arabidopsis thaliana PLATZ transcription factor family protein (AT1G43000) mRNA, complete cds [NM_103459]	zinc-binding family protein similar to zinc-binding family protein [Arabidopsis thaliana] (TAIR:AT1G76590.1); similar to Protein of unknown function DUF597 [Medicago truncatula] (GB:ABE94698.1); similar to Os06g0624900 [Oryza sativa (japonica cultivar-group)] (GB:NP_001058108.1); contains InterPro domain Protein of unknown function DUF597; (InterPro:IPR006734)	not assigned	not assigned.no ontology	GO:0005575	unknown cellular components	ucc
A_84_P16647	0.000150279	3.73325	up	AT4G13900			BT000466	Arabidopsis thaliana putative disease resistance protein (At4g13900) mRNA, complete cds [BT000466]	pseudogene, similar to NL0D, contains leucine rich-repeat domains Pfam:PF00560, INTERPRO:IPR001611; similar to Cf-4A protein (Lycopersicon esculentum) gi|3097197|emb|CAA73187; blastp match of 33% identity and 2.9e-93 P-value to GP|4235641|gb|AAD13301.1||AF119040 NL0D {Lycopersicon esculentum}	not assigned	not assigned.unknown	0	not found	not found
A_84_P23270	0.00653674	3.72427	up	AT4G18250	AT4G18250	putative receptor serine/threonine kinase	NM_117935	Arabidopsis thaliana putative receptor serine/threonine kinase (AT4G18250) mRNA, complete cds [NM_117935]	receptor serine/threonine kinase, putative similar to receptor serine/threonine kinase, putative [Arabidopsis thaliana] (TAIR:AT1G70250.1); similar to PR5K (PR5-like receptor kinase), kinase/ transmembrane receptor protein serine/threonine kinase [Arabidopsis thaliana] (TAIR:AT5G38280.1); similar to receptor serine/threonine kinase PR5K (GB:AAC49208.1); contains InterPro domain Serine/threonine p…	signalling	signalling.receptor kinases.thaumatin like	0	not found	not found
A_84_P21864	0.0160664	3.72128	up	AT1G73805	AT1G73805	calmodulin binding protein-like protein	NM_106040	Arabidopsis thaliana calmodulin binding protein-like protein (AT1G73805) mRNA, complete cds [NM_106040]	calmodulin binding similar to calmodulin-binding protein [Arabidopsis thaliana] (TAIR:AT5G57580.1); similar to unnamed protein product [Vitis vinifera] (GB:CAO68093.1); contains InterPro domain Calmodulin binding protein-like (InterPro:IPR012416)	signalling	signalling.calcium	GO:0005634	nucleus	N
A_84_P11867	0.00402342	3.64822	up	AT3G62040	AT3G62040	haloacid dehalogenase-like hydrolase domain-containing protein	NM_116069	Arabidopsis thaliana haloacid dehalogenase-like hydrolase domain-containing protein (AT3G62040) mRNA, complete cds [NM_116069]	hydrolase similar to haloacid dehalogenase-like hydrolase family protein [Arabidopsis thaliana] (TAIR:AT5G59490.1); similar to Os07g0634400 [Oryza sativa (japonica cultivar-group)] (GB:NP_001060381.1); similar to expressed protein [Oryza sativa (japonica cultivar-group)] (GB:AAR88590.1); contains InterPro domain HAD-superfamily hydrolase subfamily IA, variant 3; (InterPro:IPR006402); contains Int…	not assigned	not assigned.no ontology	0	not found	not found
A_84_P16173	0.0418259	3.47391	up	AT1G28480	GRX480	glutaredoxin-C9	NM_102616	Arabidopsis thaliana glutaredoxin-C9 (GRX480) mRNA, complete cds [NM_102616]	glutaredoxin family protein Identical to Glutaredoxin-C9 (AtGrxC9) (GRXC9) [Arabidopsis Thaliana] (GB:Q9SGP6); similar to glutaredoxin family protein [Arabidopsis thaliana] (TAIR:AT1G03850.2); similar to Os01g0241400 [Oryza sativa (japonica cultivar-group)] (GB:NP_001042552.1); similar to unknown protein [Oryza sativa (japonica cultivar-group)] (GB:BAD81621.1); contains InterPro domain Thioredoxi…	redox.regulation	redox.glutaredoxins	GO:0005575	unknown cellular components	ucc
A_84_P12851	0.0331863	3.46608	up	AT4G10500	AT4G10500	oxidoreductase, 2OG-Fe(II) oxygenase family protein	NM_117118	Arabidopsis thaliana oxidoreductase, 2OG-Fe(II) oxygenase family protein (AT4G10500) mRNA, complete cds [NM_117118]	oxidoreductase, 2OG-Fe(II) oxygenase family protein similar to oxidoreductase, 2OG-Fe(II) oxygenase family protein [Arabidopsis thaliana] (TAIR:AT4G10490.1); similar to Os04g0581100 [Oryza sativa (japonica cultivar-group)] (GB:NP_001053652.1); similar to H0303A11-B0406H05.3 [Oryza sativa (indica cultivar-group)] (GB:CAH67943.1); contains InterPro domain Isopenicillin N synthase; (InterPro:IPR0022…	not assigned	not assigned.no ontology	0	not found	not found
A_84_P10997	0.00254281	3.45347	up	AT4G23310	CRK23	putative cysteine-rich receptor-like protein kinase 23	NM_118460	Arabidopsis thaliana putative cysteine-rich receptor-like protein kinase 23 (CRK23) mRNA, complete cds [NM_118460]	receptor-like protein kinase, putative similar to receptor-like protein kinase, putative [Arabidopsis thaliana] (TAIR:AT3G45860.1); similar to protein kinase family protein [Arabidopsis thaliana] (TAIR:AT4G23270.1); similar to CRK10 (CYSTEINE-RICH RLK10), kinase [Arabidopsis thaliana] (TAIR:AT4G23180.1); similar to receptor-like protein kinase homolog RK20-1 [Phaseolus vulgaris] (GB:AAD21872.1); …	signalling	signalling.receptor kinases.DUF 26	GO:0012505	other cell compartment	occ
A_84_P150068	0.000839916	3.41451	up	AT2G43140	AT2G43140	transcription factor bHLH129	NM_129876	Arabidopsis thaliana transcription factor bHLH129 (AT2G43140) mRNA, complete cds [NM_129876]	DNA binding / transcription factor similar to basic helix-loop-helix (bHLH) family protein [Arabidopsis thaliana] (TAIR:AT1G05805.1); similar to B1065G12.3 [Oryza sativa (japonica cultivar-group)] (GB:BAB90521.1); similar to Os01g0900800 [Oryza sativa (japonica cultivar-group)] (GB:NP_001045106.1); similar to Os09g0487900 [Oryza sativa (japonica cultivar-group)] (GB:NP_001063529.1); contains Inte…	RNA	RNA.regulation of transcription.bHLH,Basic Helix-Loop-Helix family	GO:0005634	nucleus	N
A_84_P20114	0.00451472	3.40906	up	AT2G32680	RLP23	receptor like protein 23	NM_128827	Arabidopsis thaliana receptor like protein 23 (RLP23) mRNA, complete cds [NM_128827]	disease resistance family protein similar to disease resistance family protein / LRR family protein [Arabidopsis thaliana] (TAIR:AT3G24900.1); similar to leucine-rich repeat family protein [Arabidopsis thaliana] (TAIR:AT2G33020.1); similar to disease resistance family protein [Arabidopsis thaliana] (TAIR:AT3G25020.1); similar to putative kinase [Brassica napus] (GB:ABI99471.1); contains InterPro …	stress	stress.biotic.PR-proteins	GO:0012505	other cell compartment	occ
A_84_P20605	0.00059997	3.39794	up	AT5G24530	DMR6	downy mildew resistance 6 protein / oxidoreductase	NM_122361	Arabidopsis thaliana downy mildew resistance 6 protein / oxidoreductase (DMR6) mRNA, complete cds [NM_122361]	oxidoreductase, 2OG-Fe(II) oxygenase family protein similar to oxidoreductase, 2OG-Fe(II) oxygenase family protein [Arabidopsis thaliana] (TAIR:AT4G10490.1); similar to 2OG-Fe(II) oxygenase [Medicago truncatula] (GB:ABE85154.1); contains InterPro domain 2OG-Fe(II) oxygenase; (InterPro:IPR005123)	secondary metabolism	secondary metabolism.flavonoids.dihydroflavonols	GO:0005575	unknown cellular components	ucc
A_84_P21942	0.000407752	3.34877	up	AT1G51850	AT1G51850	Leucine-rich repeat protein kinase family protein	NM_104065	Arabidopsis thaliana Leucine-rich repeat protein kinase family protein (AT1G51850) mRNA, complete cds [NM_104065]	leucine-rich repeat protein kinase, putative similar to leucine-rich repeat protein kinase, putative [Arabidopsis thaliana] (TAIR:AT3G21340.1); similar to leucine-rich repeat protein kinase, putative [Arabidopsis thaliana] (TAIR:AT1G51805.1); similar to leucine-rich repeat protein kinase, putative [Arabidopsis thaliana] (TAIR:AT1G51820.1); similar to Protein kinase [Medicago truncatula] (GB:ABE90…	signalling	signalling.receptor kinases.misc	GO:0005886	plasma membrane	PM
A_84_P788781	0.0389905	3.33099	up	AT1G09080	BIP3	Hsp70 protein BiP chaperone BIP-L	NM_100779	Arabidopsis thaliana Hsp70 protein BiP chaperone BIP-L (BIP3) mRNA, complete cds [NM_100779]	luminal binding protein 3 (BiP-3) (BP3) similar to BIP (LUMINAL BINDING PROTEIN), ATP binding [Arabidopsis thaliana] (TAIR:AT5G42020.1); similar to luminal binding protein 1 (BiP-1) (BP1) [Arabidopsis thaliana] (TAIR:AT5G28540.1); similar to HSP70B (heat shock protein 70B), ATP binding [Arabidopsis thaliana] (TAIR:AT1G16030.1); similar to luminal binding protein [Pseudotsuga menziesii] (GB:CAA898…	stress	stress.abiotic.heat	GO:0005788	ER	ER
A_84_P13831	0.0153567	3.30451	up	AT4G23150	CRK7	cysteine-rich receptor-like protein kinase 7	NM_118444	Arabidopsis thaliana cysteine-rich receptor-like protein kinase 7 (CRK7) mRNA, complete cds [NM_118444]	protein kinase family protein similar to protein kinase family protein [Arabidopsis thaliana] (TAIR:AT4G23160.1); similar to CRK10 (CYSTEINE-RICH RLK10), kinase [Arabidopsis thaliana] (TAIR:AT4G23180.1); similar to CRK6 (CYSTEINE-RICH RLK 6), kinase [Arabidopsis thaliana] (TAIR:AT4G23140.1); similar to receptor-like protein kinase homolog RK20-1 [Phaseolus vulgaris] (GB:AAD21872.1); contains Inte…	signalling	signalling.receptor kinases.DUF 26	GO:0012505	other cell compartment	occ
A_84_P14410	0.000785626	3.26842	up	AT2G33080	RLP28	receptor like protein 28	NM_128868	Arabidopsis thaliana receptor like protein 28 (RLP28) mRNA, complete cds [NM_128868]	leucine-rich repeat family protein similar to leucine-rich repeat family protein [Arabidopsis thaliana] (TAIR:AT2G33020.1); similar to leucine-rich repeat family protein [Arabidopsis thaliana] (TAIR:AT2G33060.1); similar to leucine-rich repeat family protein [Arabidopsis thaliana] (TAIR:AT2G33050.1); similar to putative kinase [Brassica napus] (GB:ABI99471.1); contains InterPro domain Leucine-ric…	stress	stress.biotic	GO:0012505	other cell compartment	occ
A_84_P841699	0.00226908	3.2433	up	AT1G33840	AT1G33840	hypothetical protein	NM_103106	Arabidopsis thaliana uncharacterized protein (AT1G33840) mRNA, complete cds [NM_103106]	similar to unknown protein [Arabidopsis thaliana] (TAIR:AT5G01750.2); similar to Protein of unknown function DUF567 [Medicago truncatula] (GB:ABE88873.1); contains InterPro domain Protein of unknown function DUF567; (InterPro:IPR007612)	not assigned	not assigned.unknown	GO:0005575	unknown cellular components	ucc
A_84_P14505	0.0313183	3.2404	up	AT2G32140	AT2G32140	transmembrane receptor protein	NM_128773	Arabidopsis thaliana transmembrane receptor protein (AT2G32140) mRNA, complete cds [NM_128773]	transmembrane receptor similar to ATPP2-A5, transmembrane receptor [Arabidopsis thaliana] (TAIR:AT1G65390.2); similar to TIR; Disease resistance protein [Medicago truncatula] (GB:ABD28631.1); contains InterPro domain Toll-Interleukin receptor; (InterPro:IPR000157); contains InterPro domain Protein of unknown function DUF641, plant; (InterPro:IPR006943)	stress	stress.biotic.receptors	GO:0009507	chloroplast	CP
A_84_P836180	0.00275445	3.23276	up	AT2G32680	RLP23	receptor like protein 23	NM_128827	Arabidopsis thaliana receptor like protein 23 (RLP23) mRNA, complete cds [NM_128827]	disease resistance family protein similar to disease resistance family protein / LRR family protein [Arabidopsis thaliana] (TAIR:AT3G24900.1); similar to leucine-rich repeat family protein [Arabidopsis thaliana] (TAIR:AT2G33020.1); similar to disease resistance family protein [Arabidopsis thaliana] (TAIR:AT3G25020.1); similar to putative kinase [Brassica napus] (GB:ABI99471.1); contains InterPro …	stress	stress.biotic.PR-proteins	GO:0012505	other cell compartment	occ
A_84_P18315	0.000237978	3.19633	up	AT3G09940	MDHAR	monodehydroascorbate reductase (NADH)	NM_111829	Arabidopsis thaliana monodehydroascorbate reductase (NADH) (MDHAR) mRNA, complete cds [NM_111829]	MDHAR (MONODEHYDROASCORBATE REDUCTASE); monodehydroascorbate reductase (NADH) Identical to Probable monodehydroascorbate reductase, cytoplasmic isoform 1 (EC 1.6.5.4) (MDAR 1) [Arabidopsis Thaliana] (GB:Q9SR59); similar to monodehydroascorbate reductase, putative [Arabidopsis thaliana] (TAIR:AT5G03630.1); similar to monodehydroascorbate reductase [Mesembryanthemum crystallinum] (GB:CAC82727.1); c…	redox.regulation	redox.ascorbate and glutathione.ascorbate	GO:0005829	cytosol	C
A_84_P535346	0.043113	3.17704	up	AT5G22540	AT5G22540	hypothetical protein	NM_122159	Arabidopsis thaliana uncharacterized protein (AT5G22540) mRNA, complete cds [NM_122159]	similar to unknown protein [Arabidopsis thaliana] (TAIR:AT5G22550.2); similar to hypothetical protein [Oryza sativa (japonica cultivar-group)] (GB:BAD45208.1); contains InterPro domain Protein of unknown function DUF247, plant; (InterPro:IPR004158)	not assigned	not assigned.unknown	GO:0005575	unknown cellular components	ucc
A_84_P18510	0.012555	3.12465	up	AT4G04490	CRK36	cysteine-rich receptor-like protein kinase 36	NM_116687	Arabidopsis thaliana cysteine-rich receptor-like protein kinase 36 (CRK36) mRNA, complete cds [NM_116687]	protein kinase family protein similar to protein kinase family protein [Arabidopsis thaliana] (TAIR:AT4G04570.1); similar to protein kinase family protein [Arabidopsis thaliana] (TAIR:AT4G04540.1); similar to protein kinase family protein [Arabidopsis thaliana] (TAIR:AT4G04500.1); similar to receptor-like protein kinase homolog RK20-1 [Phaseolus vulgaris] (GB:AAD21872.1); contains InterPro domain…	signalling	signalling.receptor kinases.DUF 26	GO:0012505	other cell compartment	occ
A_84_P788748	0.000311325	3.12305	up	AT1G13470	AT1G13470	hypothetical protein	NM_101217	Arabidopsis thaliana uncharacterized protein (AT1G13470) mRNA, complete cds [NM_101217]	similar to unknown protein [Arabidopsis thaliana] (TAIR:AT1G13520.1); similar to hypothetical protein [Oryza sativa (japonica cultivar-group)] (GB:BAC99699.1); contains InterPro domain Protein of unknown function DUF1262; (InterPro:IPR010683)	not assigned	not assigned.unknown	0	not found	not found
A_84_P562126	0.000341337	3.11962	up	AT1G13470	AT1G13470	hypothetical protein	NM_101217	Arabidopsis thaliana uncharacterized protein (AT1G13470) mRNA, complete cds [NM_101217]	similar to unknown protein [Arabidopsis thaliana] (TAIR:AT1G13520.1); similar to hypothetical protein [Oryza sativa (japonica cultivar-group)] (GB:BAC99699.1); contains InterPro domain Protein of unknown function DUF1262; (InterPro:IPR010683)	not assigned	not assigned.unknown	0	not found	not found
A_84_P787266	0.0445974	3.1157	up	AT5G26170	WRKY50	putative WRKY transcription factor 50	NM_122518	Arabidopsis thaliana putative WRKY transcription factor 50 (WRKY50) mRNA, complete cds [NM_122518]	WRKY50 (WRKY DNA-binding protein 50); transcription factor member of WRKY Transcription Factor; Group II-c Identical to Probable WRKY transcription factor 50 (WRKY DNA-binding protein 50) (WRKY50) [Arabidopsis Thaliana] (GB:Q8VWQ5); similar to WRKY51 (WRKY DNA-binding protein 51), transcription factor [Arabidopsis thaliana] (TAIR:AT5G64810.1); similar to putative WRKY transcription factor 10 [Nic…	RNA	RNA.regulation of transcription.WRKY domain transcription factor family	0	not found	not found
A_84_P16816	0.0063467	3.11334	up	AT5G23020	IMS2	methylthioalkylmalate synthase 3	NM_122208	Arabidopsis thaliana methylthioalkylmalate synthase 3 (IMS2) mRNA, complete cds [NM_122208]	MAM-L (METHYLTHIOALKYMALATE SYNTHASE-LIKE); 2-isopropylmalate synthase methylthioalkymalate synthase-like. Also known as 2-isopropylmalate synthase (IMS2). similar to MAM1 (2-isopropylmalate synthase 3), 2-isopropylmalate synthase [Arabidopsis thaliana] (TAIR:AT5G23010.1); similar to methylthioalkylmalate synthase a [Boechera divaricarpa] (GB:CAJ55512.1); similar to methylthioalkylmalate synthase…	secondary metabolism	secondary metabolism.sulfur-containing.glucosinolates.methylthioalkylmalate synthase	GO:0009507	chloroplast	CP
A_84_P787474	0.000864579	3.10642	up	AT4G25110	MC2	metacaspase 2	NM_118643	Arabidopsis thaliana metacaspase 2 (MC2) mRNA, complete cds [NM_118643]	latex-abundant family protein (AMC2) / caspase family protein similar to LOL3 (LSD ONE LIKE 3), caspase/ cysteine-type endopeptidase [Arabidopsis thaliana] (TAIR:AT1G02170.1); similar to hypothetical protein [Oryza sativa] (GB:AAG60197.1); similar to Os10g0565100 [Oryza sativa (japonica cultivar-group)] (GB:NP_001065417.1); contains InterPro domain Zinc finger, LSD1-type; (InterPro:IPR005735); co…	Protein	protein.degradation	0	not found	not found
A_84_P188254	0.00510598	3.09019	up	AT4G23140	CRK6	cysteine-rich receptor-like protein kinase 6	NM_179095	Arabidopsis thaliana cysteine-rich receptor-like protein kinase 6 (CRK6) mRNA, complete cds [NM_179095]	CRK6 (CYSTEINE-RICH RLK 6); kinase Arabidopsis thaliana receptor-like protein kinase. Naming convention from Chen et al 2003 (PMID 14756307) similar to protein kinase family protein [Arabidopsis thaliana] (TAIR:AT4G23160.1); similar to protein kinase family protein [Arabidopsis thaliana] (TAIR:AT4G23150.1); similar to CRK10 (CYSTEINE-RICH RLK10), kinase [Arabidopsis thaliana] (TAIR:AT4G23180.1); …	signalling	signalling.receptor kinases.DUF 26	GO:0005886	plasma membrane	PM
A_84_P14253	0.00946558	3.06316	up	AT1G79400	CHX2	cation/H(+) antiporter 2	NM_106588	Arabidopsis thaliana cation/H(+) antiporter 2 (CHX2) mRNA, complete cds [NM_106588]	ATCHX2 (CATION/H+ EXCHANGER 2); monovalent cation:proton antiporter member of Putative Na+/H+ antiporter family similar to ATCHX1 (CATION/H+ EXCHANGER 1), monovalent cation:proton antiporter [Arabidopsis thaliana] (TAIR:AT1G16380.1); similar to Sodium/hydrogen exchanger [Medicago truncatula] (GB:ABE93142.1); contains InterPro domain Sodium/hydrogen exchanger; (InterPro:IPR006153)	transport	transport.metal	0	not found	not found
A_84_P826986	0.00130485	3.04269	up	AT4G23140	CRK6	cysteine-rich receptor-like protein kinase 6	NM_179095	Arabidopsis thaliana cysteine-rich receptor-like protein kinase 6 (CRK6) mRNA, complete cds [NM_179095]	CRK6 (CYSTEINE-RICH RLK 6); kinase Arabidopsis thaliana receptor-like protein kinase. Naming convention from Chen et al 2003 (PMID 14756307) similar to protein kinase family protein [Arabidopsis thaliana] (TAIR:AT4G23160.1); similar to protein kinase family protein [Arabidopsis thaliana] (TAIR:AT4G23150.1); similar to CRK10 (CYSTEINE-RICH RLK10), kinase [Arabidopsis thaliana] (TAIR:AT4G23180.1); …	signalling	signalling.receptor kinases.DUF 26	GO:0005886	plasma membrane	PM
A_84_P595614	0.00450894	3.0316	up	AT4G14390	AT4G14390	ankyrin repeat-containing protein	NM_117518	Arabidopsis thaliana ankyrin repeat-containing protein (AT4G14390) mRNA, complete cds [NM_117518]	ankyrin repeat family protein similar to ACD6 (ACCELERATED CELL DEATH 6), protein binding [Arabidopsis thaliana] (TAIR:AT4G14400.1); similar to protein binding [Arabidopsis thaliana] (TAIR:AT4G05040.3); similar to Os11g0182900 [Oryza sativa (japonica cultivar-group)] (GB:NP_001065908.1); similar to hypothetical protein LOC_Os11g08050 [Oryza sativa (japonica cultivar-group)] (GB:AAX95030.1); conta…	cell	cell.organisation	GO:0005575	unknown cellular components	ucc
A_84_P94319	0.0430561	3.01881	up	AT4G15236	AT4G15236	ABC transporter G family member 43	NM_148328	Arabidopsis thaliana ABC transporter G family member 43 (AT4G15236) mRNA, complete cds [NM_148328]	ABC transporter family protein Identical to Putative pleiotropic drug resistance protein 15 (PDR15) [Arabidopsis Thaliana] (GB:Q7PC81); similar to ATPDR2/PDR2 (PLEIOTROPIC DRUG RESISTANCE 2), ATPase, coupled to transmembrane movement of substances [Arabidopsis thaliana] (TAIR:AT4G15230.1); similar to ATPDR13/PDR13 (PLEIOTROPIC DRUG RESISTANCE 13), ATP binding / ATPase/ nucleoside-triphosphatase/ …	transport	transport.ABC transporters and multidrug resistance systems	GO:0016020	other membranes	OM
A_84_P294704	0.00182494	3.01508	up	AT1G54010	AT1G54010	GDSL esterase/lipase	NM_104278	Arabidopsis thaliana GDSL esterase/lipase (AT1G54010) mRNA, complete cds [NM_104278]	myrosinase-associated protein, putative similar to myrosinase-associated protein, putative [Arabidopsis thaliana] (TAIR:AT1G54000.1); similar to myrosinase-associated protein [Brassica napus] (GB:CAA71238.1); contains InterPro domain Lipolytic enzyme, G-D-S-L; (InterPro:IPR001087)	misc	misc.myrosinases-lectin-jacalin	GO:0005774	other membranes	OM
A_84_P11521	0.0142006	3.01142	up	AT1G58300	HO4	heme oxygenase 4	NM_104610	Arabidopsis thaliana heme oxygenase 4 (HO4) mRNA, complete cds [NM_104610]	HO4 (HEME OXYGENASE 4); heme oxygenase (decyclizing)/ oxidoreductase Encodes a member (HO4) of the heme oxygenase family. similar to HO3 (HEME OXYGENASE 3), heme oxygenase (decyclizing) [Arabidopsis thaliana] (TAIR:AT1G69720.1); similar to heme oxygenase 1 [Lycopersicon esculentum] (GB:AAK63012.1); contains domain Heme oxygenase (SSF48613); contains domain no description (G3D.1.20.910.10)	tetrapyrrole synthesis	tetrapyrrole synthesis.heme oxygenase	GO:0009507	chloroplast	CP
A_84_P17268	0.000583645	3.00501	up	AT2G14610	PR1	pathogenesis-related protein 1	NM_127025	Arabidopsis thaliana pathogenesis-related protein 1 (PR1) mRNA, complete cds [NM_127025]	PR1 (PATHOGENESIS-RELATED GENE 1) PR1 gene expression is induced in response to a variety of pathogens. It is a useful molecular marker for the SAR response. Though the Genbank record for the cDNA associated to this gene is called 'PR-1-like', the sequence actually corresponds to PR1. Expression of this gene is salicylic-acid responsive. Identical to Pathogenesis-related protein 1 precursor (PR-1…	stress	stress.biotic	GO:0005618	multi-localization	ML
A_84_P16574	0.00128424	2.96849	up	AT3G57260	BGL2	glucan endo-1,3-beta-D-glucosidase	NM_115586	Arabidopsis thaliana glucan endo-1,3-beta-D-glucosidase (BGL2) mRNA, complete cds [NM_115586]	BGL2 (PATHOGENESIS-RELATED PROTEIN 2); glucan 1,3-beta-glucosidase/ hydrolase, hydrolyzing O-glycosyl compounds beta 1,3-glucanase Identical to Glucan endo-1,3-beta-glucosidase, acidic isoform precursor (EC 3.2.1.39) ((1->3)-beta-glucan endohydrolase) ((1->3)-beta- glucanase) (Beta-1,3-endoglucanase) (Pathogenesis-related protein 2) (PR-2) (Beta-1,3-glucanase 2) (BG2) [Arabidopsis Thaliana] (GB:P…	misc	misc.beta 1,3 glucan hydrolases	GO:0005618	multi-localization	ML
A_84_P10745	0.000613207	2.95876	up	AT3G07520	GLR1.4	glutamate receptor 1.4	NM_111630	Arabidopsis thaliana glutamate receptor 1.4 (GLR1.4) mRNA, complete cds [NM_111630]	ATGLR1.4 (Arabidopsis thaliana glutamate receptor 1.4) member of Putative ligand-gated ion channel subunit family Identical to Glutamate receptor 1.4 precursor (Ligand-gated ion channel 1.4) (GLR1.4) [Arabidopsis Thaliana] (GB:Q8LGN1;GB:Q8LGN2;GB:Q9SRR4); similar to ATGLR1.3 (Arabidopsis thaliana glutamate receptor 1.3) [Arabidopsis thaliana] (TAIR:AT5G48410.1); similar to ATGLR1.2 (Arabidopsis t…	signalling	signalling.in sugar and nutrient physiology	GO:0016020	other membranes	OM
A_84_P161343	0.0061991	2.94974	up	AT5G01370	ACI1	ALC-interacting protein 1	NM_120215	Arabidopsis thaliana ALC-interacting protein 1 (ACI1) mRNA, complete cds [NM_120215]	similar to unknown protein [Arabidopsis thaliana] (TAIR:AT2G22795.1); similar to hypothetical protein DDBDRAFT_0192009 [Dictyostelium discoideum AX4] (GB:XP_629009.1)	not assigned	not assigned.unknown	GO:0005634	nucleus	N
A_84_P832427	0.000802769	2.94941	up	AT5G45380	DUR3	solute:sodium symporter	NM_123906	Arabidopsis thaliana solute:sodium symporter (DUR3) mRNA, complete cds [NM_123906]	sodium:solute symporter family protein similar to Os10g0580400 [Oryza sativa (japonica cultivar-group)] (GB:NP_001065513.1); similar to Urea transporter (ISS) [Ostreococcus tauri] (GB:CAL57595.1); contains InterPro domain Na+/solute symporter; (InterPro:IPR001734)	transport	transport.unspecified cations	GO:0005886	plasma membrane	PM
A_84_P109962	0.0277655	2.93745	up	AT1G21240	WAK3	wall-associated receptor kinase 3	NM_101977	Arabidopsis thaliana wall-associated receptor kinase 3 (WAK3) mRNA, complete cds [NM_101977]	WAK3 (WALL ASSOCIATED KINASE 3); kinase/ protein serine/threonine kinase encodes a wall-associated kinase Identical to Wall-associated receptor kinase 3 precursor (EC 2.7.11.-) (WAK3) [Arabidopsis Thaliana] (GB:Q9LMN8); similar to WAK2 (wall-associated kinase 2), protein serine/threonine kinase [Arabidopsis thaliana] (TAIR:AT1G21270.1); similar to WAK1 (CELL WALL-ASSOCIATED KINASE), kinase [Arabi…	signalling	signalling.receptor kinases.wall associated kinase	GO:0005886	plasma membrane	PM
A_84_P21462	0.0182951	2.93513	up	AT4G38560	AT4G38560	phospholipase like protein (PEARLI 4)	NM_001085043	Arabidopsis thaliana phospholipase like protein (PEARLI 4) (AT4G38560) mRNA, complete cds [NM_001085043]	similar to pEARLI4 [Arabidopsis thaliana] (TAIR:AT2G20960.1); similar to pEARLI 4 gene product (GB:AAC37472.1); contains InterPro domain Arabidopsis phospholipase-like; (InterPro:IPR007942)	not assigned	not assigned.unknown	GO:0005575	unknown cellular components	ucc
A_84_P11156	0.0479044	2.90498	up	AT5G26170	WRKY50	putative WRKY transcription factor 50	NM_122518	Arabidopsis thaliana putative WRKY transcription factor 50 (WRKY50) mRNA, complete cds [NM_122518]	WRKY50 (WRKY DNA-binding protein 50); transcription factor member of WRKY Transcription Factor; Group II-c Identical to Probable WRKY transcription factor 50 (WRKY DNA-binding protein 50) (WRKY50) [Arabidopsis Thaliana] (GB:Q8VWQ5); similar to WRKY51 (WRKY DNA-binding protein 51), transcription factor [Arabidopsis thaliana] (TAIR:AT5G64810.1); similar to putative WRKY transcription factor 10 [Nic…	RNA	RNA.regulation of transcription.WRKY domain transcription factor family	0	not found	not found
A_84_P14978	0.000546428	2.90224	up	AT5G45380	DUR3	solute:sodium symporter	NM_123906	Arabidopsis thaliana solute:sodium symporter (DUR3) mRNA, complete cds [NM_123906]	sodium:solute symporter family protein similar to Os10g0580400 [Oryza sativa (japonica cultivar-group)] (GB:NP_001065513.1); similar to Urea transporter (ISS) [Ostreococcus tauri] (GB:CAL57595.1); contains InterPro domain Na+/solute symporter; (InterPro:IPR001734)	transport	transport.unspecified cations	GO:0005886	plasma membrane	PM
A_84_P756195	0.0351699	2.8891	up	AT2G04070	AT2G04070	MATE efflux family protein	NM_126448	Arabidopsis thaliana MATE efflux family protein (AT2G04070) mRNA, complete cds [NM_126448]	transporter similar to ATDTX1, antiporter/ multidrug efflux pump/ multidrug transporter/ transporter [Arabidopsis thaliana] (TAIR:AT2G04040.1); similar to MATE efflux family protein [Arabidopsis thaliana] (TAIR:AT2G04080.1); similar to MATE efflux family protein [Arabidopsis thaliana] (TAIR:AT2G04050.1); similar to hypothetical protein [Vitis vinifera] (GB:CAN69572.1); contains InterPro domain Mu…	transport	transport.misc	GO:0016020	other membranes	OM
A_84_P844205	0.0025231	2.88271	up	AT4G23160	CRK8	cysteine-rich receptor-like protein kinase 8	NM_118445	Arabidopsis thaliana cysteine-rich receptor-like protein kinase 8 (CRK8) mRNA, complete cds [NM_118445]	protein kinase family protein similar to protein kinase family protein [Arabidopsis thaliana] (TAIR:AT4G23150.1); similar to CRK10 (CYSTEINE-RICH RLK10), kinase [Arabidopsis thaliana] (TAIR:AT4G23180.1); similar to CRK6 (CYSTEINE-RICH RLK 6), kinase [Arabidopsis thaliana] (TAIR:AT4G23140.1); similar to receptor-like protein kinase homolog RK20-1 [Phaseolus vulgaris] (GB:AAD21872.1); contains Inte…	signalling	signalling.receptor kinases.DUF 26	0	not found	not found
A_84_P613352	0.000308434	2.8816	up	AT3G61280	AT3G61280	hypothetical protein	NM_001125402	Arabidopsis thaliana uncharacterized protein (AT3G61280) mRNA, complete cds [NM_001125402]	similar to unknown protein [Arabidopsis thaliana] (TAIR:AT3G61290.1); similar to unknown protein [Arabidopsis thaliana] (TAIR:AT2G45840.1); similar to Lipopolysaccharide-modifying protein [Medicago truncatula] (GB:ABD33418.1); contains InterPro domain Lipopolysaccharide-modifying protein; (InterPro:IPR006598); contains InterPro domain Protein of unknown function DUF821, CAP10-like; (InterPro:IPR0…	not assigned	not assigned.unknown	GO:0005575	unknown cellular components	ucc
A_84_P61820	0.00285063	2.84905	up	AT1G17250	RLP3	receptor like protein 3	NM_101586	Arabidopsis thaliana receptor like protein 3 (RLP3) mRNA, complete cds [NM_101586]	leucine-rich repeat family protein similar to leucine-rich repeat family protein [Arabidopsis thaliana] (TAIR:AT1G17240.1); similar to leucine-rich repeat transmembrane protein kinase, putative [Arabidopsis thaliana] (TAIR:AT1G72300.1); similar to leucine-rich receptor-like protein kinase [Daucus carota] (GB:AAL99366.1); similar to leucine-rich receptor-like protein kinase [Daucus carota] (GB:AAL…	stress	stress.biotic	0	not found	not found
A_84_P807490	0.0105975	2.84866	up	AT1G54010	AT1G54010	GDSL esterase/lipase	NM_104278	Arabidopsis thaliana GDSL esterase/lipase (AT1G54010) mRNA, complete cds [NM_104278]	myrosinase-associated protein, putative similar to myrosinase-associated protein, putative [Arabidopsis thaliana] (TAIR:AT1G54000.1); similar to myrosinase-associated protein [Brassica napus] (GB:CAA71238.1); contains InterPro domain Lipolytic enzyme, G-D-S-L; (InterPro:IPR001087)	misc	misc.myrosinases-lectin-jacalin	GO:0005774	other membranes	OM
A_84_P15628	0.00694985	2.84852	up	AT3G57240	BG3	beta-1,3-glucanase 3	NM_115584	Arabidopsis thaliana beta-1,3-glucanase 3 (BG3) mRNA, complete cds [NM_115584]	BG3 (BETA-1,3-GLUCANASE 3); hydrolase, hydrolyzing O-glycosyl compounds encodes a member of glycosyl hydrolase family 17 similar to BGL2 (PATHOGENESIS-RELATED PROTEIN 2), glucan 1,3-beta-glucosidase/ hydrolase, hydrolyzing O-glycosyl compounds [Arabidopsis thaliana] (TAIR:AT3G57260.1); similar to beta-1,3-glucanase (GB:AAA32756.1); contains InterPro domain Glycoside hydrolase, family 17; (InterPr…	misc	misc.beta 1,3 glucan hydrolases	GO:0005618	multi-localization	ML
A_84_P513046	0.000449052	2.84653	up	AT4G25110	MC2	metacaspase 2	NM_118643	Arabidopsis thaliana metacaspase 2 (MC2) mRNA, complete cds [NM_118643]	latex-abundant family protein (AMC2) / caspase family protein similar to LOL3 (LSD ONE LIKE 3), caspase/ cysteine-type endopeptidase [Arabidopsis thaliana] (TAIR:AT1G02170.1); similar to hypothetical protein [Oryza sativa] (GB:AAG60197.1); similar to Os10g0565100 [Oryza sativa (japonica cultivar-group)] (GB:NP_001065417.1); contains InterPro domain Zinc finger, LSD1-type; (InterPro:IPR005735); co…	Protein	protein.degradation	0	not found	not found
A_84_P12251	0.0131532	2.83858	up	AT5G09290	AT5G09290	putative SAL4 phosphatase	NM_120965	Arabidopsis thaliana putative SAL4 phosphatase (AT5G09290) mRNA, complete cds [NM_120965]	3'(2'),5'-bisphosphate nucleotidase, putative / inositol polyphosphate 1-phosphatase, putative Identical to Probable SAL4 phosphatase (3'(2'),5'-bisphosphate nucleotidase 4) (EC 3.1.3.7) (3'(2'),5'-bisphosphonucleoside 3'(2')-phosphohydrolase 4) (DPNPase 4) (Inositol-1,4-bisphosphate 1-phosphatase 4) (EC 3.1.3.57) (Inositol polyphosphate 1-phosphatase 4) (IPPase 4) (SAL4) [Arabidopsis Thaliana] (…	nucleotide metabolism	nucleotide metabolism.degradation	0	not found	not found
A_84_P24055	0.00684651	2.8354	up	AT3G28890	RLP43	receptor like protein 43	NM_113810	Arabidopsis thaliana receptor like protein 43 (RLP43) mRNA, complete cds [NM_113810]	leucine-rich repeat family protein similar to disease resistance family protein [Arabidopsis thaliana] (TAIR:AT5G27060.1); similar to disease resistance family protein [Arabidopsis thaliana] (TAIR:AT3G05650.1); similar to disease resistance family protein / LRR family protein [Arabidopsis thaliana] (TAIR:AT3G11010.1); similar to NL0E [Lycopersicon esculentum] (GB:AAD13303.1); contains InterPro do…	stress	stress.biotic	GO:0012505	other cell compartment	occ
A_84_P21685	0.034708	2.83338	up	AT5G67450	ZF1	zinc-finger protein 1	NM_126145	Arabidopsis thaliana zinc-finger protein 1 (ZF1) mRNA, complete cds [NM_126145]	AZF1 (ARABIDOPSIS ZINC-FINGER PROTEIN 1); nucleic acid binding / transcription factor/ zinc ion binding Encodes zinc-finger protein. mRNA levels are elevated in response to low temperature, cold temperatures and high salt. The protein is localized to the nucleus and acts as a transcriptional repressor. similar to zinc finger (C2H2 type) family protein [Arabidopsis thaliana] (TAIR:AT3G49930.1); si…	RNA	RNA.regulation of transcription.C2H2 zinc finger family	GO:0005634	nucleus	N
A_84_P12178	0.000304589	2.83227	up	AT1G56120	AT1G56120	Leucine-rich repeat transmembrane protein kinase	NM_104490	Arabidopsis thaliana Leucine-rich repeat transmembrane protein kinase (AT1G56120) mRNA, complete cds [NM_104490]	leucine-rich repeat family protein / protein kinase family protein similar to leucine-rich repeat family protein / protein kinase family protein [Arabidopsis thaliana] (TAIR:AT1G56130.1); similar to leucine-rich repeat family protein / protein kinase family protein [Arabidopsis thaliana] (TAIR:AT1G56145.1); similar to leucine-rich repeat family protein / protein kinase family protein [Arabidopsis…	signalling	signalling.receptor kinases.leucine rich repeat VIII-2	0	not found	not found
A_84_P21994	0.00395575	2.82851	up	AT2G26440	AT2G26440	pectinesterase 12	NM_128201	Arabidopsis thaliana pectinesterase 12 (AT2G26440) mRNA, complete cds [NM_128201]	pectinesterase family protein similar to pectinesterase family protein [Arabidopsis thaliana] (TAIR:AT1G02810.1); similar to papillar cell-specific pectin methylesterase-like protein [Brassica napus] (GB:AAK84428.1); similar to Os06g0193200 [Oryza sativa (japonica cultivar-group)] (GB:NP_001057041.1); contains InterPro domain Virulence factor, pectin lyase fold; (InterPro:IPR011050); contains Int…	cell wall	cell wall.pectin*esterases.PME	GO:0005618	cell wall	CW
A_84_P172103	0.0127468	2.82517	up	AT5G25820	AT5G25820	Exostosin family protein	NM_122483	Arabidopsis thaliana Exostosin family protein (AT5G25820) mRNA, complete cds [NM_122483]	exostosin family protein similar to exostosin family protein [Arabidopsis thaliana] (TAIR:AT4G32790.1); similar to Exostosin-like [Medicago truncatula] (GB:ABE81272.1); contains InterPro domain Exostosin-like; (InterPro:IPR004263)	misc	misc.UDP glucosyl and glucoronyl transferases	GO:0016020	other membranes	OM
A_84_P128906	0.0250678	2.82512	up	AT2G15390	FUT4	xyloglucan fucosyltransferase	NM_201739	Arabidopsis thaliana xyloglucan fucosyltransferase (FUT4) mRNA, complete cds [NM_201739]	FUT4 (fucosyltransferase 4); fucosyltransferase/ transferase, transferring glycosyl groups member of Glycosyltransferase Family- 37 Identical to Probable fucosyltransferase 4 (EC 2.4.1.-) (AtFUT4) (FUT4) [Arabidopsis Thaliana] (GB:Q9SJP2); similar to FUT6 (fucosyltransferase 6), fucosyltransferase/ transferase, transferring glycosyl groups [Arabidopsis thaliana] (TAIR:AT1G14080.1); similar to FUT…	cell wall	cell wall.hemicellulose synthesis	GO:0016020	other membranes	OM
A_84_P10933	0.0252334	2.80342	up	AT4G00700	AT4G00700	C2 calcium/lipid-binding and phosphoribosyltransferase C-terminal domain-containing protein	NM_116295	Arabidopsis thaliana C2 calcium/lipid-binding and phosphoribosyltransferase C-terminal domain-containing protein (AT4G00700) mRNA, complete cds [NM_116295]	C2 domain-containing protein similar to C2 domain-containing protein [Arabidopsis thaliana] (TAIR:AT1G22610.1); similar to NTRB (NADPH-dependent thioredoxin reductase B) [Arabidopsis thaliana] (TAIR:AT4G11610.1); similar to C2 domain-containing protein [Arabidopsis thaliana] (TAIR:AT3G61300.1); similar to C2 [Medicago truncatula] (GB:ABD33426.1); similar to C2 [Medicago truncatula] (GB:ABE89860.1…	not assigned	not assigned.no ontology.C2 domain-containing protein	GO:0005575	unknown cellular components	ucc
A_84_P302140	0.0376164	2.80256	up	AT4G19515			NM_148357	Arabidopsis thaliana disease resistance family protein (AT4G19515) mRNA, complete cds [NM_148357]	disease resistance family protein similar to TTR1 (WRKY domain family protein 16), transcription factor [Arabidopsis thaliana] (TAIR:AT5G45050.2); similar to disease resistance-like protein [Brassica rapa] (GB:AAV74409.1); contains InterPro domain Toll-Interleukin receptor; (InterPro:IPR000157)	stress	stress.biotic.PR-proteins	0	not found	not found
A_84_P503876	0.0230515	2.79922	up	AT2G27660	AT2G27660	cysteine/histidine-rich C1 domain-containing protein	NM_128325	Arabidopsis thaliana cysteine/histidine-rich C1 domain-containing protein (AT2G27660) mRNA, complete cds [NM_128325]	DC1 domain-containing protein similar to DC1 domain-containing protein [Arabidopsis thaliana] (TAIR:AT2G44400.1); similar to CHP-rich zinc finger protein-like [Oryza sativa (japonica cultivar-group)] (GB:BAC21314.1); contains InterPro domain C1-like; (InterPro:IPR011424); contains InterPro domain DC1; (InterPro:IPR004146)	not assigned	not assigned.no ontology	GO:0009507	chloroplast	CP
A_84_P288470	0.00439875	2.79165	up	AT4G23220	CRK14	cysteine-rich receptor-like protein kinase 14	NM_118451	Arabidopsis thaliana cysteine-rich receptor-like protein kinase 14 (CRK14) mRNA, complete cds [NM_118451]	protein kinase family protein similar to protein kinase family protein [Arabidopsis thaliana] (TAIR:AT4G11530.1); similar to receptor-like protein kinase homolog RK20-1 [Phaseolus vulgaris] (GB:AAD21872.1); contains InterPro domain Serine/threonine protein kinase; (InterPro:IPR002290); contains InterPro domain Protein kinase-like; (InterPro:IPR011009); contains InterPro domain Protein kinase; (In…	signalling	signalling.receptor kinases.DUF 26	GO:0005575	unknown cellular components	ucc
A_84_P785549	0.0170349	2.78369	up	AT5G48657	AT5G48657	defense protein-like protein	NM_203181	Arabidopsis thaliana defense protein-like protein (AT5G48657) mRNA, complete cds [NM_203181]	defense protein-related similar to proline-rich family protein [Arabidopsis thaliana] (TAIR:AT3G07195.1)	not assigned	not assigned.no ontology	GO:0009507	chloroplast	CP
A_84_P848350	0.00492538	2.77541	up	0				Rep: Cysteine-rich receptor-like protein kinase 14 precursor - Arabidopsis thaliana (Mouse-ear cress), partial (21%) [TC389601]	0	0	0	0	no AGI code	no AGI code
A_84_P14579	0.00215056	2.7637	up	AT3G23110	RLP37	receptor like protein 37	NM_113212	Arabidopsis thaliana receptor like protein 37 (RLP37) mRNA, complete cds [NM_113212]	disease resistance family protein similar to leucine-rich repeat family protein [Arabidopsis thaliana] (TAIR:AT3G23120.1); similar to disease resistance family protein / LRR family protein [Arabidopsis thaliana] (TAIR:AT1G71400.1); similar to disease resistance family protein [Arabidopsis thaliana] (TAIR:AT3G05370.1); similar to Hcr9-Avr4-chl1 [Lycopersicon chilense] (GB:AAV41387.1); contains Int…	stress	stress.biotic.PR-proteins	GO:0012505	other cell compartment	occ
A_84_P555790	0.00508692	2.76085	up	AT5G48657	AT5G48657	defense protein-like protein	NM_203180	Arabidopsis thaliana defense protein-like protein (AT5G48657) mRNA, complete cds [NM_203180]	defense protein-related similar to proline-rich family protein [Arabidopsis thaliana] (TAIR:AT3G07195.1)	not assigned	not assigned.no ontology	GO:0009507	chloroplast	CP
A_84_P137649	0.00374434	2.75556	up	AT1G21250	WAK1	wall-associated receptor kinase 1	NM_101978	Arabidopsis thaliana wall-associated receptor kinase 1 (WAK1) mRNA, complete cds [NM_101978]	WAK1 (CELL WALL-ASSOCIATED KINASE); kinase cell wall-associated kinase, may function as a signaling receptor of extracellular matrix component. Identical to Wall-associated receptor kinase 1 precursor (EC 2.7.11.-) (WAK1) [Arabidopsis Thaliana] (GB:Q39191;GB:O81820;GB:Q56WT2;GB:Q9LMP0); similar to WAK3 (WALL ASSOCIATED KINASE 3), kinase/ protein serine/threonine kinase [Arabidopsis thaliana] (TAI…	signalling	signalling.receptor kinases.wall associated kinase	GO:0009505	multi-localization	ML
A_84_P21241	0.00143805	2.74406	up	AT3G12220	scpl16	serine carboxypeptidase-like 16	NM_112058	Arabidopsis thaliana serine carboxypeptidase-like 16 (scpl16) mRNA, complete cds [NM_112058]	SCPL16 (serine carboxypeptidase-like 16); serine carboxypeptidase similar to SCPL15 (serine carboxypeptidase-like 15), serine carboxypeptidase [Arabidopsis thaliana] (TAIR:AT3G12240.1); similar to SCPL14 (serine carboxypeptidase-like 14), serine carboxypeptidase [Arabidopsis thaliana] (TAIR:AT3G12230.1); similar to 1-O-sinapoylglucose:choline sinapoyltransferase [Brassica napus] (GB:AAQ91191.1); …	Protein	protein.degradation.serine protease	GO:0012505	other cell compartment	occ
A_84_P10439	0.0454577	2.71358	up	AT1G09080	BIP3	Hsp70 protein BiP chaperone BIP-L	NM_100779	Arabidopsis thaliana Hsp70 protein BiP chaperone BIP-L (BIP3) mRNA, complete cds [NM_100779]	luminal binding protein 3 (BiP-3) (BP3) similar to BIP (LUMINAL BINDING PROTEIN), ATP binding [Arabidopsis thaliana] (TAIR:AT5G42020.1); similar to luminal binding protein 1 (BiP-1) (BP1) [Arabidopsis thaliana] (TAIR:AT5G28540.1); similar to HSP70B (heat shock protein 70B), ATP binding [Arabidopsis thaliana] (TAIR:AT1G16030.1); similar to luminal binding protein [Pseudotsuga menziesii] (GB:CAA898…	stress	stress.abiotic.heat	GO:0005788	ER	ER
A_84_P16844	0.00083022	2.71336	up	AT5G38250	AT5G38250	Protein kinase family protein	NM_123186	Arabidopsis thaliana Protein kinase family protein (AT5G38250) mRNA, complete cds [NM_123186]	serine/threonine protein kinase, putative similar to serine/threonine protein kinase, putative [Arabidopsis thaliana] (TAIR:AT5G38240.1); similar to receptor serine/threonine kinase PR5K (GB:AAC49208.1); contains InterPro domain Serine/threonine protein kinase; (InterPro:IPR002290); contains InterPro domain Protein kinase-like; (InterPro:IPR011009); contains InterPro domain Protein kinase; (Inter…	signalling	signalling.receptor kinases.wheat LRK10 like	GO:0012505	other cell compartment	occ
A_84_P283560	0.0492641	2.682	up	AT2G24600	AT2G24600	ankyrin repeat-containing protein	NM_001202663	Arabidopsis thaliana ankyrin repeat-containing protein (AT2G24600) mRNA, complete cds [NM_001202663]	ankyrin repeat family protein similar to ankyrin repeat family protein [Arabidopsis thaliana] (TAIR:AT1G10340.1); similar to Ankyrin [Medicago truncatula] (GB:ABE80931.1); contains InterPro domain Ankyrin; (InterPro:IPR002110)	cell	cell.organisation	GO:0005575	unknown cellular components	ucc
A_84_P12301	0.00310183	2.67195	up	AT1G30900	VSR6	vacuolar sorting receptor 6	NM_102827	Arabidopsis thaliana vacuolar sorting receptor 6 (VSR6) mRNA, complete cds [NM_102827]	vacuolar sorting receptor, putative Identical to Vacuolar sorting receptor 6 precursor (AtVSR6) (Epidermal growth factor receptor-like protein 6) (AtELP6) (BP80-like protein d) (AtBP80d) (VSR6) [Arabidopsis Thaliana] (GB:Q9FYH7); similar to vacuolar sorting receptor, putative [Arabidopsis thaliana] (TAIR:AT4G20110.1); similar to vacuolar sorting receptor, putative [Arabidopsis thaliana] (TAIR:AT2…	Protein	protein.targeting.secretory pathway.vacuole	GO:0017119	multi-localization	ML
A_84_P20996	0.00216874	2.6625	up	AT1G51860	AT1G51860	putative LRR receptor-like serine/threonine-protein kinase	NM_104066	Arabidopsis thaliana putative LRR receptor-like serine/threonine-protein kinase (AT1G51860) mRNA, complete cds [NM_104066]	leucine-rich repeat protein kinase, putative similar to protein kinase family protein [Arabidopsis thaliana] (TAIR:AT1G51870.1); similar to leucine-rich repeat protein kinase, putative [Arabidopsis thaliana] (TAIR:AT1G51890.1); similar to leucine-rich repeat protein kinase, putative [Arabidopsis thaliana] (TAIR:AT1G51880.1); similar to Protein kinase [Medicago truncatula] (GB:ABE90328.1); similar…	signalling	signalling.receptor kinases.misc	GO:0012505	other cell compartment	occ
A_84_P784449	0.00475612	2.6554	up	AT4G23220	CRK14	cysteine-rich receptor-like protein kinase 14	NM_118451	Arabidopsis thaliana cysteine-rich receptor-like protein kinase 14 (CRK14) mRNA, complete cds [NM_118451]	protein kinase family protein similar to protein kinase family protein [Arabidopsis thaliana] (TAIR:AT4G11530.1); similar to receptor-like protein kinase homolog RK20-1 [Phaseolus vulgaris] (GB:AAD21872.1); contains InterPro domain Serine/threonine protein kinase; (InterPro:IPR002290); contains InterPro domain Protein kinase-like; (InterPro:IPR011009); contains InterPro domain Protein kinase; (In…	signalling	signalling.receptor kinases.DUF 26	GO:0005575	unknown cellular components	ucc
A_84_P848817	0.00705454	2.65521	up	AT5G10760	AT5G10760	aspartyl protease family protein	NM_121114	Arabidopsis thaliana aspartyl protease family protein (AT5G10760) mRNA, complete cds [NM_121114]	aspartyl protease family protein similar to chloroplast nucleoid DNA-binding protein, putative [Arabidopsis thaliana] (TAIR:AT5G10770.1); similar to CND41, chloroplast nucleoid DNA binding protein [Nicotiana tabacum] (GB:BAA22813.1); contains InterPro domain Peptidase A1, pepsin; (InterPro:IPR001461); contains InterPro domain Peptidase aspartic, catalytic; (InterPro:IPR009007)	RNA	RNA.regulation of transcription.unclassified	GO:0048046	extracellular	EC
A_84_P11143	0.0116863	2.64693	up	AT5G22570	WRKY38	putative WRKY transcription factor 38	NM_122163	Arabidopsis thaliana putative WRKY transcription factor 38 (WRKY38) mRNA, complete cds [NM_122163]	WRKY38 (WRKY DNA-binding protein 38); transcription factor member of WRKY Transcription Factor; Group III Identical to Probable WRKY transcription factor 38 (WRKY DNA-binding protein 38) (WRKY38) [Arabidopsis Thaliana] (GB:Q8GWF1;GB:Q9FK82); similar to WRKY62 (WRKY DNA-binding protein 62), transcription factor [Arabidopsis thaliana] (TAIR:AT5G01900.1); similar to DNA-binding protein 4 [Nicotiana …	RNA	RNA.regulation of transcription.WRKY domain transcription factor family	0	not found	not found
A_84_P13494	0.034745	2.64415	up	AT2G36690	AT2G36690	2-oxoglutarate (2OG) and Fe(II)-dependent oxygenase-like protein	NM_129224	Arabidopsis thaliana 2-oxoglutarate (2OG) and Fe(II)-dependent oxygenase-like protein (AT2G36690) mRNA, complete cds [NM_129224]	oxidoreductase, 2OG-Fe(II) oxygenase family protein similar to oxidoreductase, acting on paired donors, with incorporation or reduction of molecular oxygen, 2-oxoglutarate as one donor, and incorporation of one atom each of oxygen into both donors [Arabidopsis thaliana] (TAIR:AT3G60290.1); similar to putative dioxygenase [Oryza sativa (japonica cultivar-group)] (GB:BAD46601.1); similar to Os09g05…	misc	misc.oxidases - copper, flavone etc.	GO:0005575	unknown cellular components	ucc
A_84_P832631	0.00938472	2.64158	up	AT1G11330	AT1G11330	putative receptor-like protein kinase	NM_001198033	Arabidopsis thaliana putative receptor-like protein kinase (AT1G11330) mRNA, complete cds [NM_001198033]	S-locus lectin protein kinase family protein similar to carbohydrate binding / kinase [Arabidopsis thaliana] (TAIR:AT1G11300.1); similar to B120, protein kinase/ sugar binding [Arabidopsis thaliana] (TAIR:AT4G21390.1); similar to S-locus lectin protein kinase family protein [Arabidopsis thaliana] (TAIR:AT1G11350.1); similar to Protein kinase; S-locus glycoprotein; Curculin-like (mannose-binding) …	Protein	protein.postranslational modification	GO:0005886	plasma membrane	PM
A_84_P509836	0.00907481	2.63965	up	AT1G13830	AT1G13830	carbohydrate-binding X8 domain-containing protein	NM_101251	Arabidopsis thaliana carbohydrate-binding X8 domain-containing protein (AT1G13830) mRNA, complete cds [NM_101251]	beta-1,3-glucanase-related similar to glycosyl hydrolase family protein 17 [Arabidopsis thaliana] (TAIR:AT2G03505.1); similar to putative glycosyl hydrolase family 17 protein [Medicago truncatula] (GB:ABE90942.1); contains InterPro domain X8; (InterPro:IPR012946)	misc	misc.beta 1,3 glucan hydrolases	GO:0012505	other cell compartment	occ
A_84_P16237	0.000307148	2.63845	up	AT1G67000	AT1G67000	protein kinase-like protein	NM_105370	Arabidopsis thaliana protein kinase-like protein (AT1G67000) mRNA, complete cds [NM_105370]	kinase similar to serine/threonine protein kinase family protein [Arabidopsis thaliana] (TAIR:AT1G66930.1); similar to protein kinase, putative [Arabidopsis thaliana] (TAIR:AT1G66910.1); similar to serine/threonine protein kinase, putative [Arabidopsis thaliana] (TAIR:AT5G38260.1); similar to Ser/Thr protein kinase [Lotus japonicus] (GB:BAD95895.1); contains InterPro domain Serine/threonine prote…	signalling	signalling.receptor kinases.wheat LRK10 like	GO:0012505	other cell compartment	occ
A_84_P18030	0.0268227	2.63217	up	AT1G30720	AT1G30720	FAD-binding and BBE domain-containing protein	NM_102808	Arabidopsis thaliana FAD-binding and BBE domain-containing protein (AT1G30720) mRNA, complete cds [NM_102808]	FAD-binding domain-containing protein similar to FAD-binding domain-containing protein [Arabidopsis thaliana] (TAIR:AT1G30730.1); similar to FAD linked oxidase, N-terminal [Medicago truncatula] (GB:ABD32603.1); contains InterPro domain FAD linked oxidase, N-terminal; (InterPro:IPR006094); contains InterPro domain Berberine/berberine-like; (InterPro:IPR012951)	misc	misc.nitrilases, *nitrile lyases, berberine bridge enzymes, reticuline oxidases, troponine reductases	GO:0012505	other cell compartment	occ
A_84_P14299	0.00161712	2.62694	up	AT1G75040	PR5	pathogenesis-related protein 5	NM_106161	Arabidopsis thaliana pathogenesis-related protein 5 (PR5) mRNA, complete cds [NM_106161]	PR5 (PATHOGENESIS-RELATED GENE 5) Thaumatin-like protein involved in response to pathogens. mRNA level of the PR-5 gene (At1g75040)is significantly changed after cutting the inflorescence stem indicating the existence of a network of signal transducing pathways as other stress-regulated genes (At5g01410, At3g17800, At1g29930)do not response to the treatment. Identical to Pathogenesis-related prot…	stress	stress.biotic	GO:0005618	multi-localization	ML
A_84_P12293	0.00550751	2.62573	up	AT1G11330	AT1G11330	putative receptor-like protein kinase	NM_001198033	Arabidopsis thaliana putative receptor-like protein kinase (AT1G11330) mRNA, complete cds [NM_001198033]	S-locus lectin protein kinase family protein similar to carbohydrate binding / kinase [Arabidopsis thaliana] (TAIR:AT1G11300.1); similar to B120, protein kinase/ sugar binding [Arabidopsis thaliana] (TAIR:AT4G21390.1); similar to S-locus lectin protein kinase family protein [Arabidopsis thaliana] (TAIR:AT1G11350.1); similar to Protein kinase; S-locus glycoprotein; Curculin-like (mannose-binding) …	Protein	protein.postranslational modification	GO:0005886	plasma membrane	PM
A_84_P13784	0.000463314	2.6194	up	AT4G05130	ENT4	equilibrative nucleoside transporter 4	NM_116752	Arabidopsis thaliana equilibrative nucleoside transporter 4 (ENT4) mRNA, complete cds [NM_116752]	equilibrative nucleoside transporter, putative (ENT4) similar to FUR1 (FUDR RESISTANT 1), nucleoside transporter [Arabidopsis thaliana] (TAIR:AT4G05120.1); similar to equilibrative nucleoside transporter, putative (ENT6) [Arabidopsis thaliana] (TAIR:AT4G05110.1); similar to equilibrative nucleoside transporter family protein [Arabidopsis thaliana] (TAIR:AT4G05140.1); similar to Os07g0557200 [Oryz…	transport	transport.unspecified cations	GO:0016020	other membranes	OM
A_84_P128706	0.00124481	2.60681	up	AT3G48080	AT3G48080	lipase class 3 family protein / disease resistance protein-related protein	NM_114677	Arabidopsis thaliana lipase class 3 family protein / disease resistance protein-related protein (AT3G48080) mRNA, complete cds [NM_114677]	lipase class 3 family protein / disease resistance protein-related similar to EDS1 (ENHANCED DISEASE SUSCEPTIBILITY 1), signal transducer/ triacylglycerol lipase [Arabidopsis thaliana] (TAIR:AT3G48090.1); similar to EDS1 [Lycopersicon esculentum] (GB:AAX73302.1); contains InterPro domain Lipase, class 3; (InterPro:IPR002921)	stress	stress.biotic	GO:0005575	unknown cellular components	ucc
A_84_P535721	0.0105447	2.60575	up	AT1G76220	AT1G76220	hypothetical protein	NM_106272	Arabidopsis thaliana uncharacterized protein (AT1G76220) mRNA, complete cds [NM_106272]	similar to unknown protein [Arabidopsis thaliana] (TAIR:AT4G35690.1); similar to unknown protein [Arabidopsis thaliana] (TAIR:AT2G17080.1); similar to hypothetical protein [Oryza sativa (japonica cultivar-group)] (GB:BAD10218.1); similar to Os08g0553500 [Oryza sativa (japonica cultivar-group)] (GB:NP_001062460.1); similar to Os11g0159900 [Oryza sativa (japonica cultivar-group)] (GB:NP_001065813.1…	not assigned	not assigned.unknown	GO:0009507	chloroplast	CP
A_84_P21103	0.00216464	2.60177	up	AT2G41480	AT2G41480	putative peroxidase	NM_129711	Arabidopsis thaliana putative peroxidase (AT2G41480) mRNA, complete cds [NM_129711]	peroxidase Identical to Peroxidase 25 precursor (EC 1.11.1.7) (Atperox P25) (PER25) [Arabidopsis Thaliana] (GB:O80822;GB:Q8L728); similar to peroxidase, putative [Arabidopsis thaliana] (TAIR:AT5G64120.1); similar to putative peroxidase [Oryza sativa (japonica cultivar-group)] (GB:BAD68110.1); contains InterPro domain Haem peroxidase; (InterPro:IPR010255); contains InterPro domain Haem peroxidase,…	misc	misc.peroxidases	0	not found	not found
A_84_P51550	0.0331989	2.60065	up	AT2G40750	WRKY54	WRKY DNA-binding protein 54	NM_129637	Arabidopsis thaliana WRKY DNA-binding protein 54 (WRKY54) mRNA, complete cds [NM_129637]	WRKY54 (WRKY DNA-binding protein 54); transcription factor member of WRKY Transcription Factor; Group III Identical to Probable WRKY transcription factor 54 (WRKY DNA-binding protein 54) (WRKY54) [Arabidopsis Thaliana] (GB:Q93WU8); similar to WRKY70 (WRKY DNA-binding protein 70), transcription factor [Arabidopsis thaliana] (TAIR:AT3G56400.1); similar to elicitor-induced DNA-binding protein homolo…	RNA	RNA.regulation of transcription.WRKY domain transcription factor family	0	not found	not found
A_84_P862159	0.048375	2.59806	up	AT2G24850	TAT3	tyrosine aminotransferase 3	NM_128044	Arabidopsis thaliana tyrosine aminotransferase 3 (TAT3) mRNA, complete cds [NM_128044]	TAT3 (TYROSINE AMINOTRANSFERASE 3); transaminase Encodes a tyrosine aminotransferase that is responsive to treatment with jasmonic acid. similar to SUR1 (SUPERROOT 1), transaminase [Arabidopsis thaliana] (TAIR:AT2G20610.1); similar to Os11g0552000 [Oryza sativa (japonica cultivar-group)] (GB:NP_001068082.1); similar to Os06g0345200 [Oryza sativa (japonica cultivar-group)] (GB:NP_001057579.1); sim…	metal handling	metal handling.binding, chelation and storage	GO:0005575	unknown cellular components	ucc
A_84_P861779	0.00226956	2.59108	up	0				tc|NM_100376 ATPDIL2-2; electron transporter/ isomerase/ thiol-disulfide exchange intermediate {Arabidopsis thaliana} (exp=-1; wgp=0; cg=0), partial (18%) [TC313583]	0	0	0	0	no AGI code	no AGI code
A_84_P760178	0.00155634	2.58891	up	AT3G28540	AT3G28540	AAA-type ATPase family protein	NM_001035712	Arabidopsis thaliana AAA-type ATPase family protein (AT3G28540) mRNA, complete cds [NM_001035712]	AAA-type ATPase family protein similar to AAA-type ATPase family protein [Arabidopsis thaliana] (TAIR:AT3G28520.1); similar to AAA-type ATPase family protein [Arabidopsis thaliana] (TAIR:AT3G28510.1); similar to AAA ATPase [Medicago truncatula] (GB:ABE78548.1); contains InterPro domain AAA ATPase; (InterPro:IPR003593); contains InterPro domain AAA ATPase, central region; (InterPro:IPR003959)	Protein	protein.degradation.AAA type	0	not found	not found
A_84_P23239	0.0133152	2.58272	up	AT4G04220	RLP46	receptor like protein 46	NM_116660	Arabidopsis thaliana receptor like protein 46 (RLP46) mRNA, complete cds [NM_116660]	disease resistance family protein similar to disease resistance family protein / LRR family protein [Arabidopsis thaliana] (TAIR:AT1G71400.1); similar to Hcr2-5D [Lycopersicon esculentum] (GB:AAC78596.1); contains InterPro domain Leucine-rich repeat; (InterPro:IPR001611); contains InterPro domain Leucine-rich repeat, typical subtype; (InterPro:IPR003591); contains InterPro domain Leucine-rich rep…	stress	stress.biotic.PR-proteins	GO:0012505	other cell compartment	occ
A_84_P225559	0.0121261	2.57731	up	AT5G64810	WRKY51	putative WRKY transcription factor 51	NM_125877	Arabidopsis thaliana putative WRKY transcription factor 51 (WRKY51) mRNA, complete cds [NM_125877]	WRKY51 (WRKY DNA-binding protein 51); transcription factor member of WRKY Transcription Factor; Group II-c Identical to Probable WRKY transcription factor 51 (WRKY DNA-binding protein 51) (WRKY51) [Arabidopsis Thaliana] (GB:Q93WU9;GB:Q9LV96); similar to WRKY50 (WRKY DNA-binding protein 50), transcription factor [Arabidopsis thaliana] (TAIR:AT5G26170.1); similar to 80C09_12 [Brassica rapa subsp. p…	RNA	RNA.regulation of transcription.WRKY domain transcription factor family	0	not found	not found
A_84_P17049	0.00227416	2.56865	up	AT1G23020	FRO3	ferric reduction oxidase 3	NM_102150	Arabidopsis thaliana ferric reduction oxidase 3 (FRO3) mRNA, complete cds [NM_102150]	ATFRO3/FRO3 (FERRIC REDUCTION OXIDASE 3); ferric-chelate reductase Encodes a ferric chelate reductase whose transcription is regulated by FIT1. Expressed in the root, shoot, flower and cotyledon. similar to FRO1 (FERRIC REDUCTION OXIDASE 1), ferric-chelate reductase [Arabidopsis thaliana] (TAIR:AT1G01590.1); similar to FRO2 (FERRIC REDUCTION OXIDASE 2), ferric-chelate reductase [Arabidopsis thali…	metal handling	metal handling.acquisition	GO:0016020	other membranes	OM
A_84_P65284	0.0131486	2.56665	up	AT1G07900	LBD1	LOB domain-containing protein 1	NM_100664	Arabidopsis thaliana LOB domain-containing protein 1 (LBD1) mRNA, complete cds [NM_100664]	LOB domain protein 1 / lateral organ boundaries domain protein 1 (LBD1) Identical to LOB domain-containing protein 1 (LBD1) [Arabidopsis Thaliana] (GB:Q9LQR0); similar to LBD11 (LOB DOMAIN-CONTAINING PROTEIN 11) [Arabidopsis thaliana] (TAIR:AT2G28500.1); similar to Protein of unknown function DUF260, putative [Medicago truncatula] (GB:ABE77880.1); contains InterPro domain Lateral organ boundaries…	RNA	RNA.regulation of transcription.AS2,Lateral Organ Boundaries Gene Family	GO:0005739	mitochondria	M
A_84_P18976	0.0301658	2.56234	up	AT1G30730	AT1G30730	FAD-binding and BBE domain-containing protein	NM_102809	Arabidopsis thaliana FAD-binding and BBE domain-containing protein (AT1G30730) mRNA, complete cds [NM_102809]	FAD-binding domain-containing protein similar to FAD-binding domain-containing protein [Arabidopsis thaliana] (TAIR:AT1G30720.1); similar to FAD linked oxidase, N-terminal [Medicago truncatula] (GB:ABD32603.1); contains InterPro domain FAD linked oxidase, N-terminal; (InterPro:IPR006094); contains InterPro domain Berberine/berberine-like; (InterPro:IPR012951)	misc	misc.nitrilases, *nitrile lyases, berberine bridge enzymes, reticuline oxidases, troponine reductases	GO:0012505	other cell compartment	occ
A_84_P845967	0.0102391	2.55605	up	AT5G22570	WRKY38	putative WRKY transcription factor 38	NM_122163	Arabidopsis thaliana putative WRKY transcription factor 38 (WRKY38) mRNA, complete cds [NM_122163]	WRKY38 (WRKY DNA-binding protein 38); transcription factor member of WRKY Transcription Factor; Group III Identical to Probable WRKY transcription factor 38 (WRKY DNA-binding protein 38) (WRKY38) [Arabidopsis Thaliana] (GB:Q8GWF1;GB:Q9FK82); similar to WRKY62 (WRKY DNA-binding protein 62), transcription factor [Arabidopsis thaliana] (TAIR:AT5G01900.1); similar to DNA-binding protein 4 [Nicotiana …	RNA	RNA.regulation of transcription.WRKY domain transcription factor family	0	not found	not found
A_84_P14898	0.00360472	2.5558	up	AT5G10760	AT5G10760	aspartyl protease family protein	NM_121114	Arabidopsis thaliana aspartyl protease family protein (AT5G10760) mRNA, complete cds [NM_121114]	aspartyl protease family protein similar to chloroplast nucleoid DNA-binding protein, putative [Arabidopsis thaliana] (TAIR:AT5G10770.1); similar to CND41, chloroplast nucleoid DNA binding protein [Nicotiana tabacum] (GB:BAA22813.1); contains InterPro domain Peptidase A1, pepsin; (InterPro:IPR001461); contains InterPro domain Peptidase aspartic, catalytic; (InterPro:IPR009007)	RNA	RNA.regulation of transcription.unclassified	GO:0048046	extracellular	EC
A_84_P832376	0.00200371	2.55396	up	AT1G11330	AT1G11330	putative receptor-like protein kinase	NM_001198033	Arabidopsis thaliana putative receptor-like protein kinase (AT1G11330) mRNA, complete cds [NM_001198033]	S-locus lectin protein kinase family protein similar to carbohydrate binding / kinase [Arabidopsis thaliana] (TAIR:AT1G11300.1); similar to B120, protein kinase/ sugar binding [Arabidopsis thaliana] (TAIR:AT4G21390.1); similar to S-locus lectin protein kinase family protein [Arabidopsis thaliana] (TAIR:AT1G11350.1); similar to Protein kinase; S-locus glycoprotein; Curculin-like (mannose-binding) …	Protein	protein.postranslational modification	GO:0005886	plasma membrane	PM
A_84_P21341	0.00563649	2.55368	up	AT4G02330	ATPMEPCRB	pectinesterase 41	NM_116466	Arabidopsis thaliana pectinesterase 41 (ATPMEPCRB) mRNA, complete cds [NM_116466]	pectinesterase family protein similar to pectinesterase family protein [Arabidopsis thaliana] (TAIR:AT1G02810.1); similar to pectinesterase family protein [Arabidopsis thaliana] (TAIR:AT2G47550.1); similar to papillar cell-specific pectin methylesterase-like protein [Brassica napus] (GB:AAK84428.1); contains InterPro domain Virulence factor, pectin lyase fold; (InterPro:IPR011050); contains Inter…	cell wall	cell wall.pectin*esterases.misc	GO:0005618	cell wall	CW
A_84_P837183	0.00955057	2.53682	up	AT4G04220	RLP46	receptor like protein 46	NM_116660	Arabidopsis thaliana receptor like protein 46 (RLP46) mRNA, complete cds [NM_116660]	disease resistance family protein similar to disease resistance family protein / LRR family protein [Arabidopsis thaliana] (TAIR:AT1G71400.1); similar to Hcr2-5D [Lycopersicon esculentum] (GB:AAC78596.1); contains InterPro domain Leucine-rich repeat; (InterPro:IPR001611); contains InterPro domain Leucine-rich repeat, typical subtype; (InterPro:IPR003591); contains InterPro domain Leucine-rich rep…	stress	stress.biotic.PR-proteins	GO:0012505	other cell compartment	occ
A_84_P833075	0.00170353	2.53506	up	AT4G23230	CRK15	cysteine-rich receptor-like protein kinase 15	NM_118452	Arabidopsis thaliana cysteine-rich receptor-like protein kinase 15 (CRK15) mRNA, complete cds [NM_118452]	protein kinase family protein similar to protein kinase family protein [Arabidopsis thaliana] (TAIR:AT4G23160.1); similar to protein kinase family protein [Arabidopsis thaliana] (TAIR:AT4G23150.1); similar to CRK10 (CYSTEINE-RICH RLK10), kinase [Arabidopsis thaliana] (TAIR:AT4G23180.1); similar to receptor-like protein kinase homolog RK20-1 [Phaseolus vulgaris] (GB:AAD21872.1); contains InterPro …	signalling	signalling.receptor kinases.DUF 26	0	not found	not found
A_84_P71544	0.0178049	2.52719	up	AT1G55380	AT1G55380	cysteine/histidine-rich C1 domain-containing protein	NM_104414	Arabidopsis thaliana cysteine/histidine-rich C1 domain-containing protein (AT1G55380) mRNA, complete cds [NM_104414]	DC1 domain-containing protein similar to DC1 domain-containing protein [Arabidopsis thaliana] (TAIR:AT1G55430.1); similar to DC1 domain-containing protein [Arabidopsis thaliana] (TAIR:AT1G55390.1); similar to EDA11 (embryo sac development arrest 11) [Arabidopsis thaliana] (TAIR:AT1G55420.1); similar to DC1 domain-containing protein [Brassica oleracea] (GB:ABD65623.1); contains InterPro domain C1-…	not assigned	not assigned.no ontology	GO:0005575	unknown cellular components	ucc
A_84_P220458	0.0386331	2.52301	up	AT4G23610	AT4G23610	late embryogenesis abundant hydroxyproline-rich glycoprotein	NM_118492	Arabidopsis thaliana late embryogenesis abundant hydroxyproline-rich glycoprotein (AT4G23610) mRNA, complete cds [NM_118492]	similar to unknown protein [Arabidopsis thaliana] (TAIR:AT5G66860.1); similar to unnamed protein product [Vitis vinifera] (GB:CAO65887.1); contains InterPro domain Ribosomal protein L25; (InterPro:IPR001021); contains InterPro domain Ribosomal protein L25/Gln-tRNA synthetase, anti-codon-binding; (InterPro:IPR011035)	Protein	protein.synthesis.ribosomal protein.prokaryotic.unknown organellar.50S subunit.L35	GO:0005575	unknown cellular components	ucc
A_84_P10609	0.0190417	2.52292	up	AT2G24850	TAT3	tyrosine aminotransferase 3	NM_128044	Arabidopsis thaliana tyrosine aminotransferase 3 (TAT3) mRNA, complete cds [NM_128044]	TAT3 (TYROSINE AMINOTRANSFERASE 3); transaminase Encodes a tyrosine aminotransferase that is responsive to treatment with jasmonic acid. similar to SUR1 (SUPERROOT 1), transaminase [Arabidopsis thaliana] (TAIR:AT2G20610.1); similar to Os11g0552000 [Oryza sativa (japonica cultivar-group)] (GB:NP_001068082.1); similar to Os06g0345200 [Oryza sativa (japonica cultivar-group)] (GB:NP_001057579.1); sim…	metal handling	metal handling.binding, chelation and storage	GO:0005575	unknown cellular components	ucc
A_84_P580265	0.0168812	2.50848	up	AT3G07195	AT3G07195	RPM1-interacting protein 4 (RIN4) family protein	NM_148695	Arabidopsis thaliana RPM1-interacting protein 4 (RIN4) family protein (AT3G07195) mRNA, complete cds [NM_148695]	proline-rich family protein similar to defense protein-related [Arabidopsis thaliana] (TAIR:AT5G48657.2); similar to unknown protein [Oryza sativa (japonica cultivar-group)] (GB:BAD08744.1); similar to Os08g0526400 [Oryza sativa (japonica cultivar-group)] (GB:NP_001062298.1)	not assigned	not assigned.no ontology	GO:0005575	unknown cellular components	ucc
A_84_P608304	0.00777932	2.50676	up	AT5G54710	AT5G54710	ankyrin repeat-containing protein	NM_124852	Arabidopsis thaliana ankyrin repeat-containing protein (AT5G54710) mRNA, complete cds [NM_124852]	ankyrin repeat family protein similar to ankyrin repeat family protein [Arabidopsis thaliana] (TAIR:AT1G34050.1); similar to Ankyrin [Medicago truncatula] (GB:ABE80931.1); contains InterPro domain Ankyrin; (InterPro:IPR002110)	cell	cell.organisation	GO:0012505	other cell compartment	occ
A_84_P807456	0.00436932	2.50536	up	At1g54000	AT1G54000	GDSL esterase/lipase	NM_104277	>gb|BT025581.1; Arabidopsis thaliana At1g54000 mRNA, complete cds	myrosinase-associated protein, putative similar to myrosinase-associated protein, putative [Arabidopsis thaliana] (TAIR:AT1G54000.1); similar to myrosinase-associated protein [Brassica napus] (GB:CAA71238.1); contains InterPro domain Lipolytic enzyme, G-D-S-L; (InterPro:IPR001087)	misc	misc.myrosinases-lectin-jacalin	0	not found	not found
A_84_P19706	0.0230552	2.50188	up	AT5G45000	AT5G45000	TIR-NBS-LRR class disease resistance protein	NM_123868	Arabidopsis thaliana TIR-NBS-LRR class disease resistance protein (AT5G45000) mRNA, complete cds [NM_123868]	transmembrane receptor; similar to unknown protein [Arabidopsis thaliana] (TAIR:AT1G51270.2); similar to Leucine Rich Repeat, putative [Medicago truncatula] (GB:ABE91519.1); contains InterPro domain Toll-Interleukin receptor; (InterPro:IPR000157)	not assigned	not assigned.no ontology.Toll-Interleukin-Resistance (TIR) domain-containing protein	GO:0031224	other membranes	OM
A_84_P812152	0.00677853	2.49605	up	AT4G21850	MSRB9	peptide methionine sulfoxide reductase B9	NM_118305	Arabidopsis thaliana peptide methionine sulfoxide reductase B9 (MSRB9) mRNA, complete cds [NM_118305]	methionine sulfoxide reductase domain-containing protein / SeIR domain-containing protein similar to methionine sulfoxide reductase domain-containing protein / SeIR domain-containing protein [Arabidopsis thaliana] (TAIR:AT4G21830.1); similar to Mss4-like [Medicago truncatula] (GB:ABE84787.1); contains InterPro domain Methionine sulfoxide reductase B; (InterPro:IPR002579); contains InterPro domain…	not assigned	not assigned.no ontology	GO:0005829	cytosol	C
A_84_P20984	0.00398867	2.48574	up	AT1G02850	BGLU11	beta glucosidase 11	NM_202017	Arabidopsis thaliana beta glucosidase 11 (BGLU11) mRNA, complete cds [NM_202017]	| Symbols: | glycosyl hydrolase family 1 protein | chr1:630569-633085 FORWARDhighly similar to ( 960)AT1G02850| Symbols: | glycosyl hydrolase family 1 protein | chr1:630569-633085 FORWARDmoderately similar to ( 353)BGLC_MAIZEBeta-glucosidase, chloroplast precursor - Zea mays (Maize)not assigned Glyco_hydro_1 BglB celA PRK09852 arb	misc	misc.gluco-, galacto- and mannosidases	0	not found	not found
A_84_P19024	0.00255255	2.48428	up	AT1G71880	SUC1	sucrose transport protein SUC1	NM_105846	Arabidopsis thaliana sucrose transport protein SUC1 (SUC1) mRNA, complete cds [NM_105846]	SUC1 (SUCROSE-PROTON SYMPORTER 1); carbohydrate transporter/ sucrose:hydrogen symporter/ sugar porter Sucrose transporter gene induced in response to nematodes; member of Sucrose-proton symporter family. Identical to Sucrose transport protein SUC1 (Sucrose permease 1) (Sucrose-proton symporter 1) (SUC1) [Arabidopsis Thaliana] (GB:Q39232); similar to ATSUC6 (SUCROSE-PROTON SYMPORTER 6), carbohydra…	transport	transport.sugars.sucrose	GO:0005886	plasma membrane	PM
A_84_P17210	0.0294495	2.48083	up	AT1G51890	AT1G51890	putative leucine-rich repeat protein kinase	NM_104069	Arabidopsis thaliana putative leucine-rich repeat protein kinase (AT1G51890) mRNA, complete cds [NM_104069]	leucine-rich repeat protein kinase, putative similar to protein kinase family protein [Arabidopsis thaliana] (TAIR:AT1G51910.1); similar to leucine-rich repeat protein kinase, putative [Arabidopsis thaliana] (TAIR:AT1G51880.1); similar to leucine-rich repeat protein kinase, putative [Arabidopsis thaliana] (TAIR:AT1G51860.1); similar to Protein kinase [Medicago truncatula] (GB:ABE90328.1); similar…	signalling	signalling.receptor kinases.misc	GO:0012505	other cell compartment	occ
A_84_P229729	0.0213101	2.48014	up	AT2G20142	AT2G20142	Toll-Interleukin-Resistance domain-containing protein	NM_201758	Arabidopsis thaliana Toll-Interleukin-Resistance domain-containing protein (AT2G20142) mRNA, complete cds [NM_201758]	transmembrane receptor similar to disease resistance protein (TIR-NBS-LRR class), putative [Arabidopsis thaliana] (TAIR:AT5G46510.1); similar to unnamed protein product [Vitis vinifera] (GB:CAO16414.1); similar to unnamed protein product [Vitis vinifera] (GB:CAO64659.1); contains InterPro domain Toll-Interleukin receptor; (InterPro:IPR000157)	stress	stress.biotic.receptors	GO:0031224	other membranes	OM
A_84_P15844	0.00312075	2.47995	up	AT5G10770	AT5G10770	aspartyl protease family protein	NM_121115	Arabidopsis thaliana aspartyl protease family protein (AT5G10770) mRNA, complete cds [NM_121115]	chloroplast nucleoid DNA-binding protein, putative similar to aspartyl protease family protein [Arabidopsis thaliana] (TAIR:AT5G10760.1); similar to CND41, chloroplast nucleoid DNA binding protein [Nicotiana tabacum] (GB:BAA22813.1); contains InterPro domain Peptidase A1, pepsin; (InterPro:IPR001461); contains InterPro domain Peptidase aspartic, catalytic; (InterPro:IPR009007)	RNA	RNA.regulation of transcription.unclassified	0	not found	not found
A_84_P610565	0.00804973	2.47815	up	AT3G11402	AT3G11402	cysteine/histidine-rich C1 domain-containing protein	NM_148710	Arabidopsis thaliana cysteine/histidine-rich C1 domain-containing protein (AT3G11402) mRNA, complete cds [NM_148710]	DC1 domain-containing protein similar to DC1 domain-containing protein [Arabidopsis thaliana] (TAIR:AT3G11385.1); similar to DC1 domain-containing protein [Arabidopsis thaliana] (TAIR:AT3G11370.1); similar to DC1 domain-containing protein [Arabidopsis thaliana] (TAIR:AT3G11390.1); similar to DC1 domain-containing protein [Brassica oleracea] (GB:ABD65623.1); contains InterPro domain C1-like; (Inte…	not assigned	not assigned.no ontology	GO:0005575	unknown cellular components	ucc
A_84_P808719	0.00359032	2.47402	up	AT1G75040	PR5	pathogenesis-related protein 5	NM_106161	Arabidopsis thaliana pathogenesis-related protein 5 (PR5) mRNA, complete cds [NM_106161]	PR5 (PATHOGENESIS-RELATED GENE 5) Thaumatin-like protein involved in response to pathogens. mRNA level of the PR-5 gene (At1g75040)is significantly changed after cutting the inflorescence stem indicating the existence of a network of signal transducing pathways as other stress-regulated genes (At5g01410, At3g17800, At1g29930)do not response to the treatment. Identical to Pathogenesis-related prot…	stress	stress.biotic	GO:0005618	multi-localization	ML
A_84_P11225	0.0446086	2.47295	up	AT5G52810	AT5G52810	Rossmann-fold NAD(P)-binding domain-containing protein	NM_124659	Arabidopsis thaliana Rossmann-fold NAD(P)-binding domain-containing protein (AT5G52810) mRNA, complete cds [NM_124659]	ornithine cyclodeaminase/mu-crystallin family protein similar to Aconitate hydratase, N-terminal; Ornithine cyclodeaminase/mu-crystallin [Medicago truncatula] (GB:ABE83064.1); contains InterPro domain Ornithine cyclodeaminase/mu-crystallin; (InterPro:IPR003462)	secondary metabolism	secondary metabolism.unspecified	GO:0009507	chloroplast	CP
A_84_P15524	0.00626605	2.46642	up	AT3G23120	RLP38	receptor like protein 38	NM_113213	Arabidopsis thaliana receptor like protein 38 (RLP38) mRNA, complete cds [NM_113213]	leucine-rich repeat family protein similar to disease resistance family protein / LRR family protein [Arabidopsis thaliana] (TAIR:AT3G05360.1); similar to disease resistance family protein / LRR family protein [Arabidopsis thaliana] (TAIR:AT3G23010.1); similar to disease resistance family protein [Arabidopsis thaliana] (TAIR:AT3G23110.1); similar to Hcr2-0B [Lycopersicon esculentum] (GB:AAC78593.…	not assigned	not assigned.no ontology	GO:0012505	other cell compartment	occ
A_84_P12528	0.025982	2.46338	up	AT2G40180	PP2C5	putative protein phosphatase 2C 30	NM_129576	Arabidopsis thaliana putative protein phosphatase 2C 30 (PP2C5) mRNA, complete cds [NM_129576]	protein phosphatase 2C, putative / PP2C, putative similar to protein phosphatase 2C, putative / PP2C, putative [Arabidopsis thaliana] (TAIR:AT2G30020.1); similar to protein phosphatase 2C, putative / PP2C, putative [Arabidopsis thaliana] (TAIR:AT1G07160.1); similar to protein phosphatase 2C [Nicotiana benthamiana] (GB:BAE44121.1); similar to Avr9/Cf-9 rapidly elicited protein 284 [Nicotiana tabac…	Protein	protein.postranslational modification	GO:0005634	nucleus	N
A_84_P15036	0.000436934	2.46248	up	AT5G60900	RLK1	receptor-like protein kinase 1	NM_125483	Arabidopsis thaliana receptor-like protein kinase 1 (RLK1) mRNA, complete cds [NM_125483]	RLK1 (RECEPTOR-LIKE PROTEIN KINASE 1); carbohydrate binding / kinase Encodes a receptor-like protein kinase. similar to lectin protein kinase family protein [Arabidopsis thaliana] (TAIR:AT1G34300.1); similar to receptor-like protein kinase (GB:AAA32857.1); contains InterPro domain Serine/threonine protein kinase; (InterPro:IPR002290); contains InterPro domain Curculin-like (mannose-binding) lecti…	Protein	protein.postranslational modification	GO:0012505	other cell compartment	occ
A_84_P209868	0.0182583	2.45584	up	AT2G32130	AT2G32130	hypothetical protein	NM_128772	Arabidopsis thaliana uncharacterized protein (AT2G32130) mRNA, complete cds [NM_128772]	similar to UNE1 (unfertilized embryo sac 1) [Arabidopsis thaliana] (TAIR:AT1G29300.1); similar to Plant protein of unknown function (DUF641), putative [Medicago truncatula] (GB:ABE77500.1); contains InterPro domain Protein of unknown function DUF641, plant; (InterPro:IPR006943)	not assigned	not assigned.unknown	GO:0005575	unknown cellular components	ucc
A_84_P23237	0.00850764	2.43611	up	AT4G03450	AT4G03450	ankyrin repeat-containing protein	NM_116583	Arabidopsis thaliana ankyrin repeat-containing protein (AT4G03450) mRNA, complete cds [NM_116583]	ankyrin repeat family protein similar to ankyrin repeat family protein [Arabidopsis thaliana] (TAIR:AT4G03440.1); similar to Ankyrin [Medicago truncatula] (GB:ABE77954.1); contains InterPro domain Ankyrin; (InterPro:IPR002110)	cell	cell.organisation	0	not found	not found
A_84_P817432	0.000660508	2.43403	up	0				Unknown	0	0	0	0	no AGI code	no AGI code
A_84_P600850	0.00106489	2.43296	up	AT3G28540	AT3G28540	AAA-type ATPase family protein	NM_113774	Arabidopsis thaliana AAA-type ATPase family protein (AT3G28540) mRNA, complete cds [NM_113774]	AAA-type ATPase family protein similar to AAA-type ATPase family protein [Arabidopsis thaliana] (TAIR:AT3G28520.1); similar to AAA-type ATPase family protein [Arabidopsis thaliana] (TAIR:AT3G28510.1); similar to AAA ATPase [Medicago truncatula] (GB:ABE78548.1); contains InterPro domain AAA ATPase; (InterPro:IPR003593); contains InterPro domain AAA ATPase, central region; (InterPro:IPR003959)	Protein	protein.degradation.AAA type	0	not found	not found
A_84_P817983	0.00176233	2.42904	up	AT1G66970	SVL2	putative glycerophosphoryl diester phosphodiesterase 3	NM_001198404	Arabidopsis thaliana putative glycerophosphoryl diester phosphodiesterase 3 (SVL2) mRNA, complete cds [NM_001198404]	glycerophosphoryl diester phosphodiesterase family protein Identical to Probable glycerophosphoryl diester phosphodiesterase 3 precursor (EC 3.1.4.46) (GPDL3) [Arabidopsis Thaliana] (GB:Q7Y208;GB:Q9FZI1); similar to glycerophosphoryl diester phosphodiesterase family protein [Arabidopsis thaliana] (TAIR:AT5G55480.1); similar to protein kinase family protein / glycerophosphoryl diester phosphodiest…	lipid metabolism	lipid metabolism.lipid degradation.lysophospholipases.glycerophosphodiester phosphodiesterase	GO:0009507	multi-localization	ML
A_84_P829746	0.0291353	2.42613	up	AT2G42360	AT2G42360	E3 ubiquitin-protein ligase ATL41	NM_129798	Arabidopsis thaliana E3 ubiquitin-protein ligase ATL41 (AT2G42360) mRNA, complete cds [NM_129798]	zinc finger (C3HC4-type RING finger) family protein Identical to RING-H2 finger protein ATL2L (ATL2L) [Arabidopsis Thaliana] (GB:Q9SLC3); similar to zinc finger (C3HC4-type RING finger) family protein [Arabidopsis thaliana] (TAIR:AT2G42350.1); similar to ring-H2 zinc finger protein-like [Oryza sativa (japonica cultivar-group)] (GB:BAD45455.1); similar to Os01g0755700 [Oryza sativa (japonica culti…	Protein	protein.degradation.ubiquitin.E3.RING	0	not found	not found
A_84_P16401	0.00226338	2.42274	up	AT2G25440	RLP20	receptor like protein 20	NM_128101	Arabidopsis thaliana receptor like protein 20 (RLP20) mRNA, complete cds [NM_128101]	leucine-rich repeat family protein similar to leucine-rich repeat family protein [Arabidopsis thaliana] (TAIR:AT2G33020.1); similar to leucine-rich repeat family protein [Arabidopsis thaliana] (TAIR:AT2G33060.1); similar to disease resistance family protein [Arabidopsis thaliana] (TAIR:AT2G32680.1); similar to putative kinase [Brassica napus] (GB:ABI99471.1); contains InterPro domain Leucine-rich…	not assigned	not assigned.no ontology	GO:0012505	other cell compartment	occ
A_84_P816349	0.00126394	2.41873	up	AT1G08450	CRT3	calreticulin-3	NM_001198007	Arabidopsis thaliana calreticulin-3 (CRT3) mRNA, complete cds [NM_001198007]	CRT3 (CALRETICULIN 3); calcium ion binding Encodes calreticulin CRT3. Identical to Calreticulin-3 precursor (CRT3) [Arabidopsis Thaliana] (GB:O04153;GB:Q9SJE7); similar to CRT1 (CALRETICULIN 1), calcium ion binding [Arabidopsis thaliana] (TAIR:AT1G56340.1); similar to Calreticulin-3 precursor (GB:O04153); similar to Concanavalin A-like lectin/glucanase [Medicago truncatula] (GB:ABE78019.1); simil…	signalling	signalling.calcium	GO:0005783	ER	ER
A_84_P838519	0.00145381	2.39891	up	AT1G11300	AT1G11300	G-type lectin S-receptor-like serine/threonine-protein kinase	NM_101003	Arabidopsis thaliana G-type lectin S-receptor-like serine/threonine-protein kinase (AT1G11300) mRNA, complete cds [NM_101003]	carbohydrate binding / kinase similar to B120, protein kinase/ sugar binding [Arabidopsis thaliana] (TAIR:AT4G21390.1); similar to S-locus lectin protein kinase family protein [Arabidopsis thaliana] (TAIR:AT1G11330.1); similar to S-locus lectin protein kinase family protein [Arabidopsis thaliana] (TAIR:AT1G11350.1); similar to Protein kinase; S-locus glycoprotein; Curculin-like (mannose-binding) …	signalling	signalling.receptor kinases.S-locus glycoprotein like	GO:0012505	other cell compartment	occ
A_84_P760741	0.0259335	2.39793	up	AT3G11010	RLP34	receptor like protein 34	NM_111938	Arabidopsis thaliana receptor like protein 34 (RLP34) mRNA, complete cds [NM_111938]	disease resistance family protein / LRR family protein similar to disease resistance family protein [Arabidopsis thaliana] (TAIR:AT5G27060.1); similar to disease resistance family protein [Arabidopsis thaliana] (TAIR:AT2G15080.2); similar to disease resistance family protein [Arabidopsis thaliana] (TAIR:AT3G11080.1); similar to disease resistance protein [Lycopersicon esculentum] (GB:AAC78591.1);…	stress	stress.biotic.PR-proteins	GO:0005575	unknown cellular components	ucc
A_84_P13406	0.0235796	2.39786	up	AT1G20350	TIM17-1	translocase inner membrane subunit 17-1	NM_101886	Arabidopsis thaliana translocase inner membrane subunit 17-1 (TIM17-1) mRNA, complete cds [NM_101886]	ATTIM17-1 (Arabidopsis thaliana translocase inner membrane subunit 17-1); protein translocase mitochondrial inner membrane translocase similar to ATTIM17-2 (Arabidopsis thaliana translocase inner membrane subunit 17-2), protein translocase [Arabidopsis thaliana] (TAIR:AT2G37410.2); similar to unknown [Solanum tuberosum] (GB:ABA81866.1); contains InterPro domain Mitochondrial import inner membrane…	Protein	protein.targeting.mitochondria	GO:0005744	mitochondria	M
A_84_P20166	0.0138165	2.39745	up	AT2G39200	MLO12	MLO-like protein 12	NM_129478	Arabidopsis thaliana MLO-like protein 12 (MLO12) mRNA, complete cds [NM_129478]	MLO12 (MILDEW RESISTANCE LOCUS O 12); calmodulin binding A member of a large family of seven-transmembrane domain proteins specific to plants, homologs of the barley mildew resistance locus o (MLO) protein. The Arabidopsis genome contains 15 genes encoding MLO proteins, with localization in plasma membrane. Phylogenetic analysis revealed four clades of closely-related AtMLO genes. ATMLO6 belongs …	stress	stress.biotic.signalling	GO:0005886	plasma membrane	PM
A_84_P15050	0.00433544	2.39267	up	AT5G64100	AT5G64100	peroxidase 69	NM_125806	Arabidopsis thaliana peroxidase 69 (AT5G64100) mRNA, complete cds [NM_125806]	peroxidase, putative Identical to Peroxidase 69 precursor (EC 1.11.1.7) (Atperox P69) (ATP3a) (PER69) [Arabidopsis Thaliana] (GB:Q96511;GB:Q8RWL8); similar to peroxidase, putative [Arabidopsis thaliana] (TAIR:AT5G64110.1); similar to peroxidase precursor [Solanum lycopersicum] (GB:CAA64413.1); similar to cationic peroxidase [Solanum lycopersicum] (GB:CAG25463.1); contains InterPro domain Haem per…	misc	misc.peroxidases	GO:0005618	cell wall	CW
A_84_P832916	0.013301	2.38943	up	AT2G44380	AT2G44380	cysteine/histidine-rich C1 domain-containing protein	NM_130001	Arabidopsis thaliana cysteine/histidine-rich C1 domain-containing protein (AT2G44380) mRNA, complete cds [NM_130001]	DC1 domain-containing protein similar to DC1 domain-containing protein [Arabidopsis thaliana] (TAIR:AT5G43520.1); similar to CHP-rich zinc finger protein-like [Oryza sativa (japonica cultivar-group)] (GB:BAC21314.1); contains InterPro domain C1-like; (InterPro:IPR011424); contains InterPro domain DC1; (InterPro:IPR004146)	not assigned	not assigned.no ontology	0	not found	not found
A_84_P21259	0.0190005	2.38783	up	AT3G47090	AT3G47090	leucine-rich repeat protein kinase-like protein	NM_114576	Arabidopsis thaliana leucine-rich repeat protein kinase-like protein (AT3G47090) mRNA, complete cds [NM_114576]	leucine-rich repeat transmembrane protein kinase, putative similar to leucine-rich repeat transmembrane protein kinase, putative [Arabidopsis thaliana] (TAIR:AT3G47570.1); similar to EFR (EF-TU RECEPTOR), ATP binding / kinase/ protein serine/threonine kinase [Arabidopsis thaliana] (TAIR:AT5G20480.1); similar to leucine-rich repeat transmembrane protein kinase, putative [Arabidopsis thaliana] (TAI…	signalling	signalling.receptor kinases.leucine rich repeat XII	GO:0009507	chloroplast	CP
A_84_P250315	0.0461613	2.37967	up	AT2G18660	PNP-A	EG45-like domain-containing protein 2	NM_179648	Arabidopsis thaliana EG45-like domain-containing protein 2 (PNP-A) mRNA, complete cds [NM_179648]	expansin family protein (EXPR3) Identical to Expansin-like B3 precursor (AtEXLB3) (AtEXPR3) (Ath-ExpGamma-1.2) (EXLB3) [Arabidopsis Thaliana] (GB:Q9ZV52); similar to expansin-related [Arabidopsis thaliana] (TAIR:AT4G30380.1); similar to immuno-reactant natriuretic peptide-like protein [Erucastrum strigosum] (GB:AAM18791.1); contains InterPro domain Barwin-related endoglucanase; (InterPro:IPR00900…	cell wall	cell wall.modification	GO:0005618	multi-localization	ML
A_84_P226889	0.0458224	2.37739	up	AT4G20000	AT4G20000	VQ motif-containing protein	NM_118119	Arabidopsis thaliana VQ motif-containing protein (AT4G20000) mRNA, complete cds [NM_118119]	VQ motif-containing protein similar to VQ motif-containing protein [Arabidopsis thaliana] (TAIR:AT4G15120.1); contains InterPro domain VQ; (InterPro:IPR008889)	not assigned	not assigned.no ontology	GO:0005575	unknown cellular components	ucc
A_84_P819884	0.0250941	2.37511	up	AT4G38550	AT4G38550	phospholipase like protein (PEARLI 4)	NM_120016	Arabidopsis thaliana phospholipase like protein (PEARLI 4) (AT4G38550) mRNA, complete cds [NM_120016]	similar to unknown protein [Arabidopsis thaliana] (TAIR:AT2G20950.3); similar to pEARLI 4 gene product (GB:AAC37472.1); contains InterPro domain Arabidopsis phospholipase-like; (InterPro:IPR007942)	not assigned	not assigned.unknown	GO:0009507	chloroplast	CP
A_84_P19210	0.0424623	2.36851	up	AT2G46400	WRKY46	putative WRKY transcription factor 46	NM_130204	Arabidopsis thaliana putative WRKY transcription factor 46 (WRKY46) mRNA, complete cds [NM_130204]	WRKY46 (WRKY DNA-binding protein 46); transcription factor member of WRKY Transcription Factor; Group III Identical to Probable WRKY transcription factor 46 (WRKY DNA-binding protein 46) (WRKY46) [Arabidopsis Thaliana] (GB:Q9SKD9); similar to WRKY53 (WRKY DNA-binding protein 53), transcription factor [Arabidopsis thaliana] (TAIR:AT4G23810.1); similar to putative WRKY transcription factor 30 [Viti…	RNA	RNA.regulation of transcription.WRKY domain transcription factor family	GO:0005730	nucleus	N
A_84_P15258	0.00282449	2.36158	up	AT1G20120	AT1G20120	GDSL esterase/lipase	NM_101866	Arabidopsis thaliana GDSL esterase/lipase (AT1G20120) mRNA, complete cds [NM_101866]	family II extracellular lipase, putative similar to family II extracellular lipase, putative [Arabidopsis thaliana] (TAIR:AT1G20130.1); similar to anther-specific proline-rich protein [Brassica oleracea] (GB:AAL67433.1); contains InterPro domain Lipolytic enzyme, G-D-S-L; (InterPro:IPR001087); contains InterPro domain Lipolytic enzyme, G-D-S-L, active site; (InterPro:IPR008265)	development	development.unspecified	GO:0012505	other cell compartment	occ
A_84_P10209	0.0292966	2.35322	up	AT5G25930	AT5G25930	Protein kinase family protein with leucine-rich repeat domain	NM_122494	Arabidopsis thaliana Protein kinase family protein with leucine-rich repeat domain (AT5G25930) mRNA, complete cds [NM_122494]	leucine-rich repeat family protein / protein kinase family protein similar to HAESA (RECEPTOR-LIKE PROTEIN KINASE 5), ATP binding / kinase/ protein serine/threonine kinase [Arabidopsis thaliana] (TAIR:AT4G28490.1); similar to disease resistance family protein [Arabidopsis thaliana] (TAIR:AT5G25910.1); similar to HSL1 (HAESA-LIKE 1), ATP binding / kinase/ protein serine/threonine kinase [Arabidops…	signalling	signalling.receptor kinases.leucine rich repeat XI	GO:0005886	plasma membrane	PM
A_84_P273780	0.00370312	2.3457	up	AT1G49470	AT1G49470	hypothetical protein	NM_103835	Arabidopsis thaliana uncharacterized protein (AT1G49470) mRNA, complete cds [NM_103835]	similar to unknown protein [Arabidopsis thaliana] (TAIR:AT1G55230.1); similar to Os08g0462900 [Oryza sativa (japonica cultivar-group)] (GB:NP_001061988.1); similar to Os09g0444900 [Oryza sativa (japonica cultivar-group)] (GB:NP_001063301.1); similar to plant viral-response family protein-like [Oryza sativa (japonica cultivar-group)] (GB:BAD38318.1); contains InterPro domain Protein of unknown fun…	not assigned	not assigned.unknown	GO:0012505	other cell compartment	occ
A_84_P544532	0.0321031	2.33933	up	AT1G58225	AT1G58225	hypothetical protein	NM_179493	Arabidopsis thaliana uncharacterized protein (AT1G58225) mRNA, complete cds [NM_179493]	unknown protein	not assigned	not assigned.unknown	GO:0012505	other cell compartment	occ
A_84_P21333	0.0112475	2.33667	up	AT1G12200	AT1G12200	dimethylaniline monooxygenase (N-oxide forming)	NM_101092	Arabidopsis thaliana dimethylaniline monooxygenase (N-oxide forming) (AT1G12200) mRNA, complete cds [NM_101092]	flavin-containing monooxygenase family protein / FMO family protein similar to flavin-containing monooxygenase family protein / FMO family protein [Arabidopsis thaliana] (TAIR:AT1G62580.1); similar to FMO-like protein [Thellun (GB:ABJ98059.1); contains InterPro domain NAD-binding site; (InterPro:IPR000205); contains InterPro domain Pyridine nucleotide-disulphide oxidoreductase, class I; (InterPro…	misc	misc.oxidases - copper, flavone etc.	GO:0005575	unknown cellular components	ucc
A_84_P515865	0.0357764	2.33655	up	AT5G26690	AT5G26690	heavy-metal-associated domain-containing protein	NM_180545	Arabidopsis thaliana heavy-metal-associated domain-containing protein (AT5G26690) mRNA, complete cds [NM_180545]	heavy-metal-associated domain-containing protein similar to heavy-metal-associated domain-containing protein [Arabidopsis thaliana] (TAIR:AT3G05920.1); similar to H0112G12.8 [Oryza sativa (indica cultivar-group)] (GB:CAH67063.1); contains InterPro domain Heavy metal transport/detoxification protein; (InterPro:IPR006121)	not assigned	not assigned.no ontology	GO:0005575	unknown cellular components	ucc
A_84_P23975	0.000429695	2.33445	up	AT3G01080	WRKY58	WRKY DNA-binding protein 58	NM_110973	Arabidopsis thaliana WRKY DNA-binding protein 58 (WRKY58) mRNA, complete cds [NM_110973]	WRKY58 (WRKY DNA-binding protein 58); transcription factor member of WRKY Transcription Factor; Group I Identical to Probable WRKY transcription factor 58 (WRKY DNA-binding protein 58) (WRKY58) [Arabidopsis Thaliana] (GB:Q93WU7;GB:Q9MAC2); similar to WRKY4 (WRKY DNA-binding protein 4), transcription factor [Arabidopsis thaliana] (TAIR:AT1G13960.2); similar to SPF1-like DNA-binding protein [Cucumi…	RNA	RNA.regulation of transcription.WRKY domain transcription factor family	0	not found	not found
A_84_P277270	0.00156213	2.33408	up	AT3G26440	AT3G26440	hypothetical protein	NM_001203052	Arabidopsis thaliana uncharacterized protein (AT3G26440) mRNA, complete cds [NM_001203052]	similar to unknown protein [Arabidopsis thaliana] (TAIR:AT1G13000.2); similar to Protein of unknown function DUF707 [Medicago truncatula] (GB:ABE91787.1); contains InterPro domain Protein of unknown function DUF707; (InterPro:IPR007877)	not assigned	not assigned.unknown	GO:0005794	Golgi apparatus	G
A_84_P24042	0.00940553	2.33349	up	AT3G26210	CYP71B23	cytochrome P450 71B23	NM_113528	Arabidopsis thaliana cytochrome P450 71B23 (CYP71B23) mRNA, complete cds [NM_113528]	CYP71B23 (cytochrome P450, family 71, subfamily B, polypeptide 23); oxygen binding putative cytochrome P450 Identical to Cytochrome P450 71B23 (EC 1.14.-.-) (CYP71B23) [Arabidopsis Thaliana] (GB:Q9LTM0;GB:Q6AWT7); similar to CYP71B28 (cytochrome P450, family 71, subfamily B, polypeptide 28), oxygen binding [Arabidopsis thaliana] (TAIR:AT1G13090.1); similar to CYP71B7 (cytochrome P450, family 71, …	misc	misc.cytochrome P450	GO:0012505	other cell compartment	occ
A_84_P15467	0.0273255	2.33165	up	AT3G01290	AT3G01290	Hypersensitive-induced response protein 3	NM_110995	Arabidopsis thaliana Hypersensitive-induced response protein 3 (AT3G01290) mRNA, complete cds [NM_110995]	band 7 family protein similar to band 7 family protein [Arabidopsis thaliana] (TAIR:AT5G62740.1); similar to hypersensitive-induced reaction protein [Capsicum annuum] (GB:AAS98165.1); similar to Os10g0464000 [Oryza sativa (japonica cultivar-group)] (GB:NP_001064791.1); contains InterPro domain Stomatin; (InterPro:IPR001972); contains InterPro domain Band 7 protein; (InterPro:IPR001107)	not assigned	not assigned.no ontology	GO:0005739	multi-localization	ML
A_84_P92099	0.0053566	2.3288	up	AT2G32880	AT2G32880	TRAF-like family protein	NM_128848	Arabidopsis thaliana TRAF-like family protein (AT2G32880) mRNA, complete cds [NM_128848]	meprin and TRAF homology domain-containing protein / MATH domain-containing protein similar to meprin and TRAF homology domain-containing protein / MATH domain-containing protein [Arabidopsis thaliana] (TAIR:AT2G32870.1); similar to Os12g0489100 [Oryza sativa (japonica cultivar-group)] (GB:NP_001066793.1); similar to ubiquitin-specific protease 12, putative, expressed [Oryza sativa (japonica cult…	not assigned	not assigned.no ontology	GO:0005575	unknown cellular components	ucc
A_84_P12264	0.00559311	2.32253	up	AT5G58310	MES18	methyl esterase 18	NM_125216	Arabidopsis thaliana methyl esterase 18 (MES18) mRNA, complete cds [NM_125216]	hydrolase, alpha/beta fold family protein similar to esterase/lipase/thioesterase family protein [Arabidopsis thaliana] (TAIR:AT4G16690.1); similar to hypothetical protein [Capsella rubella] (GB:CAC82615.1); contains InterPro domain Esterase/lipase/thioesterase; (InterPro:IPR000379); contains InterPro domain Alpha/beta hydrolase fold-1; (InterPro:IPR000073)	misc	misc.nitrilases, *nitrile lyases, berberine bridge enzymes, reticuline oxidases, troponine reductases	GO:0005575	unknown cellular components	ucc
A_84_P19698	0.0251188	2.31988	up	AT5G42830	AT5G42830	HXXXD-type acyl-transferase-like protein	NM_123648	Arabidopsis thaliana HXXXD-type acyl-transferase-like protein (AT5G42830) mRNA, complete cds [NM_123648]	transferase family protein similar to transferase family protein [Arabidopsis thaliana] (TAIR:AT5G07850.1); similar to N-hydroxycinnamoyl/benzoyltransferase 6 [Glycine max] (GB:ABC47848.1); contains InterPro domain Transferase; (InterPro:IPR003480)	secondary metabolism	secondary metabolism.phenylpropanoids	GO:0005829	cytosol	C
A_84_P289314	0.00115727	2.31932	up	AT4G15417	RTL1	protein RNAse II-like 1	NM_148331	Arabidopsis thaliana protein RNAse II-like 1 (RTL1) mRNA, complete cds [NM_148331]	ribonuclease III family protein similar to RTL2 (RNASE THREE-LIKE PROTEIN 2), double-stranded RNA binding / ribonuclease III [Arabidopsis thaliana] (TAIR:AT3G20420.1); similar to Os05g0271300 [Oryza sativa (japonica cultivar-group)] (GB:NP_001055061.1); similar to Helicase, C-terminal; Argonaute and Dicer protein, PAZ; Type III restriction enzyme, res subunit; Ribonuclease III, bacterial [Medicag…	RNA	RNA.processing.ribonucleases	GO:0005575	unknown cellular components	ucc
A_84_P22146	0.0208674	2.31868	up	AT3G29250	AT3G29250	Rossmann-fold NAD(P)-binding domain-containing protein	NM_001125265	Arabidopsis thaliana Rossmann-fold NAD(P)-binding domain-containing protein (AT3G29250) mRNA, complete cds [NM_001125265]	oxidoreductase similar to short-chain dehydrogenase/reductase (SDR) family protein [Arabidopsis thaliana] (TAIR:AT3G29260.1); similar to 3-beta-hydroxysteroid dehydrogenase [Di (GB:AAW31719.1); contains InterPro domain Short-chain dehydrogenase/reductase SDR; (InterPro:IPR002198); contains InterPro domain Glucose/ribitol dehydrogenase; (InterPro:IPR002347)	misc	misc.short chain dehydrogenase/reductase (SDR)	GO:0005575	unknown cellular components	ucc
A_84_P837686	0.00575058	2.31662	up	AT1G49390	AT1G49390	2-oxoglutarate (2OG) and Fe(II)-dependent oxygenase-like protein	NM_103829	Arabidopsis thaliana 2-oxoglutarate (2OG) and Fe(II)-dependent oxygenase-like protein (AT1G49390) mRNA, complete cds [NM_103829]	oxidoreductase, 2OG-Fe(II) oxygenase family protein similar to oxidoreductase, 2OG-Fe(II) oxygenase family protein [Arabidopsis thaliana] (TAIR:AT5G20400.1); similar to ethylene-forming-enzyme-like dioxygenase [Prunus armeniaca] (GB:AAB88878.1); contains InterPro domain 2OG-Fe(II) oxygenase; (InterPro:IPR005123)	secondary metabolism	secondary metabolism.flavonoids.flavonols	GO:0005575	unknown cellular components	ucc
A_84_P110392	0.012836	2.31348	up	AT5G55450	AT5G55450	bifunctional inhibitor/lipid-transfer protein/seed storage 2S albumin-like protein	NM_124927	Arabidopsis thaliana bifunctional inhibitor/lipid-transfer protein/seed storage 2S albumin-like protein (AT5G55450) mRNA, complete cds [NM_124927]	protease inhibitor/seed storage/lipid transfer protein (LTP) family protein similar to lipid binding [Arabidopsis thaliana] (TAIR:AT5G55410.2); similar to MtN5 [Medicago truncatula] (GB:CAA75593.1); contains InterPro domain Plant lipid transfer/seed storage/trypsin-alpha amylase inhibitor; (InterPro:IPR003612)	misc	misc.protease inhibitor/seed storage/lipid transfer protein (LTP) family protein	GO:0012505	other cell compartment	occ
A_84_P22510	0.00647859	2.31163	up	AT5G28230				tair|pseudogene, similar to glucose-6-phosphate/phosphate-translocator precursor, contains similarity to glucose-6-phosphate/phosphate-translocator precursors; blastp match of 78% identity and 1.6e-75 P-value to GP [AT5G28230.1]	pseudogene, similar to glucose-6-phosphate/phosphate-translocator precursor, contains similarity to glucose-6-phosphate/phosphate-translocator precursors; blastp match of 78% identity and 1.6e-75 P-value to GP|2997591|gb|AAC08525.1||AF020814 glucose-6-phosphate/phosphate-translocator precursor {Pisum sativum}	transport	transport.metabolite transporters at the envelope membrane	0	not found	not found
A_84_P10528	0.0115485	2.30247	up	AT1G51800	AT1G51800	putative leucine-rich repeat protein kinase	NM_104059	Arabidopsis thaliana putative leucine-rich repeat protein kinase (AT1G51800) mRNA, complete cds [NM_104059]	leucine-rich repeat protein kinase, putative similar to leucine-rich repeat protein kinase, putative [Arabidopsis thaliana] (TAIR:AT3G21340.1); similar to leucine-rich repeat protein kinase, putative [Arabidopsis thaliana] (TAIR:AT1G51880.1); similar to leucine-rich repeat protein kinase, putative [Arabidopsis thaliana] (TAIR:AT1G51860.1); similar to Protein kinase [Medicago truncatula] (GB:ABE90…	signalling	signalling.receptor kinases.misc	GO:0012505	other cell compartment	occ
A_84_P18500	0.0184276	2.30221	up	AT4G01700	AT4G01700	class II chitinase-like protein	NM_116400	Arabidopsis thaliana class II chitinase-like protein (AT4G01700) mRNA, complete cds [NM_116400]	chitinase, putative similar to chitinase, putative [Arabidopsis thaliana] (TAIR:AT1G02360.1); similar to chitinase (class II) [Arachis hypogaea] (GB:CAA57773.1); contains InterPro domain Glycoside hydrolase, family 19; (InterPro:IPR000726)	stress	stress.biotic	GO:0005618	cell wall	CW
A_84_P231009	0.0108899	2.30218	up	AT1G01070	AT1G01070	nodulin MtN21 /EamA-like transporter family protein	NM_202005	Arabidopsis thaliana nodulin MtN21 /EamA-like transporter family protein (AT1G01070) mRNA, complete cds [NM_202005]	nodulin MtN21 family protein similar to nodulin MtN21 family protein [Arabidopsis thaliana] (TAIR:AT1G11460.1); similar to Os06g0109300 [Oryza sativa (japonica cultivar-group)] (GB:NP_001056575.1); similar to Os02g0103600 [Oryza sativa (japonica cultivar-group)] (GB:NP_001045606.1); similar to Protein of unknown function DUF6, transmembrane [Medicago truncatula] (GB:ABE82165.1); contains InterPro…	development	development.unspecified	GO:0016020	other membranes	OM
A_84_P264940	0.000184221	2.3015	up	AT4G05040	AT4G05040	ankyrin repeat-containing protein	NM_116743	Arabidopsis thaliana ankyrin repeat-containing protein (AT4G05040) mRNA, complete cds [NM_116743]	ankyrin repeat family protein similar to ACD6 (ACCELERATED CELL DEATH 6), protein binding [Arabidopsis thaliana] (TAIR:AT4G14400.1); similar to ankyrin repeat family protein [Arabidopsis thaliana] (TAIR:AT4G14390.1); similar to Os07g0527800 [Oryza sativa (japonica cultivar-group)] (GB:NP_001059835.1); similar to hypothetical protein [Oryza sativa (japonica cultivar-group)] (GB:AAS90661.1); contai…	cell	cell.organisation	GO:0005575	unknown cellular components	ucc
A_84_P16510	0.0012342	2.30111	up	AT1G35710	AT1G35710	putative leucine-rich repeat receptor-like protein	NM_103273	Arabidopsis thaliana putative leucine-rich repeat receptor-like protein (AT1G35710) mRNA, complete cds [NM_103273]	leucine-rich repeat transmembrane protein kinase, putative similar to leucine-rich repeat family protein / protein kinase family protein [Arabidopsis thaliana] (TAIR:AT4G08850.1); similar to leucine-rich repeat family protein / protein kinase family protein [Arabidopsis thaliana] (TAIR:AT1G17230.1); similar to leucine-rich repeat transmembrane protein kinase, putative [Arabidopsis thaliana] (TAIR…	signalling	signalling.receptor kinases.leucine rich repeat XII	GO:0012505	other cell compartment	occ
A_84_P551238	0.000662502	2.29957	up	AT5G05460	AT5G05460	mannosyl-glycoprotein endo-beta-N-acetylglucosaminidase	NM_120628	Arabidopsis thaliana mannosyl-glycoprotein endo-beta-N-acetylglucosaminidase (AT5G05460) mRNA, complete cds [NM_120628]	hydrolase, acting on glycosyl bonds similar to glycosyl hydrolase family 85 protein [Arabidopsis thaliana] (TAIR:AT3G11040.1); similar to Os05g0346500 [Oryza sativa (japonica cultivar-group)] (GB:NP_001055263.1); similar to unknown protein [Oryza sativa (japonica cultivar-group)] (GB:AAV43808.1); contains InterPro domain Glycoside hydrolase, family 85; (InterPro:IPR005201)	not assigned	not assigned.no ontology	GO:0005737	other cell compartment	occ
A_84_P15710	0.0107892	2.29405	up	AT4G20110	VSR7	vacuolar-sorting receptor 7	NM_001203848	Arabidopsis thaliana vacuolar-sorting receptor 7 (VSR7) mRNA, complete cds [NM_001203848]	vacuolar sorting receptor, putative Identical to Vacuolar sorting receptor 7 precursor (AtVSR7) (Epidermal growth factor receptor-like protein 3) (AtELP3) (BP80-like protein f) (AtBP80f) (VSR7) [Arabidopsis Thaliana] (GB:Q8L7E3;GB:O49438); similar to vacuolar sorting receptor, putative [Arabidopsis thaliana] (TAIR:AT1G30900.1); similar to vacuolar sorting receptor, putative [Arabidopsis thaliana]…	Protein	protein.targeting.secretory pathway.vacuole	GO:0005802	multi-localization	ML
A_84_P784727	0.00480881	2.294	up	AT5G65970	MLO10	MLO-like protein 10	NM_125994	Arabidopsis thaliana MLO-like protein 10 (MLO10) mRNA, complete cds [NM_125994]	MLO10 (MILDEW RESISTANCE LOCUS O 10); calmodulin binding A member of a large family of seven-transmembrane domain proteins specific to plants, homologs of the barley mildew resistance locus o (MLO) protein. The Arabidopsis genome contains 15 genes encoding MLO proteins, with localization in plasma membrane. Phylogenetic analysis revealed four clades of closely-related AtMLO genes. ATMLO10 belongs…	stress	stress.biotic.signalling	GO:0005886	plasma membrane	PM
A_84_P19975	0.0144526	2.29226	up	AT1G77510	PDIL1-2	protein disulfide-isomerase 2	NM_106400	Arabidopsis thaliana protein disulfide-isomerase 2 (PDIL1-2) mRNA, complete cds [NM_106400]	ATPDIL1-2 (PDI-LIKE 1-2); protein disulfide isomerase Encodes a protein disulfide isomerase-like (PDIL) protein, a member of a multigene family within the thioredoxin (TRX) superfamily. Identical to Probable protein disulfide-isomerase 2 precursor (EC 5.3.4.1) (PDI 2) [Arabidopsis Thaliana] (GB:Q9SRG3); similar to ATPDIL1-1 (PDI-LIKE 1-1), protein disulfide isomerase [Arabidopsis thaliana] (TAIR:…	redox.regulation	redox.thioredoxin	GO:0009507	multi-localization	ML
A_84_P13368	0.00342766	2.29199	up	AT1G20160	ATSBT5.2	Subtilisin-like serine endopeptidase-like protein	NM_101870	Arabidopsis thaliana Subtilisin-like serine endopeptidase-like protein (ATSBT5.2) mRNA, complete cds [NM_101870]	subtilase family protein similar to subtilase family protein [Arabidopsis thaliana] (TAIR:AT1G20150.1); similar to subtilisin-like protein [Glycine max] (GB:AAK53589.1); similar to subtilisin-type protease precursor [Glycine max] (GB:AAK53065.1); similar to subtilisin-type protease precursor [Glycine max] (GB:AAG38994.1); contains InterPro domain Protease-associated PA; (InterPro:IPR003137); cont…	Protein	protein.degradation.subtilases	GO:0005618	multi-localization	ML
A_84_P23931	0.00154862	2.29084	up	AT2G31020	ORP1A	oxysterol binding protein-related protein 1A	NM_128656	Arabidopsis thaliana oxysterol binding protein-related protein 1A (ORP1A) mRNA, complete cds [NM_128656]	oxysterol-binding family protein similar to oxysterol-binding family protein [Arabidopsis thaliana] (TAIR:AT2G31030.1); similar to oxysterol-binding family protein [Arabidopsis thaliana] (TAIR:AT4G08180.2); similar to oxysterol-binding family protein [Arabidopsis thaliana] (TAIR:AT1G13170.1); similar to Oxysterol-binding protein, expressed [Oryza sativa (japonica cultivar-group)] (GB:ABF98451.1);…	cell	cell.vesicle transport	0	not found	not found
A_84_P844482	0.00099206	2.28773	up	AT4G14400	ACD6	ankyrin repeat-containing protein	NM_117519	Arabidopsis thaliana ankyrin repeat-containing protein (ACD6) mRNA, complete cds [NM_117519]	ACD6 (ACCELERATED CELL DEATH 6); protein binding encodes a novel protein with putative ankyrin and transmembrane regions. It is a member of one of the largest uncharacterized gene families in higher plants. The gene is involved in resistance to Pseudomonas syringae. similar to ankyrin repeat family protein [Arabidopsis thaliana] (TAIR:AT4G14390.1); similar to protein binding [Arabidopsis thaliana…	cell	cell.organisation	GO:0016020	other membranes	OM
A_84_P809649	0.00401999	2.28435	up	0				Rep: ER lumen protein retaining receptor - Vitis vinifera (Grape), partial (5%) [TC395123]	0	0	0	0	no AGI code	no AGI code
A_84_P575998	0.0269257	2.28214	up	AT4G14365	XBAT34	putative E3 ubiquitin-protein ligase XBAT34	NM_117514	Arabidopsis thaliana putative E3 ubiquitin-protein ligase XBAT34 (XBAT34) mRNA, complete cds [NM_117514]	zinc finger (C3HC4-type RING finger) family protein / ankyrin repeat family protein similar to zinc finger (C3HC4-type RING finger) family protein / ankyrin repeat family protein [Arabidopsis thaliana] (TAIR:AT3G23280.1); similar to auxin-regulated protein-like protein [Populus trichocarpa] (GB:ABG37641.1); contains InterPro domain Ankyrin; (InterPro:IPR002110); contains InterPro domain Zinc fing…	cell	cell.organisation	0	not found	not found
A_84_P20237	0.0275988	2.28157	up	AT1G26420	AT1G26420	FAD-binding and BBE domain-containing protein	NM_102406	Arabidopsis thaliana FAD-binding and BBE domain-containing protein (AT1G26420) mRNA, complete cds [NM_102406]	FAD-binding domain-containing protein similar to FAD-binding domain-containing protein [Arabidopsis thaliana] (TAIR:AT1G26410.1); similar to FAD-binding domain-containing protein [Arabidopsis thaliana] (TAIR:AT1G26380.1); similar to FAD-binding domain-containing protein [Arabidopsis thaliana] (TAIR:AT1G26390.1); similar to FAD linked oxidase, N-terminal [Medicago truncatula] (GB:ABD32603.1); cont…	misc	misc.nitrilases, *nitrile lyases, berberine bridge enzymes, reticuline oxidases, troponine reductases	GO:0012505	other cell compartment	occ
A_84_P752277	0.000963762	2.28148	up	AT1G66570	SUC7	putative sucrose transport protein SUC7	NM_001036164	Arabidopsis thaliana putative sucrose transport protein SUC7 (SUC7) mRNA, complete cds [NM_001036164]	ATSUC7 (SUCROSE-PROTON SYMPORTER 7); carbohydrate transporter/ sucrose:hydrogen symporter/ sugar porter Identical to Probable sucrose transport protein SUC7 (Sucrose permease 7) (Sucrose- proton symporter 7) (SUC7) [Arabidopsis Thaliana] (GB:Q67YF8;GB:Q9C6H8;GB:Q9C716); similar to ATSUC9 (SUCROSE-PROTON SYMPORTER 9), carbohydrate transporter/ sucrose:hydrogen symporter/ sugar porter [Arabidopsis …	transport	transport.sugars.sucrose	GO:0005887	plasma membrane	PM
A_84_P23836	0.00258864	2.2803	up	AT1G66880	AT1G66880	protein kinase domain-containing protein	NM_105359	Arabidopsis thaliana protein kinase domain-containing protein (AT1G66880) mRNA, complete cds [NM_105359]	serine/threonine protein kinase family protein similar to serine/threonine protein kinase family protein [Arabidopsis thaliana] (TAIR:AT5G38210.1); similar to wall-associated kinase 4-like [Oryza sativa (japonica cultivar-group)] (GB:BAD82478.1); similar to Os05g0550800 [Oryza sativa (japonica cultivar-group)] (GB:NP_001056244.1); contains InterPro domain Serine/threonine protein kinase; (InterPr…	signalling	signalling.receptor kinases.wheat LRK10 like	GO:0005886	plasma membrane	PM
A_84_P750390	0.00118045	2.27475	up	AT1G68800	TCP12	transcription factor TCP12	NM_105554	Arabidopsis thaliana transcription factor TCP12 (TCP12) mRNA, complete cds [NM_105554]	BRC2/TCP12 (BRANCHED2); transcription factor Encodes a TCP transcription factor, closely related to teosinte branched1, arrests axillary bud development and prevents axillary bud outgrowth. Transcription level and mutant phenotype are weaker than its homolog BRC1 (At3G18550). similar to TCP1 (TCP family transcription factor 3), transcription factor [Arabidopsis thaliana] (TAIR:AT1G67260.1); simil…	RNA	RNA.regulation of transcription.TCP transcription factor family	GO:0005634	nucleus	N
A_84_P23977	0.0117751	2.27189	up	AT3G09010	AT3G09010	protein kinase domain-containing protein	NM_111735	Arabidopsis thaliana protein kinase domain-containing protein (AT3G09010) mRNA, complete cds [NM_111735]	protein kinase family protein similar to protein kinase family protein [Arabidopsis thaliana] (TAIR:AT1G16670.1); similar to putative receptor ser/thr protein [Oryza sativa (japonica cultivar-group)] (GB:AAP06827.1); contains InterPro domain Protein kinase-like; (InterPro:IPR011009); contains InterPro domain Protein kinase; (InterPro:IPR000719); contains InterPro domain Serine/threonine protein k…	signalling	signalling.receptor kinases.leucine rich repeat VIII-2	0	not found	not found
A_84_P218988	0.0159895	2.27174	up	AT4G00240	PLDBETA2	phospholipase D beta 2	NM_116245	Arabidopsis thaliana phospholipase D beta 2 (PLDBETA2) mRNA, complete cds [NM_116245]	PLDBETA2 (phospholipase D beta 2) member of C2-PLD subfamily Identical to Phospholipase D beta 2 (EC 3.1.4.4) (AtPLDbeta2) (PLD beta 2) (PLDdelta1) (PLDBETA2) [Arabidopsis Thaliana] (GB:O23078); similar to PLDGAMMA3 (phospholipase D gamma 3), phospholipase D [Arabidopsis thaliana] (TAIR:AT4G11840.1); similar to PLDGAMMA1 (maternal effect embryo arrest 54), phospholipase D [Arabidopsis thaliana] (…	lipid metabolism	lipid metabolism.lipid degradation.lysophospholipases.phospholipase D	0	not found	not found
A_84_P13037	0.000278707	2.26513	up	AT5G23810	AAP7	putative amino acid permease 7	NM_122286	Arabidopsis thaliana putative amino acid permease 7 (AAP7) mRNA, complete cds [NM_122286]	AAP7 (amino acid permease 7); amino acid permease Encodes nonfunctional amino acid transporter. AAP7 is the most distantly related member of the AAP family, a group of well characterized amino acid transporters within the ATF1 superfamily. Expression of this gene has not been detected with RNA gel blots or promoter GUS studies. similar to AAP3 (amino acid permease 3), amino acid permease [Arabido…	transport	transport.amino acids	GO:0016020	other membranes	OM
A_84_P10236	0.0117516	2.26307	up	AT5G40780	LHT1	Lysine histidine transporter 1	NM_180778	Arabidopsis thaliana Lysine histidine transporter 1 (LHT1) mRNA, complete cds [NM_180778]	LHT1 (LYSINE HISTIDINE TRANSPORTER 1); amino acid permease/ amino acid transporter Encodes LHT1 (lysine histidine transporter), a high-affinity transporter for cellular amino acid uptake in both root epidermis and leaf mesophyll. similar to lysine and histidine specific transporter, putative [Arabidopsis thaliana] (TAIR:AT1G67640.1); similar to LHT2 (LYSINE HISTIDINE TRANSPORTER 2), amino acid pe…	transport	transport.amino acids	GO:0005886	plasma membrane	PM
A_84_P786027	0.0170406	2.25734	up	AT5G24530	DMR6	downy mildew resistance 6 protein / oxidoreductase	BX832525	Arabidopsis thaliana Full-length cDNA Complete sequence from clone GSLTPGH78ZH03 of Hormone Treated Callus of strain col-0 of Arabidopsis thaliana (thale cress) [BX832525]	0	0	0	GO:0005575	unknown cellular components	ucc
A_84_P552282	0.00316856	2.25682	up	AT5G61190	AT5G61190	putative endonuclease or glycosyl hydrolase with C2H2-type zinc finger domain	NM_125512	Arabidopsis thaliana putative endonuclease or glycosyl hydrolase with C2H2-type zinc finger domain (AT5G61190) mRNA, complete cds [NM_125512]	zinc finger protein-related similar to unknown protein [Arabidopsis thaliana] (TAIR:AT3G62200.1); similar to Os07g0637200 [Oryza sativa (japonica cultivar-group)] (GB:NP_001060400.1); similar to expressed protein [Oryza sativa (japonica cultivar-group)] (GB:ABF96170.1); contains InterPro domain Zinc finger, U1-type; (InterPro:IPR003604); contains InterPro domain Protein of unknown function DUF537…	RNA	RNA.regulation of transcription.unclassified	GO:0009507	chloroplast	CP
A_84_P145049	0.0429324	2.25051	up	AT1G14880	PCR1	cadmium resistance protein 1	NM_101357	Arabidopsis thaliana cadmium resistance protein 1 (PCR1) mRNA, complete cds [NM_101357]	similar to unknown protein [Arabidopsis thaliana] (TAIR:AT1G14870.1); similar to Os02g0579800 [Oryza sativa (japonica cultivar-group)] (GB:NP_001047231.1); similar to ORFX [Lycopersicon esculentum] (GB:AAF74286.1); similar to fw2.2 [Lycopersicon pennellii] (GB:AAO12196.1); contains InterPro domain Protein of unknown function Cys-rich; (InterPro:IPR006461)	not assigned	not assigned.no ontology	GO:0005773	other cell compartment	occ
A_84_P812874	0.00310303	2.24994	up	AT4G24190	SHD	endoplasmin-like protein	NM_202877	Arabidopsis thaliana endoplasmin-like protein (SHD) mRNA, complete cds [NM_202877]	SHD (SHEPHERD); ATP binding encodes an ortholog of GRP94, an ER-resident HSP90-like protein and is involved in regulation of meristem size and organization. Single and double mutant analyses suggest that SHD may be required for the correct folding and/or complex formation of CLV proteins. Lines carrying recessive mutations in this locus exhibits expanded shoot meristems, disorganized root meriste…	stress	stress.abiotic.heat	GO:0009507	multi-localization	ML
A_84_P22019	0.0050033	2.24821	up	AT2G44390	AT2G44390	cysteine/histidine-rich C1 domain-containing protein	NM_130002	Arabidopsis thaliana cysteine/histidine-rich C1 domain-containing protein (AT2G44390) mRNA, complete cds [NM_130002]	DC1 domain-containing protein similar to DC1 domain-containing protein [Arabidopsis thaliana] (TAIR:AT2G44380.1); similar to DC1 domain-containing protein [Brassica oleracea] (GB:ABD65623.1); contains InterPro domain C1-like; (InterPro:IPR011424); contains InterPro domain DC1; (InterPro:IPR004146)	not assigned	not assigned.no ontology	0	not found	not found
A_84_P290004	0.000943758	2.24745	up	AT4G21850	MSRB9	peptide methionine sulfoxide reductase B9	NM_179087	Arabidopsis thaliana peptide methionine sulfoxide reductase B9 (MSRB9) mRNA, complete cds [NM_179087]	methionine sulfoxide reductase domain-containing protein / SeIR domain-containing protein similar to methionine sulfoxide reductase domain-containing protein / SeIR domain-containing protein [Arabidopsis thaliana] (TAIR:AT4G21830.1); similar to Mss4-like [Medicago truncatula] (GB:ABE84787.1); contains InterPro domain Methionine sulfoxide reductase B; (InterPro:IPR002579); contains InterPro domain…	not assigned	not assigned.no ontology	GO:0005829	cytosol	C
A_84_P217088	0.000115503	2.24717	up	AT4G11840	PLDGAMMA3	phospholipase D gamma 3	NM_117254	Arabidopsis thaliana phospholipase D gamma 3 (PLDGAMMA3) mRNA, complete cds [NM_117254]	PLDGAMMA3 (phospholipase D gamma 3); phospholipase D member of C2-PLD subfamily Identical to Phospholipase D gamma 3 (EC 3.1.4.4) (AtPLDgamma3) (PLD gamma 3) (PLDGAMMA3) [Arabidopsis Thaliana] (GB:Q9T052;GB:Q9XH77); similar to phospholipase D gamma 2 / PLD gamma 2 (PLDGAMMA2) [Arabidopsis thaliana] (TAIR:AT4G11830.2); similar to PLDGAMMA1 (maternal effect embryo arrest 54), phospholipase D [Arabi…	lipid metabolism	lipid metabolism.lipid degradation.lysophospholipases.phospholipase D	GO:0016020	other membranes	OM
A_84_P821660	0.00140665	2.24706	up	AT4G01750	RGXT2	rhamnogalacturonan xylosyltransferase 2	NM_116405	Arabidopsis thaliana rhamnogalacturonan xylosyltransferase 2 (RGXT2) mRNA, complete cds [NM_116405]	RGXT2 (RHAMNOGALACTURONAN XYLOSYLTRANSFERASE 2); UDP-xylosyltransferase Encodes a protein with UDP-xylose-dependent xylosyltransferase activity, which transfers Xyl onto L-fucose and (albeit less efficiently) L-arabinose. The linkage to L-fucose was shown to be preferentially to the <i>O</i>-4 position. Analysis of mutant containing T-DNA insertion in this gene indicate that the RGXT2 protein mig…	cell wall	cell wall.pectin synthesis	GO:0005794	Golgi apparatus	G
A_84_P501207	0.00119536	2.24233	up	AT2G32160	AT2G32160	N2227-like domain-containing protein	NM_179853	Arabidopsis thaliana N2227-like domain-containing protein (AT2G32160) mRNA, complete cds [NM_179853]	similar to unknown protein [Arabidopsis thaliana] (TAIR:AT2G32170.1); similar to Os05g0511300 [Oryza sativa (japonica cultivar-group)] (GB:NP_001056014.1); similar to unnamed protein product [Tetraodon nigroviridis] (GB:CAF92601.1); contains InterPro domain N2227-like; (InterPro:IPR012901)	not assigned	not assigned.unknown	GO:0005575	unknown cellular components	ucc
A_84_P841832	0.00395028	2.24097	up	AT5G45510	AT5G45510	leucine-rich repeat-containing protein	NM_123919	Arabidopsis thaliana leucine-rich repeat-containing protein (AT5G45510) mRNA, complete cds [NM_123919]	leucine-rich repeat family protein Identical to Probable disease resistance protein At5g45510 [Arabidopsis Thaliana] (GB:Q8VZC7;GB:Q9FHI5); similar to mob1/phocein family protein [Arabidopsis thaliana] (TAIR:AT4G19050.1); similar to Putative disease resistance protein At4g19050 (GB:O50052); contains InterPro domain Disease resistance protein; (InterPro:IPR000767); contains InterPro domain Leucine…	not assigned	not assigned.no ontology	GO:0005829	cytosol	C
A_84_P838375	0.00432667	2.23908	up	AT1G66980	SNC4	suppressor of npr1-1 constitutive 4	NM_105369	Arabidopsis thaliana suppressor of npr1-1 constitutive 4 (SNC4) mRNA, complete cds [NM_105369]	protein kinase family protein / glycerophosphoryl diester phosphodiesterase family protein similar to glycerophosphoryl diester phosphodiesterase family protein [Arabidopsis thaliana] (TAIR:AT5G55480.1); similar to glycerophosphoryl diester phosphodiesterase family protein [Arabidopsis thaliana] (TAIR:AT1G66970.1); similar to MRH5/SHV3 (morphogenesis of root hair 5), glycerophosphodiester phospho…	lipid metabolism	lipid metabolism.lipid degradation.lysophospholipases.glycerophosphodiester phosphodiesterase	0	not found	not found
A_84_P816470	0.0114928	2.23447	up	AT1G77510				Symbols: ATPDIL1-2, PDI6, ATPDI6 | ATPDIL1-2 (PDI-LIKE 1-2); protein disulfide isomerase | chr1:29126650-29129612 FORWARD	ATPDIL1-2 (PDI-LIKE 1-2); protein disulfide isomerase Encodes a protein disulfide isomerase-like (PDIL) protein, a member of a multigene family within the thioredoxin (TRX) superfamily. Identical to Probable protein disulfide-isomerase 2 precursor (EC 5.3.4.1) (PDI 2) [Arabidopsis Thaliana] (GB:Q9SRG3); similar to ATPDIL1-1 (PDI-LIKE 1-1), protein disulfide isomerase [Arabidopsis thaliana] (TAIR:…	redox.regulation	redox.thioredoxin	GO:0009507	multi-localization	ML
A_84_P268160	0.0358191	2.23436	up	AT3G13950	AT3G13950	hypothetical protein	NM_112249	Arabidopsis thaliana uncharacterized protein (AT3G13950) mRNA, complete cds [NM_112249]	similar to unknown protein [Arabidopsis thaliana] (TAIR:AT4G13266.1); similar to conserved hypothetical protein [Medicago truncatula] (GB:ABE80572.1)	not assigned	not assigned.unknown	0	not found	not found
A_84_P798696	0.00121536	2.2262	up	AT3G14840	AT3G14840	Leucine-rich repeat transmembrane protein kinase	EG505514	AYBGY17TF pooled cDNA populations Arabidopsis thaliana cDNA, mRNA sequence [EG505514]	0	0	0	GO:0005886	plasma membrane	PM
A_84_P20482	0.0343631	2.22415	up	AT4G29740	CKX4	cytokinin dehydrogenase 4	NM_179139	Arabidopsis thaliana cytokinin dehydrogenase 4 (CKX4) mRNA, complete cds [NM_179139]	CKX4 (CYTOKININ OXIDASE 4); cytokinin dehydrogenase It encodes a protein whose sequence is similar to cytokinin oxidase/dehydrogenase, which catalyzes the degradation of cytokinins. Identical to Cytokinin dehydrogenase 4 precursor (EC 1.5.99.12) (Cytokinin oxidase 4) (CKO 4) (AtCKX4) (CKX4) [Arabidopsis Thaliana] (GB:Q9FUJ2;GB:Q9SU77); similar to CKX2 (CYTOKININ OXIDASE 2), cytokinin dehydrogenas…	hormone metabolism	hormone metabolism.cytokinin.synthesis-degradation	GO:0012505	other cell compartment	occ
A_84_P752180	0.00117332	2.22192	up	AT1G66970	SVL2	putative glycerophosphoryl diester phosphodiesterase 3	NM_001198404	Arabidopsis thaliana putative glycerophosphoryl diester phosphodiesterase 3 (SVL2) mRNA, complete cds [NM_001198404]	glycerophosphoryl diester phosphodiesterase family protein Identical to Probable glycerophosphoryl diester phosphodiesterase 3 precursor (EC 3.1.4.46) (GPDL3) [Arabidopsis Thaliana] (GB:Q7Y208;GB:Q9FZI1); similar to glycerophosphoryl diester phosphodiesterase family protein [Arabidopsis thaliana] (TAIR:AT5G55480.1); similar to protein kinase family protein / glycerophosphoryl diester phosphodiest…	lipid metabolism	lipid metabolism.lipid degradation.lysophospholipases.glycerophosphodiester phosphodiesterase	GO:0009507	multi-localization	ML
A_84_P99776	0.00749584	2.22139	up	AT3G25010	RLP41	receptor like protein 41	NM_113405	Arabidopsis thaliana receptor like protein 41 (RLP41) mRNA, complete cds [NM_113405]	disease resistance family protein similar to disease resistance family protein / LRR family protein [Arabidopsis thaliana] (TAIR:AT3G24900.1); similar to protein binding [Arabidopsis thaliana] (TAIR:AT3G24982.1); similar to disease resistance family protein [Arabidopsis thaliana] (TAIR:AT3G25020.1); similar to putative kinase [Brassica napus] (GB:ABI99471.1); contains InterPro domain Leucine-rich…	stress	stress.biotic.PR-proteins	GO:0012505	other cell compartment	occ
A_84_P591022	3.25494e-05	2.21887	up	AT3G21530	AT3G21530	endonuclease/exonuclease/phosphatase domain-containing protein	NM_113048	Arabidopsis thaliana endonuclease/exonuclease/phosphatase domain-containing protein (AT3G21530) mRNA, complete cds [NM_113048]	endonuclease/exonuclease/phosphatase family protein similar to endonuclease/exonuclease/phosphatase family protein [Arabidopsis thaliana] (TAIR:AT2G48030.1); similar to unknown protein [Oryza sativa (japonica cultivar-group)] (GB:BAC16719.1); contains InterPro domain Endonuclease/exonuclease/phosphatase; (InterPro:IPR005135)	DNA	DNA.synthesis/chromatin structure	GO:0005739	mitochondria	M
A_84_P22854	6.7553e-05	2.21306	up	AT1G51790	AT1G51790	leucine-rich repeat protein kinase-like protein	NM_104058	Arabidopsis thaliana leucine-rich repeat protein kinase-like protein (AT1G51790) mRNA, complete cds [NM_104058]	kinase similar to leucine-rich repeat protein kinase, putative [Arabidopsis thaliana] (TAIR:AT1G51800.1); similar to light repressible receptor protein kinase [Arabidopsis thaliana] (TAIR:AT4G29990.1); similar to leucine-rich repeat protein kinase, putative [Arabidopsis thaliana] (TAIR:AT2G19210.1); similar to leaf senescence-associated receptor-like protein kinase [Phaseolus vulgaris] (GB:AAG005…	signalling	signalling.receptor kinases.misc	GO:0012505	other cell compartment	occ
A_84_P15370	0.0082768	2.21202	up	AT1G04980	PDIL2-2	protein disulfide-isomerase A6	NM_100376	Arabidopsis thaliana protein disulfide-isomerase A6 (PDIL2-2) mRNA, complete cds [NM_100376]	ATPDIL2-2 (PDI-LIKE 2-2); thiol-disulfide exchange intermediate Encodes a protein disulfide isomerase-like (PDIL) protein, a member of a multigene family within the thioredoxin (TRX) superfamily. similar to ATPDIL2-3 (PDI-LIKE 2-3), protein disulfide isomerase [Arabidopsis thaliana] (TAIR:AT2G32920.1); similar to Os09g0451500 [Oryza sativa (japonica cultivar-group)] (GB:NP_001063331.1); similar t…	redox.regulation	redox.thioredoxin	GO:0009505	cell wall	CW
A_84_P255420	0.00929853	2.20858	up	AT4G15233				Rep: ATP binding / ATPase/ nucleoside-triphosphatase/ nucleotide binding - Arabidopsis thaliana, complete [TC393396]	ATP binding / ATPase/ nucleoside-triphosphatase/ nucleotide binding Identical to Probable pleiotropic drug resistance protein 14 (PDR14) [Arabidopsis Thaliana] (GB:Q7PC82); similar to ATPDR2/PDR2 (PLEIOTROPIC DRUG RESISTANCE 2), ATPase, coupled to transmembrane movement of substances [Arabidopsis thaliana] (TAIR:AT4G15230.1); similar to ATPDR13/PDR13 (PLEIOTROPIC DRUG RESISTANCE 13), ATP binding …	transport	transport.ABC transporters and multidrug resistance systems	GO:0016020	other membranes	OM
A_84_P11777	0.0283582	2.20558	up	AT3G25610	AT3G25610	phospholipid-transporting ATPase 10	NM_113459	Arabidopsis thaliana phospholipid-transporting ATPase 10 (AT3G25610) mRNA, complete cds [NM_113459]	haloacid dehalogenase-like hydrolase family protein Identical to Putative phospholipid-transporting ATPase 10 (EC 3.6.3.1) (Aminophospholipid flippase 10) (ALA10) [Arabidopsis Thaliana] (GB:Q9LI83); similar to haloacid dehalogenase-like hydrolase family protein [Arabidopsis thaliana] (TAIR:AT1G26130.1); similar to haloacid dehalogenase-like hydrolase family protein [Arabidopsis thaliana] (TAIR:AT…	not assigned	not assigned.no ontology	GO:0005886	plasma membrane	PM
A_84_P21996	0.00271111	2.19993	up	AT2G26390	AT2G26390	serpin-Z3	NM_128196	Arabidopsis thaliana serpin-Z3 (AT2G26390) mRNA, complete cds [NM_128196]	serpin, putative / serine protease inhibitor, putative similar to serpin, putative / serine protease inhibitor, putative [Arabidopsis thaliana] (TAIR:AT3G45220.1); similar to serpin-like protein [Citrus x paradisi] (GB:AAN76362.1); contains InterPro domain Proteinase inhibitor I4, serpin; (InterPro:IPR000215)	Protein	protein.degradation.serine protease	GO:0005575	unknown cellular components	ucc
A_84_P829713	0.00606554	2.19772	up	AT5G67340	AT5G67340	U-box domain-containing protein 2	NM_126134	Arabidopsis thaliana U-box domain-containing protein 2 (AT5G67340) mRNA, complete cds [NM_126134]	armadillo/beta-catenin repeat family protein / U-box domain-containing protein similar to armadillo/beta-catenin repeat family protein / U-box domain-containing protein [Arabidopsis thaliana] (TAIR:AT2G23140.1); similar to arm repeat-containing protein [Nicotiana tabacum] (GB:AAO61490.1); contains InterPro domain Armadillo; (InterPro:IPR000225); contains InterPro domain Armadillo-like helical; (I…	Protein	protein.degradation.ubiquitin.E3.RING	GO:0012505	other cell compartment	occ
A_84_P810292	0.00407699	2.19327	up	AT3G11930	AT3G11930	adenine nucleotide alpha hydrolases-like protein	NM_180232	Arabidopsis thaliana adenine nucleotide alpha hydrolases-like protein (AT3G11930) mRNA, complete cds [NM_180232]	universal stress protein (USP) family protein similar to universal stress protein (USP) family protein [Arabidopsis thaliana] (TAIR:AT3G58450.1); similar to putative stress-related protein [Oryza sativa (japonica cultivar-group)] (GB:AAR87267.1); contains InterPro domain Universal stress protein (Usp); (InterPro:IPR006015); contains InterPro domain UspA; (InterPro:IPR006016)	hormone metabolism	hormone metabolism.ethylene.induced-regulated-responsive-activated	GO:0005575	unknown cellular components	ucc
A_84_P22681	0.00242802	2.19243	up	AT1G71390	RLP11	receptor like protein 11	NM_105808	Arabidopsis thaliana receptor like protein 11 (RLP11) mRNA, complete cds [NM_105808]	disease resistance family protein / LRR family protein similar to disease resistance family protein / LRR family protein [Arabidopsis thaliana] (TAIR:AT1G71400.1); similar to disease resistance family protein / LRR family protein [Arabidopsis thaliana] (TAIR:AT3G05360.1); similar to disease resistance family protein [Arabidopsis thaliana] (TAIR:AT3G05370.1); similar to receptor-like protein 9DC […	stress	stress.biotic.PR-proteins	GO:0012505	other cell compartment	occ
A_84_P22617	0.0354591	2.18707	up	AT5G64000	SAL2	SAL2 phosphatase	NM_125796	Arabidopsis thaliana SAL2 phosphatase (SAL2) mRNA, complete cds [NM_125796]	SAL2; 3'(2'),5'-bisphosphate nucleotidase/ inositol or phosphatidylinositol phosphatase 3'(2'),5'-bisphosphate nucleotidase Identical to SAL2 phosphatase (3'(2'),5'-bisphosphate nucleotidase 2) (EC 3.1.3.7) (3'(2'),5'-bisphosphonucleoside 3'(2')-phosphohydrolase 2) (DPNPase 2) (Inositol-1,4-bisphosphate 1-phosphatase 2) (EC 3.1.3.57) (Inositol polyphosphate 1-phosphatase 2) (IPPase 2) (SAL2) [Ara…	nucleotide metabolism	nucleotide metabolism.degradation	GO:0005575	unknown cellular components	ucc
A_84_P826634	0.000307791	2.18663	up	AT2G32160	AT2G32160	N2227-like domain-containing protein	NM_179853	Arabidopsis thaliana N2227-like domain-containing protein (AT2G32160) mRNA, complete cds [NM_179853]	similar to unknown protein [Arabidopsis thaliana] (TAIR:AT2G32170.1); similar to Os05g0511300 [Oryza sativa (japonica cultivar-group)] (GB:NP_001056014.1); similar to unnamed protein product [Tetraodon nigroviridis] (GB:CAF92601.1); contains InterPro domain N2227-like; (InterPro:IPR012901)	not assigned	not assigned.unknown	GO:0005575	unknown cellular components	ucc
A_84_P12558	0.0304934	2.18646	up	AT2G34940	VSR5	vacuolar-sorting receptor 5	NM_129047	Arabidopsis thaliana vacuolar-sorting receptor 5 (VSR5) mRNA, complete cds [NM_129047]	vacuolar sorting receptor, putative Identical to Vacuolar sorting receptor 5 precursor (AtVSR5) (Epidermal growth factor receptor-like protein 5) (AtELP5) (BP80-like protein e) (AtBP80e) (VSR5) [Arabidopsis Thaliana] (GB:O64758); similar to vacuolar sorting receptor, putative [Arabidopsis thaliana] (TAIR:AT4G20110.1); similar to vacuolar sorting receptor, putative [Arabidopsis thaliana] (TAIR:AT2…	Protein	protein.targeting.secretory pathway.vacuole	GO:0017119	multi-localization	ML
A_84_P14345	0.0415197	2.1862	up	AT1G76040	CPK29	calcium-dependent protein kinase 29	NM_202421	Arabidopsis thaliana calcium-dependent protein kinase 29 (CPK29) mRNA, complete cds [NM_202421]	CPK29 (calcium-dependent protein kinase 29); calcium- and calmodulin-dependent protein kinase/ kinase member of Calcium Dependent Protein Kinase similar to CPK15 (calcium-dependent protein kinase 15), calcium- and calmodulin-dependent protein kinase/ kinase [Arabidopsis thaliana] (TAIR:AT4G21940.1); similar to calcium-dependent protein kinase [Solanum lycopersicum] (GB:CAC87494.1); similar to cal…	signalling	signalling.calcium	GO:0005634	multi-localization	ML
A_84_P828523	0.016546	2.18572	up	AT3G46110	AT3G46110	hypothetical protein	NM_114480	Arabidopsis thaliana uncharacterized protein (AT3G46110) mRNA, complete cds [NM_114480]	signal transducer similar to unknown protein [Arabidopsis thaliana] (TAIR:AT5G59790.1); similar to auxin-regulated protein [Lycopersicon esculentum] (GB:AAL08561.1); contains InterPro domain Protein of unknown function DUF966; (InterPro:IPR010369); contains InterPro domain CheW-like protein; (InterPro:IPR002545)	not assigned	not assigned.unknown	GO:0005886	plasma membrane	PM
A_84_P825966	0.00278876	2.18054	up	AT3G48090	EDS1	enhanced disease susceptibility 1 protein	NM_114678	Arabidopsis thaliana enhanced disease susceptibility 1 protein (EDS1) mRNA, complete cds [NM_114678]	EDS1 (ENHANCED DISEASE SUSCEPTIBILITY 1); signal transducer/ triacylglycerol lipase Component of R gene-mediated disease resistance in Arabidopsis thaliana with homology to eukaryotic lipases. similar to lipase class 3 family protein / disease resistance protein-related [Arabidopsis thaliana] (TAIR:AT3G48080.1); similar to EDS1 [Lycopersicon esculentum] (GB:AAX73302.1); contains InterPro domain L…	stress	stress.biotic.signalling	0	not found	not found
A_84_P751611	0.00221229	2.17838	up	AT1G07620	ATOBGM	GTP-binding protein Obg/CgtA	NM_100635	Arabidopsis thaliana GTP-binding protein Obg/CgtA (ATOBGM) mRNA, complete cds [NM_100635]	similar to unknown protein [Arabidopsis thaliana] (TAIR:AT5G02390.1); similar to Os10g0550000 [Oryza sativa (japonica cultivar-group)] (GB:NP_001065314.1); similar to B0103C08-B0602B01.7 [Oryza sativa (indica cultivar-group)] (GB:CAH68050.1); similar to Os12g0570500 [Oryza sativa (japonica cultivar-group)] (GB:NP_001067080.1); contains domain MITOCHONDRIAL GTPASE 2(YEAST)/OBG-RELATED (PTHR11702:S…	signalling	signalling.G-proteins	GO:0005575	unknown cellular components	ucc
A_84_P243495	0.0435998	2.17735	up	AT4G15660	AT4G15660	monothiol glutaredoxin-S8	NM_117657	Arabidopsis thaliana monothiol glutaredoxin-S8 (AT4G15660) mRNA, complete cds [NM_117657]	glutaredoxin family protein Identical to Monothiol glutaredoxin-S8 (AtGrxS8) (GRXS8) [Arabidopsis Thaliana] (GB:O23417); similar to glutaredoxin family protein [Arabidopsis thaliana] (TAIR:AT4G15670.1); similar to Glutaredoxin-like family protein [Oryza sativa (japonica cultivar-group)] (GB:ABA99336.1); contains InterPro domain Thioredoxin-like fold; (InterPro:IPR012336); contains InterPro domain…	redox.regulation	redox.glutaredoxins	GO:0012505	other cell compartment	occ
A_84_P23845	0.041296	2.17646	up	AT2G43840	UGT74F1	UDP-glycosyltransferase 74 F1	NM_201953	Arabidopsis thaliana UDP-glycosyltransferase 74 F1 (UGT74F1) mRNA, complete cds [NM_201953]	UDP-glucoronosyl/UDP-glucosyl transferase family protein similar to GT/UGT74F2 (UDP-GLUCOSYLTRANSFERASE 74F2), UDP-glucosyltransferase/ UDP-glycosyltransferase/ transferase, transferring glycosyl groups / transferase, transferring hexosyl groups [Arabidopsis thaliana] (TAIR:AT2G43820.1); similar to UDP-glucose:salicylic acid glucosyltransferase [Nicotiana tabacum] (GB:AAF61647.1); contains InterP…	misc	misc.UDP glucosyl and glucoronyl transferases	GO:0005575	unknown cellular components	ucc
A_84_P16072	0.0160247	2.17483	up	AT1G65690	AT1G65690	late embryogenesis abundant (LEA) hydroxyproline-rich glycoprotein	NM_105243	Arabidopsis thaliana late embryogenesis abundant (LEA) hydroxyproline-rich glycoprotein (AT1G65690) mRNA, complete cds [NM_105243]	harpin-induced protein-related / HIN1-related / harpin-responsive protein-related similar to NHL25 (NDR1/HIN1-LIKE 25) [Arabidopsis thaliana] (TAIR:AT5G36970.1); similar to Os04g0677300 [Oryza sativa (japonica cultivar-group)] (GB:NP_001054263.1); similar to unknown pollen protein [Petunia integrifolia subsp. inflata] (GB:AAS90599.1); contains InterPro domain Harpin-induced 1; (InterPro:IPR010847)	not assigned	not assigned.no ontology	0	not found	not found
A_84_P233559	0.0231756	2.17411	up	AT1G10340	AT1G10340	ankyrin repeat-containing protein	NM_100908	Arabidopsis thaliana ankyrin repeat-containing protein (AT1G10340) mRNA, complete cds [NM_100908]	ankyrin repeat family protein similar to ankyrin repeat family protein [Arabidopsis thaliana] (TAIR:AT2G24600.3); similar to Ankyrin [Medicago truncatula] (GB:ABE80931.1); contains InterPro domain Ankyrin; (InterPro:IPR002110)	cell	cell.organisation	GO:0005575	unknown cellular components	ucc
A_84_P13620	0.0148575	2.17088	up	AT3G21600	AT3G21600	Senescence/dehydration-associated protein-like protein	NM_202620	Arabidopsis thaliana Senescence/dehydration-associated protein-like protein (AT3G21600) mRNA, complete cds [NM_202620]	senescence/dehydration-associated protein-related similar to senescence/dehydration-associated protein-related [Arabidopsis thaliana] (TAIR:AT4G15450.1); similar to Os01g0723100 [Oryza sativa (japonica cultivar-group)] (GB:NP_001044105.1); similar to Senescence-associated [Medicago truncatula] (GB:ABE77914.1); contains InterPro domain Senescence-associated; (InterPro:IPR009686)	development	development.unspecified	0	not found	not found
A_84_P20656	0.0279963	2.17041	up	AT5G46050	PTR3	peptide transporter PTR3-A	NM_123973	Arabidopsis thaliana peptide transporter PTR3-A (PTR3) mRNA, complete cds [NM_123973]	ATPTR3/PTR3 (PEPTIDE TRANSPORTER PROTEIN 3); transporter similar to proton-dependent oligopeptide transport (POT) family protein [Arabidopsis thaliana] (TAIR:AT5G46040.1); similar to putative nitrate transporter NRT1-3 [Glycine max] (GB:BAB19758.1); similar to Os10g0470700 [Oryza sativa (japonica cultivar-group)] (GB:NP_001064823.1); similar to putative peptide transport protein [Oryza sativa] (G…	transport	transport.peptides and oligopeptides	GO:0016020	other membranes	OM
A_84_P22024	0.00191274	2.16495	up	AT1G07640	OBP2	Dof zinc finger protein DOF1.1	NM_001035911	Arabidopsis thaliana Dof zinc finger protein DOF1.1 (OBP2) mRNA, complete cds [NM_001035911]	OBP2 (OBF BINDING PROTEIN 2); DNA binding / transcription factor A member of the DOF transcription factors. Prominently expressed in the phloem of leaves and other organs. Expression is induced by wounding, MeJA and insect feeding. Upregulates glucosinolate biosynthesis. Identical to Dof zinc finger protein DOF1.1 (AtDOF1.1) (OBF-binding protein 2) (DOF1.1) [Arabidopsis Thaliana] (GB:Q8L9V6;GB:Q8…	RNA	RNA.regulation of transcription.C2C2(Zn) DOF zinc finger family	GO:0005634	nucleus	N
A_84_P22107	0.00650401	2.15932	up	AT3G11930	AT3G11930	adenine nucleotide alpha hydrolases-like protein	NM_180231	Arabidopsis thaliana adenine nucleotide alpha hydrolases-like protein (AT3G11930) mRNA, complete cds [NM_180231]	universal stress protein (USP) family protein similar to universal stress protein (USP) family protein [Arabidopsis thaliana] (TAIR:AT3G58450.1); similar to putative stress-related protein [Oryza sativa (japonica cultivar-group)] (GB:AAR87267.1); contains InterPro domain Universal stress protein (Usp); (InterPro:IPR006015); contains InterPro domain UspA; (InterPro:IPR006016)	hormone metabolism	hormone metabolism.ethylene.induced-regulated-responsive-activated	GO:0005575	unknown cellular components	ucc
A_84_P79265	0.00745432	2.1593	up	AT3G51330	AT3G51330	aspartyl protease family protein	NM_114992	Arabidopsis thaliana aspartyl protease family protein (AT3G51330) mRNA, complete cds [NM_114992]	aspartyl protease family protein similar to aspartyl protease family protein [Arabidopsis thaliana] (TAIR:AT3G51350.1); similar to aspartyl protease family protein [Arabidopsis thaliana] (TAIR:AT3G51340.1); similar to chloroplast nucleoid DNA-binding protein -like protein [Oryza sativa (japonica cultivar-group)] (GB:BAC79194.1); contains InterPro domain Peptidase A1, pepsin; (InterPro:IPR001461);…	not assigned	not assigned.no ontology	GO:0031225	other membranes	OM
A_84_P14710	0.0357656	2.159	up	AT3G56710	SIB1	sigma factor binding protein 1	NM_115530	Arabidopsis thaliana sigma factor binding protein 1 (SIB1) mRNA, complete cds [NM_115530]	SIB1 (SIGMA FACTOR BINDING PROTEIN 1); binding Sig1 binding protein; interacts with Sig1R4. As well as Sig1, SibI is imported into chloroplasts and its expression is light-dependent in mature chloroplasts. similar to sigA-binding protein-related [Arabidopsis thaliana] (TAIR:AT2G41180.1); similar to VQ [Medicago truncatula] (GB:ABE93011.1); contains InterPro domain VQ; (InterPro:IPR008889)	not assigned	not assigned.no ontology	GO:0009507	chloroplast	CP
A_84_P220478	0.000951068	2.1566	up	AT1G08450	CRT3	calreticulin-3	NM_202064	Arabidopsis thaliana calreticulin-3 (CRT3) mRNA, complete cds [NM_202064]	CRT3 (CALRETICULIN 3); calcium ion binding Encodes calreticulin CRT3. Identical to Calreticulin-3 precursor (CRT3) [Arabidopsis Thaliana] (GB:O04153;GB:Q9SJE7); similar to CRT1 (CALRETICULIN 1), calcium ion binding [Arabidopsis thaliana] (TAIR:AT1G56340.1); similar to Calreticulin-3 precursor (GB:O04153); similar to Concanavalin A-like lectin/glucanase [Medicago truncatula] (GB:ABE78019.1); simil…	signalling	signalling.calcium	GO:0005783	ER	ER
A_84_P825901	0.0182813	2.15588	up	AT3G26440	AT3G26440	hypothetical protein	NM_001203052	Arabidopsis thaliana uncharacterized protein (AT3G26440) mRNA, complete cds [NM_001203052]	similar to unknown protein [Arabidopsis thaliana] (TAIR:AT1G13000.2); similar to Protein of unknown function DUF707 [Medicago truncatula] (GB:ABE91787.1); contains InterPro domain Protein of unknown function DUF707; (InterPro:IPR007877)	not assigned	not assigned.unknown	GO:0005794	Golgi apparatus	G
A_84_P831602	0.000765685	2.14896	up	AT3G13437	AT3G13437	hypothetical protein	NM_001084676	Arabidopsis thaliana uncharacterized protein (AT3G13437) mRNA, complete cds [NM_001084676]	unknown protein	not assigned	not assigned.no ontology	GO:0012505	other cell compartment	occ
A_84_P844282	0.0182862	2.14597	up	AT4G16660	AT4G16660	hypoxia up-regulated 1	NM_117767	Arabidopsis thaliana hypoxia up-regulated 1 (AT4G16660) mRNA, complete cds [NM_117767]	heat shock protein 70, putative / HSP70, putative similar to heat shock protein, putative [Arabidopsis thaliana] (TAIR:AT1G11660.1); similar to PREDICTED: similar to CG2918-PA [Tribolium castaneum] (GB:XP_973490.1); similar to Os02g0710900 [Oryza sativa (japonica cultivar-group)] (GB:NP_001047898.1); contains InterPro domain Heat shock protein Hsp70; (InterPro:IPR001023); contains InterPro domain…	stress	stress.abiotic.heat	GO:0009507	multi-localization	ML
A_84_P823905	0.00442174	2.14504	up	AT4G27860	AT4G27860	vacuolar iron transporter-like protein	NM_118924	Arabidopsis thaliana vacuolar iron transporter-like protein (AT4G27860) mRNA, complete cds [NM_118924]	integral membrane family protein similar to integral membrane family protein [Arabidopsis thaliana] (TAIR:AT4G27870.1); similar to Os06g0103800 [Oryza sativa (japonica cultivar-group)] (GB:NP_001056545.1); similar to integral membrane protein-like [Oryza sativa (japonica cultivar-group)] (GB:BAD67955.1); contains InterPro domain Protein of unknown function DUF125, transmembrane; (InterPro:IPR0082…	not assigned	not assigned.no ontology	GO:0016021	other membranes	OM
A_84_P15048	0.0213042	2.14504	up	AT5G63710	AT5G63710	Leucine-rich repeat protein kinase family protein	NM_125766	Arabidopsis thaliana Leucine-rich repeat protein kinase family protein (AT5G63710) mRNA, complete cds [NM_125766]	leucine-rich repeat transmembrane protein kinase, putative similar to leucine-rich repeat family protein / protein kinase family protein [Arabidopsis thaliana] (TAIR:AT5G10290.1); similar to Protein kinase [Medicago truncatula] (GB:ABE86996.1); contains InterPro domain Protein kinase-like; (InterPro:IPR011009); contains InterPro domain Leucine-rich repeat; (InterPro:IPR001611); contains InterPro …	signalling	signalling.receptor kinases.leucine rich repeat II	GO:0005575	unknown cellular components	ucc
A_84_P17803	0.0383825	2.14197	up	AT1G72280	ERO1	endoplasmic oxidoreductin-1	NM_105887	Arabidopsis thaliana endoplasmic oxidoreductin-1 (ERO1) mRNA, complete cds [NM_105887]	AERO1 (ARABIDOPSIS ENDOPLASMIC RETICULUM OXIDOREDUCTINS 1) endoplasmic reticulum oxidoreductin Identical to Endoplasmic oxidoreductin-1 precursor (EC 1.8.4.-) (AERO1) [Arabidopsis Thaliana] (GB:Q9C7S7); similar to AERO2 (ARABIDOPSIS ENDOPLASMIC RETICULUM OXIDOREDUCTINS 2) [Arabidopsis thaliana] (TAIR:AT2G38960.1); similar to Os03g0733800 [Oryza sativa (japonica cultivar-group)] (GB:NP_001051175.1…	not assigned	not assigned.no ontology	GO:0005783	ER	ER
A_84_P172221	0.0188898	2.14111	up	AT4G27860	AT4G27860	vacuolar iron transporter-like protein	NM_118924	Arabidopsis thaliana vacuolar iron transporter-like protein (AT4G27860) mRNA, complete cds [NM_118924]	integral membrane family protein similar to integral membrane family protein [Arabidopsis thaliana] (TAIR:AT4G27870.1); similar to Os06g0103800 [Oryza sativa (japonica cultivar-group)] (GB:NP_001056545.1); similar to integral membrane protein-like [Oryza sativa (japonica cultivar-group)] (GB:BAD67955.1); contains InterPro domain Protein of unknown function DUF125, transmembrane; (InterPro:IPR0082…	not assigned	not assigned.no ontology	GO:0016021	other membranes	OM
A_84_P859197	0.0138983	2.13899	up	AT4G37010	CEN2	calcium-binding protein CML19	NM_119864	Arabidopsis thaliana calcium-binding protein CML19 (CEN2) mRNA, complete cds [NM_119864]	caltractin, putative / centrin, putative similar to ATCEN2 (CENTRIN2), calcium ion binding [Arabidopsis thaliana] (TAIR:AT3G50360.1); similar to Caltractin (Centrin) (GB:P41210); contains InterPro domain EF-Hand type; (InterPro:IPR011992); contains InterPro domain Calcium-binding EF-hand; (InterPro:IPR002048); contains InterPro domain Flagellar calcium-binding protein (calflagin); (InterPro:IPR00…	cell	cell.organisation	GO:0005737	other cell compartment	occ
A_84_P559351	0.00685107	2.13644	up	AT5G55460	AT5G55460	bifunctional inhibitor/lipid-transfer protein/seed storage 2S albumin-like protein	NM_124928	Arabidopsis thaliana bifunctional inhibitor/lipid-transfer protein/seed storage 2S albumin-like protein (AT5G55460) mRNA, complete cds [NM_124928]	protease inhibitor/seed storage/lipid transfer protein (LTP) family protein similar to lipid binding [Arabidopsis thaliana] (TAIR:AT5G55410.2); similar to Plant lipid transfer/seed storage/trypsin-alpha amylase inhibitor [Medicago truncatula] (GB:ABE79318.1); contains InterPro domain Plant lipid transfer/seed storage/trypsin-alpha amylase inhibitor; (InterPro:IPR003612)	misc	misc.protease inhibitor/seed storage/lipid transfer protein (LTP) family protein	GO:0012505	other cell compartment	occ
A_84_P18631	0.0443578	2.1363	up	AT4G13920	RLP50	receptor like protein 50	NM_117466	Arabidopsis thaliana receptor like protein 50 (RLP50) mRNA, complete cds [NM_117466]	disease resistance family protein / LRR family protein similar to disease resistance family protein / LRR family protein [Arabidopsis thaliana] (TAIR:AT4G13810.1); similar to leucine-rich repeat family protein [Arabidopsis thaliana] (TAIR:AT4G13880.1); similar to disease resistance family protein [Arabidopsis thaliana] (TAIR:AT3G11080.1); similar to Leucine-rich repeat; Leucine-rich repeat, cyste…	stress	stress.biotic.PR-proteins	GO:0012505	other cell compartment	occ
A_84_P21212	0.0198854	2.13532	up	AT3G16530	AT3G16530	legume lectin-like protein	NM_112525	Arabidopsis thaliana legume lectin-like protein (AT3G16530) mRNA, complete cds [NM_112525]	legume lectin family protein Lectin like protein whose expression is induced upon treatment with chitin oligomers. similar to legume lectin family protein [Arabidopsis thaliana] (TAIR:AT3G15356.1); similar to putative lectin-like protein [Brassica napus var. napus] (GB:AAS68182.1); contains InterPro domain Concanavalin A-like lectin/glucanase, subgroup; (InterPro:IPR013320); contains InterPro dom…	misc	misc.myrosinases-lectin-jacalin	GO:0005618	multi-localization	ML
A_84_P851136	0.00250766	2.13496	up	AT1G61420	AT1G61420	putative S-locus protein kinase	NM_104823	Arabidopsis thaliana putative S-locus protein kinase (AT1G61420) mRNA, complete cds [NM_104823]	S-locus lectin protein kinase family protein similar to S-locus protein kinase, putative [Arabidopsis thaliana] (TAIR:AT1G61480.1); similar to S-locus protein kinase, putative [Arabidopsis thaliana] (TAIR:AT1G61500.1); similar to S-locus protein kinase, putative [Arabidopsis thaliana] (TAIR:AT1G61490.1); similar to serine/threonine kinase [Brassica oleracea] (GB:CAA73134.1); contains InterPro dom…	Protein	protein.postranslational modification	GO:0012505	other cell compartment	occ
A_84_P12242	0.00124292	2.13208	up	AT5G20400	AT5G20400	oxidoreductase, 2OG-Fe(II) oxygenase family protein	NM_122047	Arabidopsis thaliana oxidoreductase, 2OG-Fe(II) oxygenase family protein (AT5G20400) mRNA, complete cds [NM_122047]	oxidoreductase, 2OG-Fe(II) oxygenase family protein encodes a protein whose sequence is similar to flavanone 3 hydroxylase from Malus. similar to oxidoreductase, 2OG-Fe(II) oxygenase family protein [Arabidopsis thaliana] (TAIR:AT1G49390.1); similar to ethylene-forming-enzyme-like dioxygenase [Prunus armeniaca] (GB:AAB88878.1); contains InterPro domain 2OG-Fe(II) oxygenase; (InterPro:IPR005123)	hormone metabolism	hormone metabolism.ethylene.synthesis-degradation	GO:0005829	cytosol	C
A_84_P21629	0.0009247	2.13143	up	AT5G53550	YSL3	metal-nicotianamine transporter YSL3	NM_124735	Arabidopsis thaliana metal-nicotianamine transporter YSL3 (YSL3) mRNA, complete cds [NM_124735]	YSL3 (YELLOW STRIPE LIKE 3); oligopeptide transporter similar to YSL2 (YELLOW STRIPE LIKE 2), oligopeptide transporter [Arabidopsis thaliana] (TAIR:AT5G24380.1); similar to YSL1 (YELLOW STRIPE LIKE 1), oligopeptide transporter [Arabidopsis thaliana] (TAIR:AT4G24120.1); similar to YSL7 (YELLOW STRIPE LIKE 7), oligopeptide transporter [Arabidopsis thaliana] (TAIR:AT1G65730.1); similar to YSL transp…	transport	transport.metal	GO:0005886	plasma membrane	PM
A_84_P11317	0.0013181	2.13098	up	AT5G34940	GUS3	Heparanase-like protein 3	NM_122885	Arabidopsis thaliana Heparanase-like protein 3 (GUS3) mRNA, complete cds [NM_122885]	glycosyl hydrolase family 79 N-terminal domain-containing protein Identical to Heparanase-like protein 3 precursor (EC 3.2.-.-) [Arabidopsis Thaliana] (GB:Q9FZP1;GB:O82604;GB:O82605); similar to glycosyl hydrolase family 79 N-terminal domain-containing protein [Arabidopsis thaliana] (TAIR:AT5G61250.1); similar to Glycoside hydrolase family 79, N-terminal [Medicago truncatula] (GB:ABE87280.1); con…	not assigned	not assigned.no ontology	GO:0009505	cell wall	CW
A_84_P18907	0.0185011	2.12968	up	AT1G02360	AT1G02360	putative chitinase	NM_100117	Arabidopsis thaliana putative chitinase (AT1G02360) mRNA, complete cds [NM_100117]	chitinase, putative similar to chitinase, putative [Arabidopsis thaliana] (TAIR:AT4G01700.1); similar to chitinase precursor [Petroselinum crispum] (GB:AAD54935.1); contains InterPro domain Glycoside hydrolase, family 19; (InterPro:IPR000726)	stress	stress.biotic	GO:0012505	other cell compartment	occ
A_84_P271800	0.010704	2.12882	up	AT4G23170	EP1	putative cysteine-rich receptor-like protein kinase 9	NM_118446	Arabidopsis thaliana putative cysteine-rich receptor-like protein kinase 9 (EP1) mRNA, complete cds [NM_118446]	EP1; protein kinase Induced in response to Salicylic acid.Similar to receptor-like kinase 4 and 5. NPR1, a known positive regulator of the SA signaling pathway is responsible for the SA-dependent induction and constitutive repression of EP1 gene's basal expression. similar to protein kinase family protein [Arabidopsis thaliana] (TAIR:AT4G23160.1); similar to Protein kinase [Medicago truncatula] (…	signalling	signalling.receptor kinases.misc	GO:0048046	extracellular	EC
A_84_P600236	0.0107557	2.12465	up	AT5G22545	AT5G22545	hypothetical protein	NM_147904	Arabidopsis thaliana uncharacterized protein (AT5G22545) mRNA, complete cds [NM_147904]	similar to unknown protein [Arabidopsis thaliana] (TAIR:AT5G22530.1)	not assigned	not assigned.unknown	GO:0005575	unknown cellular components	ucc
A_84_P759815	0.0077407	2.12457	up	AT3G54960	PDIL1-3	protein PDI-like 1-3	NM_001125370	Arabidopsis thaliana protein PDI-like 1-3 (PDIL1-3) mRNA, complete cds [NM_001125370]	ATPDIL1-3 (PDI-LIKE 1-3); thiol-disulfide exchange intermediate Encodes a protein disulfide isomerase-like (PDIL) protein, a member of a multigene family within the thioredoxin (TRX) superfamily. similar to ATPDIL1-4 (PDI-LIKE 1-4), thiol-disulfide exchange intermediate [Arabidopsis thaliana] (TAIR:AT5G60640.1); similar to protein disulphide isomerase [Elaeis guineensis] (GB:AAO26314.1); similar …	redox.regulation	redox.thioredoxin	GO:0009507	multi-localization	ML
A_84_P216038	0.000813929	2.12405	up	AT4G14400	ACD6	ankyrin repeat-containing protein	NM_117519	Arabidopsis thaliana ankyrin repeat-containing protein (ACD6) mRNA, complete cds [NM_117519]	ACD6 (ACCELERATED CELL DEATH 6); protein binding encodes a novel protein with putative ankyrin and transmembrane regions. It is a member of one of the largest uncharacterized gene families in higher plants. The gene is involved in resistance to Pseudomonas syringae. similar to ankyrin repeat family protein [Arabidopsis thaliana] (TAIR:AT4G14390.1); similar to protein binding [Arabidopsis thaliana…	cell	cell.organisation	GO:0016020	other membranes	OM
A_84_P12219	0.0311931	2.12232	up	AT5G65090	BST1	inositol-1,4,5 triphosphate 5-phosphatase-like protein	NM_125908	Arabidopsis thaliana inositol-1,4,5 triphosphate 5-phosphatase-like protein (BST1) mRNA, complete cds [NM_125908]	BST1 (BRISTLED1); hydrolase Encodes a protein involved in root hair morphogenesis and tip growth. Required for restricting both the size of the root-hair initiation site and the width of the root hairs during the transition to tip growth, but, apparently, is not required for normal subsequent tip growth. similar to endonuclease/exonuclease/phosphatase family protein [Arabidopsis thaliana] (TAIR:A…	DNA	DNA.synthesis/chromatin structure	0	not found	not found
A_84_P167633	0.00978548	2.1222	up	AT3G15270	SPL5	squamosa promoter-binding-like protein 5	NM_112390	Arabidopsis thaliana squamosa promoter-binding-like protein 5 (SPL5) mRNA, complete cds [NM_112390]	SPL5 (SQUAMOSA PROMOTER BINDING PROTEIN-LIKE 5); DNA binding / transcription factor Encodes a member of the SPL (squamosa-promoter binding protein-like)gene family, a novel gene family encoding DNA binding proteins and putative transcription factors. Contains the SBP-box, which encodes the SBP-domain, required and sufficient for interaction with DNA. It is involved in regulation of flowering and …	development	development.unspecified	GO:0005634	nucleus	N
A_84_P11507	0.000951864	2.12082	up	AT1G69550	AT1G69550	TIR-NBS-LRR class disease resistance protein	NM_105624	Arabidopsis thaliana TIR-NBS-LRR class disease resistance protein (AT1G69550) mRNA, complete cds [NM_105624]	leucine-rich repeat family protein similar to disease resistance protein (TIR-NBS-LRR class), putative [Arabidopsis thaliana] (TAIR:AT3G25510.1); similar to NBS-LRR disease resistance protein homologue [Hordeum vulgare] (GB:CAD45029.1); contains InterPro domain Leucine-rich repeat; (InterPro:IPR001611)	not assigned	not assigned.no ontology	GO:0031224	other membranes	OM
A_84_P847999	0.0407253	2.11985	up	AT5G34940	GUS3	Heparanase-like protein 3	NM_180761	Arabidopsis thaliana Heparanase-like protein 3 (GUS3) mRNA, complete cds [NM_180761]	glycosyl hydrolase family 79 N-terminal domain-containing protein Identical to Heparanase-like protein 3 precursor (EC 3.2.-.-) [Arabidopsis Thaliana] (GB:Q9FZP1;GB:O82604;GB:O82605); similar to glycosyl hydrolase family 79 N-terminal domain-containing protein [Arabidopsis thaliana] (TAIR:AT5G61250.1); similar to Glycoside hydrolase family 79, N-terminal [Medicago truncatula] (GB:ABE87280.1); con…	not assigned	not assigned.no ontology	GO:0009505	cell wall	CW
A_84_P521606	0.00192189	2.11306	up	AT2G25260	AT2G25260	hypothetical protein	NM_128083	Arabidopsis thaliana uncharacterized protein (AT2G25260) mRNA, complete cds [NM_128083]	similar to unknown protein [Arabidopsis thaliana] (TAIR:AT5G25265.1); similar to unknown protein [Oryza sativa (japonica cultivar-group)] (GB:BAD72305.1); similar to Os05g0386000 [Oryza sativa (japonica cultivar-group)] (GB:NP_001055418.1); similar to Os06g0180000 [Oryza sativa (japonica cultivar-group)] (GB:NP_001056974.1)	not assigned	not assigned.unknown	GO:0012505	other cell compartment	occ
A_84_P561595	0.0230469	2.11226	up	AT3G13080	MRP3	ABC transporter C family member 3	NM_202570	Arabidopsis thaliana ABC transporter C family member 3 (MRP3) mRNA, complete cds [NM_202570]	ATMRP3 (Arabidopsis thaliana multidrug resistance-associated protein 3) encodes an ATP-dependent MRP-like ABC transporter able to transport glutathione-conjugates as well as chlorophyll catabolites. The expression of this gene is upregulated by herbicide safeners such as benoxacor and fenclorim. Identical to Multidrug resistance-associated protein 3 (EC 3.6.3.44) (Glutathione S-conjugate-transpor…	transport	transport.ABC transporters and multidrug resistance systems	GO:0048046	multi-localization	ML
A_84_P143829	0.0073128	2.11153	up	AT1G56550	RXGT1	rhamnogalacturonan II specific xylosyltransferase	NM_104532	Arabidopsis thaliana rhamnogalacturonan II specific xylosyltransferase (RXGT1) mRNA, complete cds [NM_104532]	similar to unknown protein [Arabidopsis thaliana] (TAIR:AT4G01220.1); similar to putative alpha 1,3-xylosyltransferase [Linum usitatissimum] (GB:AAZ94713.1); contains InterPro domain Reticulon; (InterPro:IPR003388)	not assigned	not assigned.unknown	GO:0005783	ER	ER
A_84_P230129	0.00286456	2.10868	up	AT3G09490	AT3G09490	tetratricopeptide repeat domain-containing protein	NM_111783	Arabidopsis thaliana tetratricopeptide repeat domain-containing protein (AT3G09490) mRNA, complete cds [NM_111783]	chloroplast lumen common family protein similar to chloroplast lumen common family protein [Arabidopsis thaliana] (TAIR:AT5G02590.1); similar to TPR repeat [Medicago truncatula] (GB:ABE81686.1); contains InterPro domain Tetratricopeptide region; (InterPro:IPR013026); contains InterPro domain Tetratricopeptide-like helical; (InterPro:IPR011990)	not assigned	not assigned.no ontology	GO:0009543	chloroplast	CP
A_84_P820187	0.000622286	2.10573	up	AT2G37760	AT2G37760	NAD(P)-linked oxidoreductase-like protein	NM_201898	Arabidopsis thaliana NAD(P)-linked oxidoreductase-like protein (AT2G37760) mRNA, complete cds [NM_201898]	0	0	0	GO:0005829	cytosol	C
A_84_P810056	0.00532738	2.10456	up	AT5G46730	AT5G46730	glycine-rich protein	NM_124043	Arabidopsis thaliana glycine-rich protein (AT5G46730) mRNA, complete cds [NM_124043]	glycine-rich protein similar to unknown protein [Arabidopsis thaliana] (TAIR:AT4G01985.1); similar to Eggshell protein [Medicago truncatula] (GB:ABE79200.1); contains InterPro domain Eggshell protein; (InterPro:IPR002952)	not assigned	not assigned.no ontology.glycine rich proteins	GO:0012505	other cell compartment	occ
A_84_P856262	0.00321996	2.10335	up	AT5G50200				tc|NM_180828 WR3 {Arabidopsis thaliana} (exp=-1; wgp=0; cg=0), partial (37%) [TC310366]	WR3 (WOUND-RESPONSIVE 3); nitrate transporter Wound-responsive gene 3 (WR3). Encodes a high-affinity nitrate transporter. Up-regulated by nitrate. Involved in jasmonic acid-independent wound signal transduction. similar to ATNRT3.2 (NITRATE TRANSPORTER 3.2), nitrate transporter [Arabidopsis thaliana] (TAIR:AT4G24720.1); similar to unknown [Capsicum annuum] (GB:AAM12786.1); contains InterPro domai…	not assigned	not assigned.unknown	GO:0005886	plasma membrane	PM
A_84_P10905	0.0220855	2.10027	up	AT3G57630	AT3G57630	exostosin family protein	NM_115623	Arabidopsis thaliana exostosin family protein (AT3G57630) mRNA, complete cds [NM_115623]	exostosin family protein similar to exostosin family protein [Arabidopsis thaliana] (TAIR:AT5G22940.1); similar to Os03g0174300 [Oryza sativa (japonica cultivar-group)] (GB:NP_001049126.1); similar to Unknown protein [Oryza sativa (japonica cultivar-group)] (GB:AAN62780.1); contains InterPro domain Concanavalin A-like lectin/glucanase, subgroup; (InterPro:IPR013320); contains InterPro domain EGF-…	misc	misc.UDP glucosyl and glucoronyl transferases	GO:0016020	other membranes	OM
A_84_P19766	0.00693836	2.09867	up	AT5G60950	COBL5	COBRA-like protein 5	NM_125488	Arabidopsis thaliana COBRA-like protein 5 (COBL5) mRNA, complete cds [NM_125488]	phytochelatin synthetase-related Identical to COBRA-like protein 5 precursor (COBL5) [Arabidopsis Thaliana] (GB:Q9FME5;GB:Q6IDL3); similar to COB (COBRA) [Arabidopsis thaliana] (TAIR:AT5G60920.1); similar to phytochelatin synthetase-like protein [Phaseolus vulgaris] (GB:AAR13304.1); contains InterPro domain Carbohydrate-binding; (InterPro:IPR008965); contains InterPro domain Phytochelatin synthet…	metal handling	metal handling	GO:0012505	other cell compartment	occ
A_84_P18708	0.00780932	2.09787	up	AT5G23050	AAE17	acyl-activating enzyme 17	NM_122211	Arabidopsis thaliana acyl-activating enzyme 17 (AAE17) mRNA, complete cds [NM_122211]	acyl-activating enzyme 17 (AAE17) similar to ligase [Arabidopsis thaliana] (TAIR:AT1G55320.1); similar to acyl-activating enzyme 18, putative, expressed [Oryza sativa (japonica cultivar-group)] (GB:ABF99434.1); similar to AMP-dependent synthetase and ligase [Medicago truncatula] (GB:ABE78689.1); contains InterPro domain AMP-dependent synthetase and ligase; (InterPro:IPR000873)	lipid metabolism	lipid metabolism.FA synthesis and FA elongation.acyl coa ligase	0	not found	not found
A_84_P152818	0.0379573	2.0914	up	AT2G31990	AT2G31990	exostosin-like protein	NM_128759	Arabidopsis thaliana exostosin-like protein (AT2G31990) mRNA, complete cds [NM_128759]	exostosin family protein similar to exostosin family protein [Arabidopsis thaliana] (TAIR:AT4G13990.1); similar to Os03g0144800 [Oryza sativa (japonica cultivar-group)] (GB:NP_001048945.1); similar to Xyloglucan galactosyltransferase KATAMARI1 homolog (GB:Q8H038); contains InterPro domain Exostosin-like; (InterPro:IPR004263)	misc	misc.UDP glucosyl and glucoronyl transferases	GO:0016020	other membranes	OM
A_84_P761727	0.00184258	2.088	up	AT3G13437	AT3G13437	hypothetical protein	NM_001084676	Arabidopsis thaliana uncharacterized protein (AT3G13437) mRNA, complete cds [NM_001084676]	unknown protein	not assigned	not assigned.no ontology	GO:0012505	other cell compartment	occ
A_84_P16807	0.0482504	2.08749	up	AT5G17760	AT5G17760	AAA-type ATPase family protein	NM_121782	Arabidopsis thaliana AAA-type ATPase family protein (AT5G17760) mRNA, complete cds [NM_121782]	AAA-type ATPase family protein similar to AAA-type ATPase family protein [Arabidopsis thaliana] (TAIR:AT5G17740.1); similar to putative AAA-type ATPase [Oryza sativa (japonica cultivar-group)] (GB:AAT37997.1); contains InterPro domain AAA-protein subdomain; (InterPro:IPR003960); contains InterPro domain AAA ATPase; (InterPro:IPR003593); contains InterPro domain AAA ATPase, central region; (InterP…	Protein	protein.degradation.AAA type	GO:0005886	plasma membrane	PM
A_84_P24099	0.0172129	2.08705	up	AT3G47570	AT3G47570	putative LRR receptor-like serine/threonine-protein kinase	NM_114625	Arabidopsis thaliana putative LRR receptor-like serine/threonine-protein kinase (AT3G47570) mRNA, complete cds [NM_114625]	leucine-rich repeat transmembrane protein kinase, putative similar to leucine-rich repeat transmembrane protein kinase, putative [Arabidopsis thaliana] (TAIR:AT3G47090.1); similar to EFR (EF-TU RECEPTOR), ATP binding / kinase/ protein serine/threonine kinase [Arabidopsis thaliana] (TAIR:AT5G20480.1); similar to leucine-rich repeat transmembrane protein kinase, putative [Arabidopsis thaliana] (TAI…	signalling	signalling.receptor kinases.leucine rich repeat XII	GO:0005886	plasma membrane	PM
A_84_P312233	0.000854366	2.08698	up	AT4G23230	CRK15	cysteine-rich receptor-like protein kinase 15	NM_118452	Arabidopsis thaliana cysteine-rich receptor-like protein kinase 15 (CRK15) mRNA, complete cds [NM_118452]	protein kinase family protein similar to protein kinase family protein [Arabidopsis thaliana] (TAIR:AT4G23160.1); similar to protein kinase family protein [Arabidopsis thaliana] (TAIR:AT4G23150.1); similar to CRK10 (CYSTEINE-RICH RLK10), kinase [Arabidopsis thaliana] (TAIR:AT4G23180.1); similar to receptor-like protein kinase homolog RK20-1 [Phaseolus vulgaris] (GB:AAD21872.1); contains InterPro …	signalling	signalling.receptor kinases.DUF 26	0	not found	not found
A_84_P15376	0.00222199	2.0867	up	AT2G43000	NAC042	NAC domain-containing protein 42	NM_129861	Arabidopsis thaliana NAC domain-containing protein 42 (NAC042) mRNA, complete cds [NM_129861]	ANAC042 (Arabidopsis NAC domain containing protein 42); transcription factor Identical to Putative NAC domain-containing protein 42 (ANAC042) [Arabidopsis Thaliana] (GB:Q9SK55); similar to transcription factor [Arabidopsis thaliana] (TAIR:AT3G12910.1); similar to putative development regulation gene OsNAC4 protein [Oryza sativa (japonica cultivar-group)] (GB:BAC45041.1); similar to Os03g0777000 […	development	development.unspecified	GO:0005575	unknown cellular components	ucc
A_84_P10370	0.000366289	2.08623	up	AT5G04230	PAL3	phenylalanine ammonia-lyase 3	NM_120505	Arabidopsis thaliana phenylalanine ammonia-lyase 3 (PAL3) mRNA, complete cds [NM_120505]	PAL3 (PHENYL ALANINE AMMONIA-LYASE 3); phenylalanine ammonia-lyase Member of Phenylalanine ammonialyase (PAL) gene family.Differs significantly from PAL1 and PAL2 and other sequenced plant PAL genes Identical to Phenylalanine ammonia-lyase 3 (EC 4.3.1.5) (PAL3) [Arabidopsis Thaliana] (GB:P45725;GB:Q53YP2;GB:Q9FYD8); similar to PAL2 (phenylalanine ammonia-lyase 2), phenylalanine ammonia-lyase [Ara…	secondary metabolism	secondary metabolism.phenylpropanoids.lignin biosynthesis.PAL	GO:0005737	other cell compartment	occ
A_84_P10130	0.00215094	2.08579	up	AT4G16370	OPT3	oligopeptide transporter	NM_117732	Arabidopsis thaliana oligopeptide transporter (OPT3) mRNA, complete cds [NM_117732]	ATOPT3 (OLIGOPEPTIDE TRANSPORTER); oligopeptide transporter oligopeptide transporter Identical to Probable oligopeptide transporter 3 (OPT3) [Arabidopsis Thaliana] (GB:O23482;GB:Q8H0V0;GB:Q940I5); similar to ATOPT2 (oligopeptide transporter 2), oligopeptide transporter [Arabidopsis thaliana] (TAIR:AT1G09930.1); similar to ATOPT4 (oligopeptide transporter 4), oligopeptide transporter [Arabidopsis …	transport	transport.peptides and oligopeptides	GO:0016020	other membranes	OM
A_84_P277000	0.00130444	2.08374	up	AT5G53450	ORG1	OBP3-responsive protein 1	NM_124724	Arabidopsis thaliana OBP3-responsive protein 1 (ORG1) mRNA, complete cds [NM_124724]	ORG1 (OBP3-RESPONSIVE GENE 1); kinase similar to Proteinase inhibitor I4, serpin; Protein kinase [Medicago truncatula] (GB:ABE80838.1); similar to Os01g0655500 [Oryza sativa (japonica cultivar-group)] (GB:NP_001043752.1); contains InterPro domain Protein kinase-like; (InterPro:IPR011009); contains InterPro domain Protein kinase; (InterPro:IPR000719)	Protein	protein.postranslational modification	GO:0009507	chloroplast	CP
A_84_P863140	0.0255996	2.08218	up	AT5G42020	BIP2	Luminal-binding protein 2	NM_123567	Arabidopsis thaliana Luminal-binding protein 2 (BIP2) mRNA, complete cds [NM_123567]	BIP (LUMINAL BINDING PROTEIN); ATP binding luminal binding protein (BiP) Identical to Luminal-binding protein 2 precursor (BiP2) (AtBP2) [Arabidopsis Thaliana] (GB:Q39043;GB:Q39042); Identical to Luminal-binding protein 1 precursor (BiP1) (AtBP1) [Arabidopsis Thaliana] (GB:Q9LKR3;GB:Q41928); similar to heat shock cognate 70 kDa protein 3 (HSC70-3) (HSP70-3) [Arabidopsis thaliana] (TAIR:AT3G09440.…	stress	stress.abiotic.heat	GO:0005618	multi-localization	ML
A_84_P814361	0.00372259	2.08072	up	AT1G21750	PDIL1-1	protein disulfide-isomerase A1	NM_179365	Arabidopsis thaliana protein disulfide-isomerase A1 (PDIL1-1) mRNA, complete cds [NM_179365]	ATPDIL1-1 (PDI-LIKE 1-1); protein disulfide isomerase Encodes a protein disulfide isomerase-like (PDIL) protein, a member of a multigene family within the thioredoxin (TRX) superfamily; isoform contains non-consensus GA donor splice site at intron 9 Identical to Probable protein disulfide-isomerase 1 precursor (EC 5.3.4.1) (PDI 1) [Arabidopsis Thaliana] (GB:Q9XI01); similar to ATPDIL1-2 (PDI-LIKE…	redox.regulation	redox.thioredoxin	GO:0009505	multi-localization	ML
A_84_P836979	0.00367105	2.08006	up	AT5G45380	DUR3	solute:sodium symporter	NM_123906	Arabidopsis thaliana solute:sodium symporter (DUR3) mRNA, complete cds [NM_123906]	sodium:solute symporter family protein similar to Os10g0580400 [Oryza sativa (japonica cultivar-group)] (GB:NP_001065513.1); similar to Urea transporter (ISS) [Ostreococcus tauri] (GB:CAL57595.1); contains InterPro domain Na+/solute symporter; (InterPro:IPR001734)	transport	transport.unspecified cations	GO:0005886	plasma membrane	PM
A_84_P587734	0.0115059	2.07606	up	AT5G16170	AT5G16170	Core-2/I-branching beta-1,6-N-acetylglucosaminyltransferase family protein	NM_121622	Arabidopsis thaliana Core-2/I-branching beta-1,6-N-acetylglucosaminyltransferase family protein (AT5G16170) mRNA, complete cds [NM_121622]	similar to unknown protein [Arabidopsis thaliana] (TAIR:AT5G11730.1); similar to expressed protein [Oryza sativa (japonica cultivar-group)] (GB:AAT77886.1); contains InterPro domain Protein of unknown function DUF266, plant; (InterPro:IPR004949)	not assigned	not assigned.unknown	GO:0005575	unknown cellular components	ucc
A_84_P17043	0.0146792	2.07248	up	AT1G24150	FH4	formin homologue 4	NM_102261	Arabidopsis thaliana formin homologue 4 (FH4) mRNA, complete cds [NM_102261]	ATFH4/FH4 (FORMIN HOMOLOGUE 4); actin binding / protein binding Encodes a group I formin. Localized to cell junctions. Polymerizes actin. Binds profilin. similar to ATFH8 (FORMIN 8), actin binding / actin filament binding / profilin binding [Arabidopsis thaliana] (TAIR:AT1G70140.1); similar to Pyridoxal-dependent decarboxylase; Actin-binding FH2 [Medicago truncatula] (GB:ABE93173.1); similar to O…	cell	cell.organisation	GO:0005886	plasma membrane	PM
A_84_P18814	0.00150988	2.07029	up	AT5G59670	AT5G59670	Receptor-like protein kinase	NM_125359	Arabidopsis thaliana Receptor-like protein kinase (AT5G59670) mRNA, complete cds [NM_125359]	leucine-rich repeat protein kinase, putative similar to leucine-rich repeat protein kinase, putative [Arabidopsis thaliana] (TAIR:AT5G59680.1); similar to leucine-rich repeat protein kinase, putative [Arabidopsis thaliana] (TAIR:AT5G59650.1); similar to MEE39 (maternal effect embryo arrest 39), kinase [Arabidopsis thaliana] (TAIR:AT3G46330.1); similar to Protein kinase [Medicago truncatula] (GB:A…	signalling	signalling.receptor kinases.leucine rich repeat I	GO:0012505	other cell compartment	occ
A_84_P16271	0.0193038	2.0702	up	AT1G73330	DR4	drought-repressed 4 protein	NM_105993	Arabidopsis thaliana drought-repressed 4 protein (DR4) mRNA, complete cds [NM_105993]	ATDR4 (Arabidopsis thaliana drought-repressed 4) encodes a plant-specific protease inhibitor-like protein whose transcript level in root disappears in response to progressive drought stress. The decrease in transcript level is independent from abscisic acid level. similar to trypsin and protease inhibitor family protein / Kunitz family protein [Arabidopsis thaliana] (TAIR:AT1G73325.1); similar to…	stress	stress.biotic.PR-proteins.proteinase inhibitors	GO:0012505	other cell compartment	occ
A_84_P11210	0.013382	2.06987	up	AT5G48380	BIR1	probably inactive leucine-rich repeat receptor-like protein kinase	NM_124213	Arabidopsis thaliana probably inactive leucine-rich repeat receptor-like protein kinase (BIR1) mRNA, complete cds [NM_124213]	leucine-rich repeat family protein / protein kinase family protein similar to leucine-rich repeat transmembrane protein kinase, putative [Arabidopsis thaliana] (TAIR:AT1G27190.1); similar to Os05g0414700 [Oryza sativa (japonica cultivar-group)] (GB:NP_001055553.1); similar to receptor-like protein kinase [Oryza sativa (japonica cultivar-group)] (GB:AAX95167.1); contains InterPro domain Protein ki…	signalling	signalling.receptor kinases.leucine rich repeat X	GO:0005886	plasma membrane	PM
A_84_P14045	0.0383492	2.06946	up	AT5G48430	AT5G48430	aspartyl protease family protein	NM_124218	Arabidopsis thaliana aspartyl protease family protein (AT5G48430) mRNA, complete cds [NM_124218]	similar to extracellular dermal glycoprotein, putative / EDGP, putative [Arabidopsis thaliana] (TAIR:AT1G03220.1); similar to putative xylanase inhibitor [Oryza sativa (japonica cultivar-group)] (GB:BAD87305.1); similar to Os01g0937200 [Oryza sativa (japonica cultivar-group)] (GB:NP_001045333.1); contains InterPro domain Peptidase aspartic, catalytic; (InterPro:IPR009007)	not assigned	not assigned.no ontology	GO:0012505	other cell compartment	occ
A_84_P23314	0.0179002	2.06844	up	AT4G28490	HAE	receptor-like protein kinase 5	NM_118991	Arabidopsis thaliana receptor-like protein kinase 5 (HAE) mRNA, complete cds [NM_118991]	HAESA (RECEPTOR-LIKE PROTEIN KINASE 5); ATP binding / kinase/ protein serine/threonine kinase member of Receptor kinase-like protein family Identical to Receptor-like protein kinase 5 precursor (EC 2.7.11.1) (RLK5) [Arabidopsis Thaliana] (GB:P47735); similar to leucine-rich repeat family protein / protein kinase family protein [Arabidopsis thaliana] (TAIR:AT5G25930.1); similar to HSL2 (HAESA-LIKE…	signalling	signalling.receptor kinases.leucine rich repeat XI	0	not found	not found
A_84_P515859	0.0316674	2.06806	up	AT5G25250	AT5G25250	Flotillin-like protein 1	NM_122434	Arabidopsis thaliana Flotillin-like protein 1 (AT5G25250) mRNA, complete cds [NM_122434]	similar to unknown protein [Arabidopsis thaliana] (TAIR:AT5G64870.1); similar to unknown protein [Arabidopsis thaliana] (TAIR:AT5G25260.1); similar to IMP dehydrogenase/GMP reductase [Medicago truncatula] (GB:ABE86648.1); similar to 80C09_16 [Brassica rapa subsp. pekinensis] (GB:AAZ41827.1); similar to nodulin [Glycine max] (GB:AAC72337.1); contains domain FLOTILLIN-RELATED (PTHR13806); contains …	not assigned	not assigned.unknown	GO:0005774	other membranes	OM
A_84_P24101	0.000740285	2.06768	up	AT3G48090	EDS1	enhanced disease susceptibility 1 protein	NM_114678	Arabidopsis thaliana enhanced disease susceptibility 1 protein (EDS1) mRNA, complete cds [NM_114678]	EDS1 (ENHANCED DISEASE SUSCEPTIBILITY 1); signal transducer/ triacylglycerol lipase Component of R gene-mediated disease resistance in Arabidopsis thaliana with homology to eukaryotic lipases. similar to lipase class 3 family protein / disease resistance protein-related [Arabidopsis thaliana] (TAIR:AT3G48080.1); similar to EDS1 [Lycopersicon esculentum] (GB:AAX73302.1); contains InterPro domain L…	stress	stress.biotic.signalling	0	not found	not found
A_84_P97676	0.00241427	2.06729	up	AT5G62630	HIPL2	HIPL2 protein	NM_125658	Arabidopsis thaliana HIPL2 protein (HIPL2) mRNA, complete cds [NM_125658]	HIPL2 (HIPL2 PROTEIN PRECURSOR) Identical to HIPL2 protein precursor (HIPL2) [Arabidopsis Thaliana] (GB:Q94F08;GB:Q9LV15); similar to unknown protein [Arabidopsis thaliana] (TAIR:AT5G39970.1); similar to unknown protein [Arabidopsis thaliana] (TAIR:AT1G74790.1); similar to hypothetical protien [Hordeum vulgare subsp. vulgare] (GB:AAV49993.1); similar to glucose/sorbosone dehydrogenases-like prote…	not assigned	not assigned.unknown	GO:0005886	plasma membrane	PM
A_84_P849594	0.0114588	2.06723	up	AT2G40270	AT2G40270	Protein kinase family protein	NM_129585	Arabidopsis thaliana Protein kinase family protein (AT2G40270) mRNA, complete cds [NM_129585]	protein kinase family protein similar to protein kinase family protein [Arabidopsis thaliana] (TAIR:AT3G56050.2); similar to ser-thr protein kinase [Gossypium hirsutum] (GB:AAO59488.1); contains InterPro domain Protein kinase-like; (InterPro:IPR011009); contains InterPro domain Protein kinase; (InterPro:IPR000719); contains InterPro domain Tyrosine protein kinase; (InterPro:IPR001245)	Protein	protein.postranslational modification.kinase.receptor like cytoplasmatic kinase I	GO:0005886	plasma membrane	PM
A_84_P19130	0.0012926	2.05952	up	AT2G46270	GBF3	G-box binding factor 3	NM_130190	Arabidopsis thaliana G-box binding factor 3 (GBF3) mRNA, complete cds [NM_130190]	GBF3 (G-BOX BINDING FACTOR 3); transcription factor encodes a bZIP G-box binding protein whose expression is induced by ABA. It has been shown to bind to Adh that contains the G-box and is induced by cold and water deprivation. GBF3 has been shown to be expressed mostly in the root and dark-grown leaves. GBF3 can act as homodimers and as heterodimers with GFB1, GBF2 and GBF4. In addition, GBF3??s…	RNA	RNA.regulation of transcription.bZIP transcription factor family	GO:0005829	cytosol	C
A_84_P20247	0.0210506	2.05788	up	AT3G21780	UGT71B6	UDP-glucosyl transferase 71B6	NM_113073	Arabidopsis thaliana UDP-glucosyl transferase 71B6 (UGT71B6) mRNA, complete cds [NM_113073]	UGT71B6 (UDP-GLUCOSYL TRANSFERASE 71B6); UDP-glycosyltransferase/ abscisic acid glucosyltransferase/ transferase, transferring glycosyl groups Encodes a protein with UDP-glucosyl transferase activity that was shown to preferentially glucosylates abscisic acid (ABA), and not its catabolites. Moreover, UGT71B6 was shown to have a strict preference for the naturally-occurring ABA enantiomer, (+)-ABA…	hormone metabolism	hormone metabolism.abscisic acid.synthesis-degradation	GO:0016020	other membranes	OM
A_84_P18180	0.0432551	2.05715	up	AT2G31880	SOBIR1	putative leucine-rich repeat transmembrane protein kinase	NM_128746	Arabidopsis thaliana putative leucine-rich repeat transmembrane protein kinase (SOBIR1) mRNA, complete cds [NM_128746]	leucine-rich repeat transmembrane protein kinase, putative similar to leucine-rich repeat transmembrane protein kinase, putative [Arabidopsis thaliana] (TAIR:AT2G33170.1); similar to receptor-like protein kinase [Nicotiana tabacum] (GB:BAC07504.2); contains InterPro domain Protein kinase-like; (InterPro:IPR011009); contains InterPro domain Leucine-rich repeat; (InterPro:IPR001611); contains Inter…	signalling	signalling.receptor kinases.leucine rich repeat XI	GO:0005886	plasma membrane	PM
A_84_P17607	0.000746988	2.05608	up	AT4G21380	RK3	receptor kinase 3	NM_118258	Arabidopsis thaliana receptor kinase 3 (RK3) mRNA, complete cds [NM_118258]	ARK3 (Arabidopsis Receptor Kinase 3); kinase encodes a putative receptor-like serine/threonine protein kinases that is similar to Brassica self-incompatibility (S) locus. Expressed in root. Shoot expression limited to limited to the root-hypocotyl transition zone and at the base of lateral roots as well as in axillary buds, and pedicels. similar to S-locus protein kinase, putative [Arabidopsis th…	signalling	signalling.receptor kinases.S-locus glycoprotein like	GO:0005886	plasma membrane	PM
A_84_P17365	0.00314153	2.05541	up	AT3G08970	ATERDJ3A	DnaJ domain-containing protein	NM_111731	Arabidopsis thaliana DnaJ domain-containing protein (ATERDJ3A) mRNA, complete cds [NM_111731]	DNAJ heat shock N-terminal domain-containing protein similar to DNAJ heat shock family protein [Arabidopsis thaliana] (TAIR:AT4G39960.1); similar to DnaJ domain containing protein, expressed [Oryza sativa (japonica cultivar-group)] (GB:ABF95409.1); contains InterPro domain Thioredoxin-like fold; (InterPro:IPR012336); contains InterPro domain Thioredoxin fold; (InterPro:IPR012335); contains InterP…	stress	stress.abiotic.heat	GO:0005788	ER	ER
A_84_P610677	0.0427858	2.05449	up	AT3G57200	AT3G57200	hypothetical protein	NM_115580	Arabidopsis thaliana uncharacterized protein (AT3G57200) mRNA, complete cds [NM_115580]	similar to GCN5-related N-acetyltransferase (GNAT) family protein [Arabidopsis thaliana] (TAIR:AT2G41450.1); similar to KOB1 (KOBITO) [Arabidopsis thaliana] (TAIR:AT3G08550.1); similar to SDL-1 protein [Nicotiana plumba (GB:CAD21166.1); similar to SDL-1 protein [Medicago truncatula] (GB:ABD33320.1)	not assigned	not assigned.no ontology	0	not found	not found
A_84_P830413	0.00341645	2.05161	up	AT1G70140	FH8	formin-like protein 8	NM_105682	Arabidopsis thaliana formin-like protein 8 (FH8) mRNA, complete cds [NM_105682]	ATFH8 (FORMIN 8); actin binding / actin filament binding / profilin binding Encodes a group I formin. Binds to F-actin barbed ends. Has severing actin filaments activity. Binds profilin. Involved in the initiation and tip growth of root hairs through regulation of actin cytoskeleton. similar to ATFH4/FH4 (FORMIN HOMOLOGUE 4), actin binding / protein binding [Arabidopsis thaliana] (TAIR:AT1G24150.…	cell	cell.organisation	GO:0005886	plasma membrane	PM
A_84_P10915	0.0105751	2.05113	up	AT3G60440	AT3G60440	phosphoglycerate mutase-like protein	NM_115908	Arabidopsis thaliana phosphoglycerate mutase-like protein (AT3G60440) mRNA, complete cds [NM_115908]	similar to unknown protein [Arabidopsis thaliana] (TAIR:AT3G60450.1); similar to pRIB5 protein [Ribes nigrum] (GB:CAA07566.1); contains InterPro domain Phosphoglycerate mutase; (InterPro:IPR013078)	not assigned	not assigned.unknown	GO:0009507	chloroplast	CP
A_84_P825958	0.0290194	2.05086	up	AT3G48090	EDS1	enhanced disease susceptibility 1 protein	NM_114678	Arabidopsis thaliana enhanced disease susceptibility 1 protein (EDS1) mRNA, complete cds [NM_114678]	EDS1 (ENHANCED DISEASE SUSCEPTIBILITY 1); signal transducer/ triacylglycerol lipase Component of R gene-mediated disease resistance in Arabidopsis thaliana with homology to eukaryotic lipases. similar to lipase class 3 family protein / disease resistance protein-related [Arabidopsis thaliana] (TAIR:AT3G48080.1); similar to EDS1 [Lycopersicon esculentum] (GB:AAX73302.1); contains InterPro domain L…	stress	stress.biotic.signalling	0	not found	not found
A_84_P850430	0.0283263	2.05047	up	0				Rep: Cysteine-rich receptor-like protein kinase 19 precursor - Arabidopsis thaliana (Mouse-ear cress), partial (21%) [TC392962]	0	0	0	0	no AGI code	no AGI code
A_84_P14446	0.0104303	2.04937	up	AT2G19190	FRK1	senescence-induced receptor-like serine/threonine-protein kinase	NM_127476	Arabidopsis thaliana senescence-induced receptor-like serine/threonine-protein kinase (FRK1) mRNA, complete cds [NM_127476]	FRK1 (FLG22-INDUCED RECEPTOR-LIKE KINASE 1); kinase Receptor-like protein kinase. Involved in early defense signaling. Identical to Senescence-induced receptor-like serine/threonine-protein kinase precursor (FLG22-induced receptor-like kinase 1) (SIRK) [Arabidopsis Thaliana] (GB:O64483); similar to light repressible receptor protein kinase [Arabidopsis thaliana] (TAIR:AT4G29990.1); similar to leu…	signalling	signalling.receptor kinases.leucine rich repeat I	GO:0012505	other cell compartment	occ
A_84_P17424	0.00325463	2.04846	up	AT3G14470	AT3G14470	putative disease resistance RPP13-like protein 1	NM_112307	Arabidopsis thaliana putative disease resistance RPP13-like protein 1 (AT3G14470) mRNA, complete cds [NM_112307]	disease resistance protein (NBS-LRR class), putative Identical to Putative disease resistance RPP13-like protein 1 (RPPL1) [Arabidopsis Thaliana] (GB:Q9LRR4); similar to disease resistance protein (NBS-LRR class), putative [Arabidopsis thaliana] (TAIR:AT3G14460.1); similar to NBS type disease resistance protein [Populus trichocarpa] (GB:ABF81420.1); similar to Disease resistance protein; Peptidas…	stress	stress.biotic.PR-proteins	0	not found	not found
A_84_P17447	0.0101292	2.0416	up	AT3G13790	ATBFRUCT1	beta-fructofuranosidase	NM_001202952	Arabidopsis thaliana beta-fructofuranosidase (ATBFRUCT1) mRNA, complete cds [NM_001202952]	ATBFRUCT1/ATCWINV1 (ARABIDOPSIS THALIANA CELL WALL INVERTASE 1); beta-fructofuranosidase/ hydrolase, hydrolyzing O-glycosyl compounds Encodes a protein with invertase activity. similar to ATCWINV5 (ARABIDOPSIS THALIANA CELL WALL INVERTASE 5), hydrolase, hydrolyzing O-glycosyl compounds [Arabidopsis thaliana] (TAIR:AT3G13784.1); similar to ATFRUCT5 (BETA-FRUCTOFURANOSIDASE 5), hydrolase, hydrolyzi…	major CHO	major CHO metabolism.degradation.sucrose.invertases.cell wall	GO:0005618	cell wall	CW
A_84_P792296	0.0212977	2.03951	up	AT5G28540	BIP1	Luminal-binding protein 1	BP839700	BP839700 RAFL19 Arabidopsis thaliana cDNA clone RAFL22-27-O05 5', mRNA sequence [BP839700]	0	0	0	GO:0005618	multi-localization	ML
A_84_P847183	0.0362351	2.03776	up	AT1G65800	RK2	receptor kinase 2	NM_105253	Arabidopsis thaliana receptor kinase 2 (RK2) mRNA, complete cds [NM_105253]	ARK2 (Arabidopsis Receptor Kinase 2); kinase encodes a putative receptor-like serine/threonine protein kinases that is similar to brassica self-incompatibility (S) locus. expressed in specifically in cotyledons, leaves, and sepals, in correlation with the maturation of these structures. similar to S-locus protein kinase, putative [Arabidopsis thaliana] (TAIR:AT4G21370.1); similar to ARK1 (A. THAL…	signalling	signalling.receptor kinases.S-locus glycoprotein like	GO:0005829	cytosol	C
A_84_P13541	0.000728292	2.03769	up	AT2G15080	RLP19	receptor like protein 19	NM_127070	Arabidopsis thaliana receptor like protein 19 (RLP19) mRNA, complete cds [NM_127070]	disease resistance family protein similar to disease resistance family protein [Arabidopsis thaliana] (TAIR:AT5G27060.1); similar to disease resistance family protein [Arabidopsis thaliana] (TAIR:AT3G11080.1); similar to disease resistance family protein / LRR family protein [Arabidopsis thaliana] (TAIR:AT3G11010.1); similar to disease resistance protein [Lycopersicon esculentum] (GB:AAC78591.1);…	stress	stress.biotic.PR-proteins	GO:0012505	other cell compartment	occ
A_84_P833327	0.00125413	2.03741	up	AT1G69550	AT1G69550	TIR-NBS-LRR class disease resistance protein	NM_105624	Arabidopsis thaliana TIR-NBS-LRR class disease resistance protein (AT1G69550) mRNA, complete cds [NM_105624]	0	0	0	GO:0031224	other membranes	OM
A_84_P15531	0.0254735	2.03725	up	AT3G26500	PIRL2	plant intracellular ras group-related LRR 2	NM_113557	Arabidopsis thaliana plant intracellular ras group-related LRR 2 (PIRL2) mRNA, complete cds [NM_113557]	leucine-rich repeat family protein similar to leucine-rich repeat family protein [Arabidopsis thaliana] (TAIR:AT1G12970.1); similar to OSIGBa0116M22.1 [Oryza sativa (indica cultivar-group)] (GB:CAH66934.1); similar to Os02g0593600 [Oryza sativa (japonica cultivar-group)] (GB:NP_001047301.1); similar to leucine-rich-repeat protein [Helianthus annuus] (GB:CAA57523.1); contains InterPro domain Leuci…	not assigned	not assigned.no ontology	GO:0005575	unknown cellular components	ucc
A_84_P193394	0.0200828	2.0363	up	AT3G16670	AT3G16670	Pollen Ole e 1 allergen and extensin family protein	NM_112540	Arabidopsis thaliana Pollen Ole e 1 allergen and extensin family protein (AT3G16670) mRNA, complete cds [NM_112540]	similar to unknown protein [Arabidopsis thaliana] (TAIR:AT3G16660.1); similar to Phylloplanin precursor (T-phylloplanin) (GB:Q56S59)	not assigned	not assigned.unknown	GO:0012505	other cell compartment	occ
A_84_P14509	0.00237099	2.03346	up	AT2G29120	GLR2.7	glutamate receptor 2.7	NM_128469	Arabidopsis thaliana glutamate receptor 2.7 (GLR2.7) mRNA, complete cds [NM_128469]	ATGLR2.7 (Arabidopsis thaliana glutamate receptor 2.7) member of Putative ligand-gated ion channel subunit family Identical to Glutamate receptor 2.7 precursor (Ligand-gated ion channel 2.7) (GLR2.7) [Arabidopsis Thaliana] (GB:Q8LGN0;GB:O81080;GB:Q8RY02); similar to ATGLR2.2 (Arabidopsis thaliana glutamate receptor 2.2) [Arabidopsis thaliana] (TAIR:AT2G24720.1); similar to ATGLR2.8 (Arabidopsis t…	signalling	signalling.in sugar and nutrient physiology	GO:0005773	other cell compartment	occ
A_84_P12128	0.00144366	2.03226	up	AT5G41160	PUP12	putative purine permease 12	NM_123481	Arabidopsis thaliana putative purine permease 12 (PUP12) mRNA, complete cds [NM_123481]	ATPUP12 (Arabidopsis thaliana purine permease 12); purine transporter Member of a family of proteins related to PUP1, a purine transporter. May be involved in the transport of purine and purine derivatives such as cytokinins, across the plasma membrane. similar to ATPUP13 (Arabidopsis thaliana purine permease 13), purine transporter [Arabidopsis thaliana] (TAIR:AT4G08700.1); similar to Os02g06892…	transport	transport.nucleotides	GO:0016020	other membranes	OM
A_84_P860552	0.00264051	2.03107	up	AT3G11930				Rep: Chromosome chr8 scaffold_41, whole genome shotgun sequence - Vitis vinifera (Grape), partial (19%) [TC400435]	universal stress protein (USP) family protein similar to universal stress protein (USP) family protein [Arabidopsis thaliana] (TAIR:AT3G58450.1); similar to putative stress-related protein [Oryza sativa (japonica cultivar-group)] (GB:AAR87267.1); contains InterPro domain Universal stress protein (Usp); (InterPro:IPR006015); contains InterPro domain UspA; (InterPro:IPR006016)	hormone metabolism	hormone metabolism.ethylene.induced-regulated-responsive-activated	GO:0005575	unknown cellular components	ucc
A_84_P168693	0.00203105	2.02985	up	AT5G45510	AT5G45510	leucine-rich repeat-containing protein	NM_001085250	Arabidopsis thaliana leucine-rich repeat-containing protein (AT5G45510) mRNA, complete cds [NM_001085250]	leucine-rich repeat family protein Identical to Probable disease resistance protein At5g45510 [Arabidopsis Thaliana] (GB:Q8VZC7;GB:Q9FHI5); similar to mob1/phocein family protein [Arabidopsis thaliana] (TAIR:AT4G19050.1); similar to Putative disease resistance protein At4g19050 (GB:O50052); contains InterPro domain Disease resistance protein; (InterPro:IPR000767); contains InterPro domain Leucine…	not assigned	not assigned.no ontology	GO:0005829	cytosol	C
A_84_P13726	0.0482666	2.02962	up	AT3G54420	EP3	chitinase	NM_115302	Arabidopsis thaliana chitinase (EP3) mRNA, complete cds [NM_115302]	ATEP3 (Arabidopsis thaliana chitinase class IV); chitinase encodes an EP3 chitinase that is expressed during somatic embryogenesis in 'nursing' cells surrounding the embryos but not in embryos themselves. The gene is also expressed in mature pollen and growing pollen tubes until they enter the receptive synergid, but not in endosperm and integuments as in carrot. Post-embryonically, expression is…	stress	stress.biotic	GO:0005618	cell wall	CW
A_84_P861062	0.00567369	2.02931	up	AT3G11930	AT3G11930	adenine nucleotide alpha hydrolases-like protein	NM_112026	Arabidopsis thaliana adenine nucleotide alpha hydrolases-like protein (AT3G11930) mRNA, complete cds [NM_112026]	0	0	0	GO:0005575	unknown cellular components	ucc
A_84_P756461	0.000861645	2.02857	up	AT2G21850	AT2G21850	Cysteine/Histidine-rich C1 domain family protein	NM_127754	Arabidopsis thaliana Cysteine/Histidine-rich C1 domain family protein (AT2G21850) mRNA, complete cds [NM_127754]	protein binding / zinc ion binding similar to DC1 domain-containing protein [Arabidopsis thaliana] (TAIR:AT2G21830.1); similar to protein binding / zinc ion binding [Arabidopsis thaliana] (TAIR:AT2G21840.1); similar to DC1 domain-containing protein [Brassica oleracea] (GB:ABD65623.1); contains InterPro domain Zinc finger, PHD-type; (InterPro:IPR001965); contains InterPro domain C1-like; (InterPro…	not assigned	not assigned.no ontology	0	not found	not found
A_84_P19570	0.00881216	2.02424	up	AT4G38550	AT4G38550	phospholipase like protein (PEARLI 4)	NM_120016	Arabidopsis thaliana phospholipase like protein (PEARLI 4) (AT4G38550) mRNA, complete cds [NM_120016]	similar to unknown protein [Arabidopsis thaliana] (TAIR:AT2G20950.3); similar to pEARLI 4 gene product (GB:AAC37472.1); contains InterPro domain Arabidopsis phospholipase-like; (InterPro:IPR007942)	not assigned	not assigned.unknown	GO:0009507	chloroplast	CP
A_84_P13537	0.0266009	2.02221	up	AT2G24570	WRKY17	putative WRKY transcription factor 17	NM_128018	Arabidopsis thaliana putative WRKY transcription factor 17 (WRKY17) mRNA, complete cds [NM_128018]	WRKY17 (WRKY DNA-binding protein 17); transcription factor member of WRKY Transcription Factor; Group II-d; negative regulator of basal resistance to Pseudomonas syringae. Identical to Probable WRKY transcription factor 17 (WRKY DNA-binding protein 17) (WRKY17) [Arabidopsis Thaliana] (GB:Q9SJA8;GB:Q93WV1); similar to WRKY11 (WRKY DNA-binding protein 11), transcription factor [Arabidopsis thaliana…	RNA	RNA.regulation of transcription.WRKY domain transcription factor family	GO:0005634	nucleus	N
A_84_P117782	0.00476209	2.01992	up	AT4G37690	AT4G37690	glycosyltransferase 6	NM_148407	Arabidopsis thaliana glycosyltransferase 6 (AT4G37690) mRNA, complete cds [NM_148407]	galactosyl transferase GMA12/MNN10 family protein Identical to Glycosyltransferase 6 (EC 2.4.-.-) (AtGT6) (GT6) [Arabidopsis Thaliana] (GB:Q9SZG1); similar to galactosyl transferase GMA12/MNN10 family protein [Arabidopsis thaliana] (TAIR:AT2G22900.1); similar to galactomannan galactosyltransferase [Senna occidentalis] (GB:CAI79403.1); contains InterPro domain Galactosyl transferase; (InterPro:IPR…	misc	misc.UDP glucosyl and glucoronyl transferases	GO:0005794	Golgi apparatus	G
A_84_P816321	0.0336878	2.01673	up	AT5G44070	CAD1	glutathione gamma-glutamylcysteinyltransferase 1	NM_123774	Arabidopsis thaliana glutathione gamma-glutamylcysteinyltransferase 1 (CAD1) mRNA, complete cds [NM_123774]	CAD1 (CADMIUM SENSITIVE 1) Phytochelatin synthase gene confers tolerance to cadmium ions. Catalyzes phytochelatin (PC) synthesis from glutathione (GSH) in the presence of Cd2+, Zn2+, Cu2+ and Fe3+, but not by Co2+ or Ni2+. similar to ATPCS2 (PHYTOCHELATIN SYNTHASE 2), glutathione gamma-glutamylcysteinyltransferase [Arabidopsis thaliana] (TAIR:AT1G03980.1); similar to phytochelatin synthase 1 [Bra…	metal handling	metal handling.binding, chelation and storage	GO:0005829	cytosol	C
A_84_P19361	0.000320978	2.01247	up	AT3G45860	CRK4	cysteine-rich receptor-like protein kinase 4	NM_114455	Arabidopsis thaliana cysteine-rich receptor-like protein kinase 4 (CRK4) mRNA, complete cds [NM_114455]	receptor-like protein kinase, putative similar to receptor-like protein kinase, putative [Arabidopsis thaliana] (TAIR:AT4G23310.1); similar to protein kinase family protein [Arabidopsis thaliana] (TAIR:AT4G23270.1); similar to protein kinase, putative [Arabidopsis thaliana] (TAIR:AT4G23280.1); similar to receptor-like protein kinase homolog RK20-1 [Phaseolus vulgaris] (GB:AAD21872.1); contains In…	signalling	signalling.receptor kinases.DUF 26	GO:0012505	other cell compartment	occ
A_84_P827321	0.0378939	2.01093	up	AT4G11890	AT4G11890	protein kinase family protein	NM_117259	Arabidopsis thaliana protein kinase family protein (AT4G11890) mRNA, complete cds [NM_117259]	| Symbols: | protein kinase family protein | chr4:7148472-7149766 FORWARDhighly similar to ( 601)AT4G11890| Symbols: | protein kinase family protein | chr4:7148263-7149766 FORWARDweakly similar to ( 161)NORK_PEANodulation receptor kinase precursor - Pisum sativum (Garden pea)not assigned not assigned not assigned not assigned not assigned not assigned not assigned not assigned not assigned not as…	Protein	protein.postranslational modification.kinase	GO:0012505	other cell compartment	occ
A_84_P506024	0.0022232	2.00725	up	AT5G07770	AT5G07770	formin-like protein 16	NM_120859	Arabidopsis thaliana formin-like protein 16 (AT5G07770) mRNA, complete cds [NM_120859]	formin homology 2 domain-containing protein / FH2 domain-containing protein similar to formin homology 2 domain-containing protein / FH2 domain-containing protein [Arabidopsis thaliana] (TAIR:AT5G07780.1); similar to putative diaphanous homologue [Oryza sativa (japonica cultivar-group)] (GB:BAC55695.1); similar to Os07g0596300 [Oryza sativa (japonica cultivar-group)] (GB:NP_001060171.1); contains…	not assigned	not assigned.no ontology.formin homology 2 domain-containing protein	GO:0009507	chloroplast	CP
A_84_P787864	0.0126744	2.00577	up	AT3G48640	AT3G48640	hypothetical protein	NM_114723	Arabidopsis thaliana uncharacterized protein (AT3G48640) mRNA, complete cds [NM_114723]	similar to unknown protein [Arabidopsis thaliana] (TAIR:AT5G66670.2)	not assigned	not assigned.unknown	GO:0012505	other cell compartment	occ
A_84_P179704	0.015883	2.00561	up	AT3G50480	HR4	RPW8-like protein 4	NM_114908	Arabidopsis thaliana RPW8-like protein 4 (HR4) mRNA, complete cds [NM_114908]	HR4 (HOMOLOG OF RPW8 4) Homolog of RPW8 similar to HR3 (HOMOLOG OF RPW8 3) [Arabidopsis thaliana] (TAIR:AT3G50470.1); similar to HRa [Brassica oleracea var. alboglabra] (GB:AAP45320.1); contains InterPro domain Arabidopsis broad-spectrum mildew resistance; (InterPro:IPR008808)	stress	stress.biotic	GO:0012505	other cell compartment	occ
A_84_P830254	0.0385536	2.0051	up	AT3G50950	ZAR1	disease resistance RPP13-like protein 4	NM_180346	Arabidopsis thaliana disease resistance RPP13-like protein 4 (ZAR1) mRNA, complete cds [NM_180346]	disease resistance protein (CC-NBS-LRR class), putative Identical to Putative disease resistance RPP13-like protein 4 (RPP13L4) [Arabidopsis Thaliana] (GB:Q38834;GB:Q9SVK4); similar to RPP8 (RECOGNITION OF PERONOSPORA PARASITICA 8) [Arabidopsis thaliana] (TAIR:AT5G43470.2); similar to myosin heavy chain homolog (GB:AAA63149.1); contains InterPro domain NB-ARC; (InterPro:IPR002182); contains Inter…	stress	stress.biotic.PR-proteins	GO:0005575	unknown cellular components	ucc
A_84_P835528	0.0214602	2.00368	up	0				tc|NM_113459 ATPase, coupled to transmembrane movement of ions, phosphorylative mechanism {Arabidopsis thaliana} (exp=-1; wgp=0; cg=0) , complete [TC310716]	0	0	0	0	no AGI code	no AGI code
A_84_P855121	0.027651	2.00289	up	AT5G45510	AT5G45510	leucine-rich repeat-containing protein	NM_123919	Arabidopsis thaliana leucine-rich repeat-containing protein (AT5G45510) mRNA, complete cds [NM_123919]	leucine-rich repeat family protein Identical to Probable disease resistance protein At5g45510 [Arabidopsis Thaliana] (GB:Q8VZC7;GB:Q9FHI5); similar to mob1/phocein family protein [Arabidopsis thaliana] (TAIR:AT4G19050.1); similar to Putative disease resistance protein At4g19050 (GB:O50052); contains InterPro domain Disease resistance protein; (InterPro:IPR000767); contains InterPro domain Leucine…	not assigned	not assigned.no ontology	GO:0005829	cytosol	C
A_84_P728206	0.00341796	8.73742	down	0			DR368472	12826078 CERES-AN65 Arabidopsis thaliana cDNA clone 1361839 5', mRNA sequence [DR368472]	0	0	0	0	no AGI code	no AGI code
A_84_P258350	0.00262394	6.91671	down	AT5G15970	KIN2	stress-induced protein KIN2	NM_121602	Arabidopsis thaliana stress-induced protein KIN2 (KIN2) mRNA, complete cds [NM_121602]	KIN2 (COLD-RESPONSIVE 6.6) Encodes a gene that can be induced by cold and abscisic acid and may be involved in cold acclimation and salt tolerance. Identical to Stress-induced protein KIN2 (Cold-induced protein COR6.6) (KIN2) [Arabidopsis Thaliana] (GB:P31169); similar to KIN1 [Arabidopsis thaliana] (TAIR:AT5G15960.1); similar to BN28a [Brassica napus] (GB:AAG13407.1)	cell	cell.organisation	GO:0009507	multi-localization	ML
A_84_P810688	0.00343023	6.69271	down	AT5G15960	KIN1	stress-induced protein KIN1	NM_121601	Arabidopsis thaliana stress-induced protein KIN1 (KIN1) mRNA, complete cds [NM_121601]	KIN1 cold and ABA inducible protein kin1, possibly functions as an anti-freeze protein. Transcript level of this gene is induced by cold, ABA, dehydration and osmoticum (mannitol). However, protein activity of GUS fused to the promoter of this gene is inhibited by cold treatment, suggesting an inhibition of the protein by increased transcript level. Identical to Stress-induced protein KIN1 (KIN1)…	hormone metabolism	hormone metabolism.abscisic acid.induced-regulated-responsive-activated	GO:0005575	unknown cellular components	ucc
A_84_P534335	0.00105381	6.51917	down	AT4G21970	AT4G21970	hypothetical protein	NM_118318	Arabidopsis thaliana uncharacterized protein (AT4G21970) mRNA, complete cds [NM_118318]	similar to unknown protein [Arabidopsis thaliana] (TAIR:AT4G04630.1); similar to unnamed protein product [Vitis vinifera] (GB:CAO38947.1); contains InterPro domain Protein of unknown function DUF584 (InterPro:IPR007608)	not assigned	not assigned.unknown	GO:0005575	unknown cellular components	ucc
A_84_P21473	0.0112245	6.45338	down	AT4G15210	BAM5	beta-amylase 5	NM_117609	Arabidopsis thaliana beta-amylase 5 (BAM5) mRNA, complete cds [NM_117609]	ATBETA-AMY (BETA-AMYLASE); beta-amylase cytosolic beta-amylase expressed in rosette leaves and inducible by sugar. RAM1 mutants have reduced beta amylase in leaves and stems. Identical to Beta-amylase (EC 3.2.1.2) (1,4-alpha-D-glucan maltohydrolase) (BMY1) [Arabidopsis Thaliana] (GB:P25853;GB:O23375); similar to BMY5 (beta-amylase 5), beta-amylase [Arabidopsis thaliana] (TAIR:AT2G32290.1); simila…	major CHO	major CHO metabolism.degradation.starch.starch cleavage	GO:0005829	cytosol	C
A_84_P20058	0.00213237	6.44586	down	AT2G30420	ETC2	DNA binding / transcription factor	NM_179814	Arabidopsis thaliana DNA binding / transcription factor (ETC2) mRNA, complete cds [NM_179814]	myb family transcription factor similar to TRY (TRIPTYCHON), DNA binding / transcription factor [Arabidopsis thaliana] (TAIR:AT5G53200.1); similar to DNA binding [Arabidopsis thaliana] (TAIR:AT2G30432.1); similar to hypothetical protein [Oryza sativa (japonica cultivar-group)] (GB:BAD61200.1); contains InterPro domain Homeodomain-related; (InterPro:IPR012287); contains InterPro domain Homeodomain…	RNA	RNA.regulation of transcription.MYB-related transcription factor family	GO:0005739	mitochondria	M
A_84_P757222	0.00303803	6.33893	down	AT2G16367				tair|Encodes a defensin-like (DEFL) family protein. [AT2G16367.1]	0	0	0	0	not found	not found
A_84_P753024	0.0148372	6.16571	down	AT1G67265	RTFL21	ROTUNDIFOLIA like 21 protein	NM_001084313	Arabidopsis thaliana ROTUNDIFOLIA like 21 protein (RTFL21) mRNA, complete cds [NM_001084313]	DVL3/RTFL21 (ROTUNDIFOLIA LIKE 21) similar to DVL4/RTFL17 (ROTUNDIFOLIA LIKE 17) [Arabidopsis thaliana] (TAIR:AT1G13245.1); similar to DVL1/RTFL18 (ROTUNDIFOLIA LIKE 18) [Arabidopsis thaliana] (TAIR:AT5G16023.1); similar to hypothetical protein [Cleome spinosa] (GB:ABD96922.1); contains InterPro domain DVL; (InterPro:IPR012552)	not assigned	not assigned.no ontology	0	not found	not found
A_84_P14029	0.000701889	5.77595	down	AT5G44440	AT5G44440	FAD-binding and BBE domain-containing protein	NM_123811	Arabidopsis thaliana FAD-binding and BBE domain-containing protein (AT5G44440) mRNA, complete cds [NM_123811]	FAD-binding domain-containing protein similar to FAD-binding domain-containing protein [Arabidopsis thaliana] (TAIR:AT5G44410.1); similar to FAD-binding domain-containing protein [Arabidopsis thaliana] (TAIR:AT4G20820.1); similar to Berberine and berberine like, putative [Medicago truncatula] (GB:ABE90043.1); similar to CPRD2 [Vigna unguiculata] (GB:BAB33033.1); contains InterPro domain FAD linke…	misc	misc.nitrilases, *nitrile lyases, berberine bridge enzymes, reticuline oxidases, troponine reductases	GO:0012505	other cell compartment	occ
A_84_P813019	0.000400469	5.22016	down	0				Unknown	0	0	0	0	no AGI code	no AGI code
A_84_P19368	0.000955425	5.08414	down	AT3G47340	ASN1	asparagine synthetase [glutamine-hydrolyzing]	NM_180333	Arabidopsis thaliana asparagine synthetase [glutamine-hydrolyzing] (ASN1) mRNA, complete cds [NM_180333]	ASN1 (DARK INDUCIBLE 6) encodes a glutamine-dependent asparagine synthetase, the predicted ASN1 peptide contains a purF-type glutamine-binding domain, and is expressed predominantly in shoot tissues, where light has a negative effect on its mRNA accumulation. Expression is induced within 3 hours of dark treatment, in senescing leaves and treatment with exogenous photosynthesis inhibitor. Inductio…	AA metabolism	amino acid metabolism.synthesis.aspartate family.asparagine.asparagine synthetase	0	not found	not found
A_84_P787999	0.0223219	5.04923	down	AT3G29370	AT3G29370	hypothetical protein	NM_113862	Arabidopsis thaliana uncharacterized protein (AT3G29370) mRNA, complete cds [NM_113862]	similar to unknown protein [Arabidopsis thaliana] (TAIR:AT5G39240.1); contains InterPro domain Helix-loop-helix DNA-binding; (InterPro:IPR011598)	not assigned	not assigned.unknown	GO:0005575	unknown cellular components	ucc
A_84_P788885	0.00152768	4.89872	down	AT1G56300	AT1G56300	chaperone DnaJ-domain containing protein	NM_104509	Arabidopsis thaliana chaperone DnaJ-domain containing protein (AT1G56300) mRNA, complete cds [NM_104509]	DNAJ heat shock N-terminal domain-containing protein similar to DNAJ heat shock N-terminal domain-containing protein [Arabidopsis thaliana] (TAIR:AT3G14200.1); similar to DnaJ-like protein [Glycine max] (GB:AAM23263.1); contains InterPro domain Heat shock protein DnaJ, N-terminal; (InterPro:IPR001623)	stress	stress.abiotic.heat	0	not found	not found
A_84_P144819	0.0111989	4.88204	down	AT3G29370	AT3G29370	hypothetical protein	NM_113862	Arabidopsis thaliana uncharacterized protein (AT3G29370) mRNA, complete cds [NM_113862]	similar to unknown protein [Arabidopsis thaliana] (TAIR:AT5G39240.1); contains InterPro domain Helix-loop-helix DNA-binding; (InterPro:IPR011598)	not assigned	not assigned.unknown	GO:0005575	unknown cellular components	ucc
A_84_P137779	0.0252647	4.86804	down	AT4G30180	AT4G30180	transcription factor/ transcription regulator	NM_119164	Arabidopsis thaliana transcription factor/ transcription regulator (AT4G30180) mRNA, complete cds [NM_119164]	transcription factor/ transcription regulator similar to conserved hypothetical protein [Medicago truncatula] (GB:ABE83999.1); contains InterPro domain Helix-loop-helix DNA-binding; (InterPro:IPR011598)	not assigned	not assigned.unknown	0	not found	not found
A_84_P711969	0.0346098	4.83059	down	AT1G11175			BX818124	Arabidopsis thaliana Full-length cDNA Complete sequence from clone GSLTSIL62ZC05 of Silique of strain col-0 of Arabidopsis thaliana (thale cress) [BX818124]	0	0	0	GO:0005575	unknown cellular components	ucc
A_84_P609769	0.0239232	4.65762	down	AT3G54730	AT3G54730	hypothetical protein	NM_115330	Arabidopsis thaliana uncharacterized protein (AT3G54730) mRNA, complete cds [NM_115330]	similar to ATOFP9/OFP9 (Arabidopsis thaliana ovate family protein 9) [Arabidopsis thaliana] (TAIR:AT4G04030.1)	not assigned	not assigned.unknown	GO:0005575	unknown cellular components	ucc
A_84_P12921	2.51183e-05	4.60586	down	AT4G30650	AT4G30650	putative low temperature and salt responsive protein	NM_119211	Arabidopsis thaliana putative low temperature and salt responsive protein (AT4G30650) mRNA, complete cds [NM_119211]	hydrophobic protein, putative / low temperature and salt responsive protein, putative Identical to UPF057 membrane protein At4g30650 [Arabidopsis Thaliana] (GB:Q9M095;GB:Q6IDS0); similar to hydrophobic protein, putative / low temperature and salt responsive protein, putative [Arabidopsis thaliana] (TAIR:AT4G30660.1); similar to salt and low temperature response protein [Brassica rapa subsp. pekin…	stress	stress.abiotic.drought/salt	GO:0016021	other membranes	OM
A_84_P21047	0.00390313	4.57213	down	AT2G38530	LTP2	non-specific lipid-transfer protein 2	NM_129410	Arabidopsis thaliana non-specific lipid-transfer protein 2 (LTP2) mRNA, complete cds [NM_129410]	LTP2 (LIPID TRANSFER PROTEIN 2); lipid binding Involved in lipid transfer between membranes. Belongs to a family of Lipid transfer proteins. Sequence similarity to other plant/Arabidopsis LPT genes but highest similarity to LPT1. Stress and pathogen-inducible motifs found in the upstream region.Expressed in flower, leaves and siliques but absent in roots. Identical to Nonspecific lipid-transfer p…	lipid metabolism	lipid metabolism.lipid transfer proteins etc	GO:0005886	plasma membrane	PM
A_84_P21428	0.0198844	4.56716	down	AT4G29800	PLP8	PATATIN-like protein 8	NM_119126	Arabidopsis thaliana PATATIN-like protein 8 (PLP8) mRNA, complete cds [NM_119126]	PLA IVD/PLP8 (Patatin-like protein 8) similar to PLA IIIA/PLP7 (Patatin-like protein 7) [Arabidopsis thaliana] (TAIR:AT3G54950.1); similar to putative lipid acyl hydrolase [Oryza sativa] (GB:AAK72885.1); similar to Os03g0254400 [Oryza sativa (japonica cultivar-group)] (GB:NP_001049586.1); contains InterPro domain Patatin; (InterPro:IPR002641)	development	development.storage proteins	GO:0005575	unknown cellular components	ucc
A_84_P122462	0.0288585	4.56138	down	AT5G53980	HB52	homeobox-leucine zipper protein ATHB-52	NM_124777	Arabidopsis thaliana homeobox-leucine zipper protein ATHB-52 (HB52) mRNA, complete cds [NM_124777]	ATHB52 (ARABIDOPSIS THALIANA HOMEOBOX PROTEIN 52); transcription factor Encodes a homeodomain leucine zipper class I (HD-Zip I) protein. Identical to Homeobox-leucine zipper protein ATHB-52 (Homeodomain transcription factor ATHB-52) (HD-ZIP protein ATHB-52) (ATHB-52) [Arabidopsis Thaliana] (GB:Q9FN29); similar to ATHB-3 (ARABIDOPSIS THALIANA HOMEOBOX 3), DNA binding / transcription factor [Arabid…	RNA	RNA.regulation of transcription.HB,Homeobox transcription factor family	GO:0005634	nucleus	N
A_84_P762938	0.0027097	4.44393	down	AT4G22545			DQ108837	Arabidopsis thaliana clone 29898 mRNA sequence [DQ108837]	pseudogene of unknown protein expressed protein	not assigned	not assigned.unknown	0	not found	not found
A_84_P64634	0.0453658	4.36668	down	AT4G10910	AT4G10910	hypothetical protein	NM_117159	Arabidopsis thaliana uncharacterized protein (AT4G10910) mRNA, complete cds [NM_117159]	unknown protein	not assigned	not assigned.unknown	GO:0005575	unknown cellular components	ucc
A_84_P19401	0.0273818	4.3617	down	AT3G54880	AT3G54880	hypothetical protein	NM_115345	Arabidopsis thaliana uncharacterized protein (AT3G54880) mRNA, complete cds [NM_115345]	similar to unknown protein [Arabidopsis thaliana] (TAIR:AT5G25360.1); similar to hypothetical protein [Picea mariana] (GB:AAC32109.1); similar to Os07g0479600 [Oryza sativa (japonica cultivar-group)] (GB:NP_001059637.1)	not assigned	not assigned.unknown	GO:0005575	unknown cellular components	ucc
A_84_P22911	0.0129593	4.27704	down	AT2G14900	AT2G14900	gibberellin-regulated protein	NM_127054	Arabidopsis thaliana gibberellin-regulated protein (AT2G14900) mRNA, complete cds [NM_127054]	gibberellin-regulated family protein similar to gibberellin-regulated family protein [Arabidopsis thaliana] (TAIR:AT5G59845.1); similar to snakin-1 [Solanum tuberosum] (GB:CAC44032.1); contains InterPro domain Gibberellin regulated protein; (InterPro:IPR003854)	hormone metabolism	hormone metabolism.gibberelin.induced-regulated-responsive-activated	GO:0012505	other cell compartment	occ
A_84_P10495	0.0463749	4.22299	down	AT1G65890	AAE12	acyl activating enzyme 12	NM_105261	Arabidopsis thaliana acyl activating enzyme 12 (AAE12) mRNA, complete cds [NM_105261]	acyl-activating enzyme 12 (AAE12) similar to acyl-activating enzyme 11 (AAE11) [Arabidopsis thaliana] (TAIR:AT1G66120.1); similar to AMP-dependent synthetase and ligase family protein [Arabidopsis thaliana] (TAIR:AT1G68270.1); similar to AMP-dependent synthetase and ligase family protein [Arabidopsis thaliana] (TAIR:AT1G65880.1); similar to Os09g0555800 [Oryza sativa (japonica cultivar-group)] (G…	lipid metabolism	lipid metabolism.FA synthesis and FA elongation.acyl coa ligase	0	not found	not found
A_84_P24123	0.0174877	4.181	down	AT3G53250	AT3G53250	SAUR-like auxin-responsive protein	NM_115185	Arabidopsis thaliana SAUR-like auxin-responsive protein (AT3G53250) mRNA, complete cds [NM_115185]	auxin-responsive family protein similar to auxin-responsive family protein [Arabidopsis thaliana] (TAIR:AT2G37030.1); similar to Auxin responsive SAUR protein [Medicago truncatula] (GB:ABE87816.1); contains InterPro domain Auxin responsive SAUR protein; (InterPro:IPR003676)	hormone metabolism	hormone metabolism.auxin.induced-regulated-responsive-activated	GO:0005575	unknown cellular components	ucc
A_84_P16114	0.000344512	4.03789	down	AT1G09350	GolS3	galactinol synthase 3	NM_100805	Arabidopsis thaliana galactinol synthase 3 (GolS3) mRNA, complete cds [NM_100805]	ATGOLS3 (ARABIDOPSIS THALIANA GALACTINOL SYNTHASE 3); transferase, transferring glycosyl groups / transferase, transferring hexosyl groups similar to ATGOLS2 (ARABIDOPSIS THALIANA GALACTINOL SYNTHASE 2), transferase, transferring glycosyl groups / transferase, transferring hexosyl groups [Arabidopsis thaliana] (TAIR:AT1G56600.1); similar to galactinol synthase-like protein [Thellun (GB:AAM19710.1…	minor CHO	minor CHO metabolism.raffinose family.galactinol synthases.known	GO:0005575	unknown cellular components	ucc
A_84_P592920	0.0183993	3.99536	down	AT4G01390	AT4G01390	TRAF-like family protein	NM_116369	Arabidopsis thaliana TRAF-like family protein (AT4G01390) mRNA, complete cds [NM_116369]	meprin and TRAF homology domain-containing protein / MATH domain-containing protein similar to meprin and TRAF homology domain-containing protein / MATH domain-containing protein [Arabidopsis thaliana] (TAIR:AT4G00780.1); similar to unknown [Populus trichocarpa] (GB:ABK94833.1); contains InterPro domain MATH (InterPro:IPR002083); contains InterPro domain TRAF-like (InterPro:IPR008974)	not assigned	not assigned.no ontology	GO:0005634	nucleus	N
A_84_P17111	0.000279222	3.98074	down	AT1G02820	AT1G02820	late embryogenesis abundant 3-like protein	NM_100163	Arabidopsis thaliana late embryogenesis abundant 3-like protein (AT1G02820) mRNA, complete cds [NM_100163]	late embryogenesis abundant 3 family protein / LEA3 family protein similar to SAG21 (SENESCENCE-ASSOCIATED GENE 21) [Arabidopsis thaliana] (TAIR:AT4G02380.1); similar to late embryogenis abundant protein 5 [Nicotiana tabacum] (GB:AAC06242.1); contains InterPro domain Late embryogenesis abundant protein 3; (InterPro:IPR004926)	development	development.late embryogenesis abundant	0	not found	not found
A_84_P14874	0.00299785	3.97065	down	AT1G62770	AT1G62770	plant invertase/pectin methylesterase inhibitor domain-containing protein	NM_104955	Arabidopsis thaliana plant invertase/pectin methylesterase inhibitor domain-containing protein (AT1G62770) mRNA, complete cds [NM_104955]	invertase/pectin methylesterase inhibitor family protein similar to invertase/pectin methylesterase inhibitor family protein [Arabidopsis thaliana] (TAIR:AT4G12390.1); similar to putative ripening-related protein [Vitis vinifera] (GB:CAB85625.1); contains InterPro domain Plant invertase/pectin methylesterase inhibitor; (InterPro:IPR007186); contains InterPro domain Pectinesterase inhibitor; (Inte…	misc	misc.invertase/pectin methylesterase inhibitor family protein	GO:0012505	other cell compartment	occ
A_84_P703087	0.00622174	3.95857	down	0			CB074329	EST00847 Virulent Peronospora parasitica Infected Arabidopsis Forward-Subtracted Library Arabidopsis thaliana cDNA clone VPP-CE2 similar to H1FLK-3 GENE 3' 3ND AND RIBOSOMAL PROTEIN S15, mRNA sequence [CB074329]	0	0	0	0	no AGI code	no AGI code
A_84_P791215	0.00755907	3.88253	down	0			EG467942	AYBHE86TF pooled cDNA populations Arabidopsis thaliana cDNA, mRNA sequence [EG467942]	0	0	0	0	no AGI code	no AGI code
A_84_P167173	0.0113097	3.87127	down	AT4G25480	DREB1A	dehydration-responsive element-binding protein 1A	NM_118680	Arabidopsis thaliana dehydration-responsive element-binding protein 1A (DREB1A) mRNA, complete cds [NM_118680]	DREB1A (DEHYDRATION RESPONSE ELEMENT B1A); DNA binding / transcription factor/ transcriptional activator encodes a member of the DREB subfamily A-1 of ERF/AP2 transcription factor family (CBF3). The protein contains one AP2 domain. There are six members in this subfamily, including CBF1, CBF2, and CBF3. This gene is involved in response to low temperature and abscisic acid. Identical to Dehydrati…	RNA	RNA.regulation of transcription.AP2/EREBP, APETALA2/Ethylene-responsive element binding protein family	GO:0005634	nucleus	N
A_84_P605779	0.0101955	3.85271	down	AT1G12845	AT1G12845	hypothetical protein	NM_101155	Arabidopsis thaliana uncharacterized protein (AT1G12845) mRNA, complete cds [NM_101155]	similar to hypothetical protein MtrDRAFT_AC149131g9v1 [Medicago truncatula] (GB:ABD32556.1)	not assigned	not assigned.unknown	GO:0012505	other cell compartment	occ
A_84_P118712	0.0044632	3.84826	down	AT1G56300	AT1G56300	chaperone DnaJ-domain containing protein	NM_104509	Arabidopsis thaliana chaperone DnaJ-domain containing protein (AT1G56300) mRNA, complete cds [NM_104509]	DNAJ heat shock N-terminal domain-containing protein similar to DNAJ heat shock N-terminal domain-containing protein [Arabidopsis thaliana] (TAIR:AT3G14200.1); similar to DnaJ-like protein [Glycine max] (GB:AAM23263.1); contains InterPro domain Heat shock protein DnaJ, N-terminal; (InterPro:IPR001623)	stress	stress.abiotic.heat	0	not found	not found
A_84_P278280	8.43646e-05	3.84127	down	AT2G39570	AT2G39570	ACT domain-containing protein	NM_129515	Arabidopsis thaliana ACT domain-containing protein (AT2G39570) mRNA, complete cds [NM_129515]	ACT domain-containing protein similar to ACT domain-containing protein [Arabidopsis thaliana] (TAIR:AT2G36840.1); similar to Os09g0570900 [Oryza sativa (japonica cultivar-group)] (GB:NP_001063990.1); similar to hypothetical protein MtrDRAFT_AC146757g1v2 [Medicago truncatula] (GB:ABE90622.1); similar to Os05g0113000 [Oryza sativa (japonica cultivar-group)] (GB:NP_001054453.1); contains InterPro do…	not assigned	not assigned.no ontology	0	not found	not found
A_84_P555663	0.00455291	3.82884	down	0	AT4	hypothetical protein	NM_180427	>dbj|AK228019.1; Arabidopsis thaliana mRNA for GF14 Kappa isoform, complete cds, clone: RAFL14-53-N23	unknown protein	not assigned	not assigned.unknown	0	no AGI code	no AGI code
A_84_P809041	0.00852395	3.81237	down	AT2G38530	LTP2	non-specific lipid-transfer protein 2	NM_129410	Arabidopsis thaliana non-specific lipid-transfer protein 2 (LTP2) mRNA, complete cds [NM_129410]	LTP2 (LIPID TRANSFER PROTEIN 2); lipid binding Involved in lipid transfer between membranes. Belongs to a family of Lipid transfer proteins. Sequence similarity to other plant/Arabidopsis LPT genes but highest similarity to LPT1. Stress and pathogen-inducible motifs found in the upstream region.Expressed in flower, leaves and siliques but absent in roots. Identical to Nonspecific lipid-transfer p…	lipid metabolism	lipid metabolism.lipid transfer proteins etc	GO:0005886	plasma membrane	PM
A_84_P16974	0.0141736	3.78562	down	AT5G20630	GER3	germin-like protein subfamily 3 member 3	NM_122070	Arabidopsis thaliana germin-like protein subfamily 3 member 3 (GER3) mRNA, complete cds [NM_122070]	GLP3 (GERMIN-LIKE PROTEIN 3); manganese ion binding / metal ion binding / nutrient reservoir Encodes a germin-like protein. Identical to Germin-like protein subfamily 3 member 3 precursor (AtGER3) (AtGLP2) (GER3) [Arabidopsis Thaliana] (GB:P94072;GB:P94028); similar to GLP1 (GERMIN-LIKE PROTEIN 1), manganese ion binding / metal ion binding / nutrient reservoir [Arabidopsis thaliana] (TAIR:AT1G726…	stress	stress.abiotic.unspecified	GO:0005618	multi-localization	ML
A_84_P559359	0.00225393	3.7809	down	AT5G57785	AT5G57785	hypothetical protein	NM_125162	Arabidopsis thaliana uncharacterized protein (AT5G57785) mRNA, complete cds [NM_125162]	contains InterPro domain Helix-loop-helix DNA-binding; (InterPro:IPR011598)	not assigned	not assigned.unknown	0	not found	not found
A_84_P861603	0.0247884	3.77966	down	AT4G38930	AT4G38930	ubiquitin fusion degradation UFD1 family protein	BX828916	Arabidopsis thaliana Full-length cDNA Complete sequence from clone GSLTSIL50ZF12 of Silique of strain col-0 of Arabidopsis thaliana (thale cress) [BX828916]	0	0	0	0	not found	not found
A_84_P758621	0.0313718	3.76464	down	AT2G01008	AT2G01008	hypothetical protein	NM_001202562	Arabidopsis thaliana uncharacterized protein (AT2G01008) mRNA, complete cds [NM_001202562]	0	0	0	GO:0005575	unknown cellular components	ucc
A_84_P255590	0.0118755	3.76443	down	AT4G23870	AT4G23870	hypothetical protein	NM_118518	Arabidopsis thaliana uncharacterized protein (AT4G23870) mRNA, complete cds [NM_118518]	similar to unknown protein [Arabidopsis thaliana] (TAIR:AT4G11020.1)	not assigned	not assigned.unknown	0	not found	not found
A_84_P722311	0.00194058	3.74598	down	AT5G05365	AT5G05365	metal ion binding protein	NM_001085064	Arabidopsis thaliana metal ion binding protein (AT5G05365) mRNA, complete cds [NM_001085064]	metal ion binding similar to heavy-metal-associated domain-containing protein [Arabidopsis thaliana] (TAIR:AT5G19090.2); similar to Heavy metal transport/detoxification protein [Medicago truncatula] (GB:ABE84888.1); contains InterPro domain Heavy metal transport/detoxification protein; (InterPro:IPR006121)	not assigned	not assigned.no ontology	GO:0005575	unknown cellular components	ucc
A_84_P523896	0.00506149	3.73669	down	AT5G50335	AT5G50335	hypothetical protein	NM_124414	Arabidopsis thaliana uncharacterized protein (AT5G50335) mRNA, complete cds [NM_124414]	unknown protein	not assigned	not assigned.unknown	GO:0005575	unknown cellular components	ucc
A_84_P789523	0.00930765	3.72182	down	AT5G03545	AT4	hypothetical protein	NM_180427	>dbj|AK318712.1; Arabidopsis thaliana AT5G03545 mRNA, complete cds, clone: RAFL14-01-F15	unknown protein	not assigned	not assigned.unknown	GO:0005575	unknown cellular components	ucc
A_84_P546356	0.00472599	3.71144	down	AT1G76610	AT1G76610	hypothetical protein	NM_106311	Arabidopsis thaliana uncharacterized protein (AT1G76610) mRNA, complete cds [NM_106311]	similar to unknown protein [Arabidopsis thaliana] (TAIR:AT1G21050.1); similar to Plant-specific domain of unknown function 3588 [Medicago truncatula] (GB:ABE91797.1); contains InterPro domain Protein of unknown function DUF617, plant; (InterPro:IPR006460)	not assigned	not assigned.unknown	GO:0005575	unknown cellular components	ucc
A_84_P856001	0.000689056	3.68372	down	AT5G17460	AT5G17460	hypothetical protein	NM_121752	Arabidopsis thaliana uncharacterized protein (AT5G17460) mRNA, complete cds [NM_121752]	similar to conserved hypothetical protein [Medicago truncatula] (GB:ABE78854.1)	not assigned	not assigned.unknown	GO:0005739	mitochondria	M
A_84_P788334	0.0301084	3.6558	down	At2g26355	AT4G07408	hypothetical protein	NM_001125470	>gb|AY090968.1; Arabidopsis thaliana At2g26355 mRNA sequence	0	0	0	GO:0005575	unknown cellular components	ucc
A_84_P758025	0.0132991	3.61368	down	AT2G13430	AT2G13430	hypothetical protein	EF182961	NM_126929.1; Arabidopsis thaliana uncharacterized protein (AT2G13430) mRNA	other RNA Potential natural antisense gene, locus overlaps with AT2G13430	micro RNA	micro RNA, natural antisense etc	GO:0005575	unknown cellular components	ucc
A_84_P14443	0.00137623	3.60605	down	AT2G29310	AT2G29310	tropine dehydrogenase	NM_001202703	Arabidopsis thaliana tropine dehydrogenase (AT2G29310) mRNA, complete cds [NM_001202703]	tropinone reductase, putative / tropine dehydrogenase, putative similar to tropinone reductase, putative / tropine dehydrogenase, putative [Arabidopsis thaliana] (TAIR:AT2G29320.1); similar to tropinone reductase, putative / tropine dehydrogenase, putative [Arabidopsis thaliana] (TAIR:AT2G29300.1); similar to Tropinone reductase, putative, expressed [Oryza sativa (japonica cultivar-group)] (GB:AB…	misc	misc.nitrilases, *nitrile lyases, berberine bridge enzymes, reticuline oxidases, troponine reductases	GO:0012505	other cell compartment	occ
A_84_P19352	0.039221	3.59974	down	AT3G43160	MEE38	maternal effect embryo arrest 38 protein	NM_114184	Arabidopsis thaliana maternal effect embryo arrest 38 protein (MEE38) mRNA, complete cds [NM_114184]	MEE38 (maternal effect embryo arrest 38)	not assigned	not assigned.no ontology	GO:0005575	unknown cellular components	ucc
A_84_P575103	0.0452874	3.59523	down	AT4G14305	AT4G14305	Peroxisomal membrane 22 kDa (Mpv17/PMP22) family protein	NM_001036560	Arabidopsis thaliana Peroxisomal membrane 22 kDa (Mpv17/PMP22) family protein (AT4G14305) mRNA, complete cds [NM_001036560]	| Symbols: | similar to PMP22 (peroxisomal membrane protein 22) [Arabidopsis thaliana] (TAIR:AT4G04470.1); similar to hypothetical protein [Vitis vinifera] (GB:CAN76530.1); contains InterPro domain Mpv17/PMP22; (InterPro:IPR007248) | chr4:8235331-8236578 REVERSEmoderately similar to ( 310)AT4G14305| Symbols: | similar to PMP22 (peroxisomal membrane protein 22) [Arabidopsis thaliana] (TAIR:AT4G044…	not assigned	not assigned.no ontology	GO:0016021	other membranes	OM
A_84_P765472	0.0220832	3.59048	down	AT4G07408	AT4G07408	hypothetical protein	NM_001125470	Arabidopsis thaliana uncharacterized protein (AT4G07408) mRNA, complete cds [NM_001125470]	| Symbols: | unknown protein | chr4:4201002-4201190 FORWARD	not assigned	not assigned.unknown	GO:0005575	unknown cellular components	ucc
A_84_P164223	0.0117507	3.57982	down	AT2G42870	PAR1	phy rapidly regulated 1	NM_129848	Arabidopsis thaliana phy rapidly regulated 1 (PAR1) mRNA, complete cds [NM_129848]	similar to unknown protein [Arabidopsis thaliana] (TAIR:AT3G58850.1); similar to hypothetical protein [Oryza sativa (japonica cultivar-group)] (GB:BAB89478.1); contains InterPro domain Helix-loop-helix DNA-binding; (InterPro:IPR011598)	not assigned	not assigned.unknown	GO:0005634	nucleus	N
A_84_P257260	0.000729547	3.54292	down	AT2G47780	AT2G47780	Rubber elongation factor protein (REF)	NM_130345	Arabidopsis thaliana Rubber elongation factor protein (REF) (AT2G47780) mRNA, complete cds [NM_130345]	rubber elongation factor (REF) protein-related Identical to REF/SRPP-like protein At2g47780 [Arabidopsis Thaliana] (GB:O82246); similar to rubber elongation factor (REF) family protein [Arabidopsis thaliana] (TAIR:AT3G05500.1); similar to Stress-related protein (GB:Q9SW70); contains InterPro domain Rubber elongation factor; (InterPro:IPR008802)	not assigned	not assigned.no ontology	GO:0005575	unknown cellular components	ucc
A_84_P758054	0.011051	3.50829	down	AT2G06002			AY080644	Arabidopsis thaliana At2g06002 mRNA, complete sequence [AY080644]	0	0	0	GO:0005575	unknown cellular components	ucc
A_84_P835234	0.0121723	3.50358	down	AT3G21610				FUNCTIONS IN: molecular_function unknown; INVOLVED IN: biological_process unknown; LOCATED IN: cellular_component unknown; EXPRESSED IN: 23 plant structures; EXPRESSED DURING: 15 growth stages; CONTAINS InterPro DOMAIN/s: Acid phosphatase/vanadium-dependent haloperoxidase related (InterPro:IPR003832); BEST Arabidopsis thaliana protein match is: unknown protein (TAIR:AT1G67600.1); Has 626 Blast hi…	similar to unknown protein [Arabidopsis thaliana] (TAIR:AT1G67600.1); similar to Acid phosphatase/vanadium-dependent haloperoxidase related [Medicago truncatula] (GB:ABD32415.1); contains InterPro domain Acid phosphatase/vanadium-dependent haloperoxidase; (InterPro:IPR008934); contains InterPro domain Acid phosphatase/vanadium-dependent haloperoxidase related; (InterPro:IPR003832)	not assigned	not assigned.unknown	0	not found	not found
A_84_P311083	0.029161	3.43688	down	AT5G13485				tair|transposable element gene [AT5G13485.1]	non-LTR retrotransposon family (LINE), has a 6.7e-12 P-value blast match to GB:AAA39398 ORF2 (Mus musculus) (LINE-element)	DNA	DNA.synthesis/chromatin structure.retrotransposon/transposase.non-LTR retrotransposon	0	not found	not found
A_84_P78009	0.0201698	3.42759	down	AT5G66052	AT5G66052	hypothetical protein	NM_148167	Arabidopsis thaliana uncharacterized protein (AT5G66052) mRNA, complete cds [NM_148167]	unknown protein	not assigned	not assigned.unknown	GO:0005575	unknown cellular components	ucc
A_84_P828684	0.0235124	3.426	down	0				Unknown	0	0	0	0	no AGI code	no AGI code
A_84_P758068	0.0378619	3.41472	down	AT2G26355				tair|other RNA [AT2G26355.1]	0	0	0	GO:0005575	unknown cellular components	ucc
A_84_P856326	0.028846	3.4012	down	0				Unknown	0	0	0	0	no AGI code	no AGI code
A_84_P803083	0.0279983	3.39425	down	0				ug|AYAJB50TF pooled cDNA populations Arabidopsis thaliana cDNA, mRNA sequence [EG423750]	0	0	0	0	no AGI code	no AGI code
A_84_P722168	0.018783	3.39349	down	0				Unknown	0	0	0	0	no AGI code	no AGI code
A_84_P534217	0.000347788	3.38942	down	AT3G48240	AT3G48240	octicosapeptide/Phox/Bem1p domain-containing protein	NM_114694	Arabidopsis thaliana octicosapeptide/Phox/Bem1p domain-containing protein (AT3G48240) mRNA, complete cds [NM_114694]	octicosapeptide/Phox/Bem1p (PB1) domain-containing protein similar to octicosapeptide/Phox/Bem1p (PB1) domain-containing protein [Arabidopsis thaliana] (TAIR:AT5G63130.1); similar to Octicosapeptide/Phox/Bem1p [Medicago truncatula] (GB:ABE82497.1); contains InterPro domain Octicosapeptide/Phox/Bem1p; (InterPro:IPR000270)	not assigned	not assigned.no ontology	GO:0005575	unknown cellular components	ucc
A_84_P17431	0.0360565	3.36098	down	AT3G24400			AY536853	Arabidopsis thaliana putative protein kinase (At3g24400) mRNA, partial cds [AY536853]	pseudogene, protein kinase family, contains Pfam PF00069: Protein kinase domain; blastp match of 72% identity and 1.7e-148 P-value to GP|13397640|emb|CAC34703.1||AX088876 unnamed protein product {Brassica napus}	signalling	signalling.receptor kinases.proline extensin like	0	not found	not found
A_84_P762142	0.0460721	3.35241	down	AT3G63052	AT3G63052	hypothetical protein	NM_001125425	Arabidopsis thaliana uncharacterized protein (AT3G63052) mRNA, complete cds [NM_001125425]	| Symbols: | unknown protein | chr3:23309886-23310086 REVERSE	not assigned	not assigned.unknown	GO:0005575	unknown cellular components	ucc
A_84_P11678	0.019025	3.34497	down	AT2G33810	SPL3	squamosa promoter-binding-like protein 3	NM_128940	Arabidopsis thaliana squamosa promoter-binding-like protein 3 (SPL3) mRNA, complete cds [NM_128940]	other RNA Potential natural antisense gene, locus overlaps with AT2G33810	micro RNA	micro RNA, natural antisense etc	GO:0005634	nucleus	N
A_84_P802507	0.0375552	3.33188	down	0			DQ108776	Arabidopsis thaliana clone 21936 mRNA sequence [DQ108776]	0	0	0	0	no AGI code	no AGI code
A_84_P826409	0.0028598	3.31995	down	AT4G34250	KCS16	3-ketoacyl-CoA synthase 16	NM_119589	Arabidopsis thaliana 3-ketoacyl-CoA synthase 16 (KCS16) mRNA, complete cds [NM_119589]	fatty acid elongase, putative Identical to 3-ketoacyl-CoA synthase 16 precursor (EC 2.3.1.-) (KCS-16) (Very-long- chain fatty acid condensing enzyme 16) (VLCFA condensing enzyme 16) (KCS16) [Arabidopsis Thaliana] (GB:Q9SYZ0); similar to FAE1 (FATTY ACID ELONGATION1), acyltransferase [Arabidopsis thaliana] (TAIR:AT4G34520.1); similar to fatty acid elongase, putative [Arabidopsis thaliana] (TAIR:AT…	lipid metabolism	lipid metabolism.FA synthesis and FA elongation.fatty acid elongase	GO:0016020	other membranes	OM
A_84_P540713	0.0040914	3.31349	down	AT5G42825	AT5G42825	hypothetical protein	NM_203142	Arabidopsis thaliana uncharacterized protein (AT5G42825) mRNA, complete cds [NM_203142]	unknown protein	not assigned	not assigned.unknown	0	not found	not found
A_84_P275160	0.0271051	3.27959	down	AT2G16586				unknown protein | chr2:7190937-7191938 FORWARD	unknown protein | chr2:7198731-7198892 FORWARD	not assigned	not assigned.unknown	GO:0012505	other cell compartment	occ
A_84_P845944	0.0231461	3.26276	down	AT1G61060				Rep: Chromosome undetermined scaffold_252, whole genome shotgun sequence - Vitis vinifera (Grape), partial (57%) [TC370161]	F-box family protein similar to F-box family protein [Arabidopsis thaliana] (TAIR:AT1G53815.1); similar to Probable disease resistance RPP8-like protein 2 (GB:Q9MAG6); contains InterPro domain Cyclin-like F-box; (InterPro:IPR001810); contains InterPro domain F-box associated type 3; (InterPro:IPR013187)	Protein	protein.degradation.ubiquitin.E3.SCF.FBOX	GO:0005575	unknown cellular components	ucc
A_84_P758057	0.018355	3.25466	down	AT2G15128				tair|other RNA [AT2G15128.1]	0	0	0	GO:0005575	unknown cellular components	ucc
A_84_P828691	0.0280379	3.25084	down	0				Rep: Predicted protein - Monosiga brevicollis MX1, partial (7%) [TC389021]	0	0	0	0	no AGI code	no AGI code
A_84_P836743	0.0170238	3.24904	down	AT2G33810	SPL3	squamosa promoter-binding-like protein 3	NM_128940	Arabidopsis thaliana squamosa promoter-binding-like protein 3 (SPL3) mRNA, complete cds [NM_128940]	other RNA Potential natural antisense gene, locus overlaps with AT2G33810	micro RNA	micro RNA, natural antisense etc	GO:0005634	nucleus	N
A_84_P737765	0.0297289	3.24621	down	0			BX833772	Arabidopsis thaliana Full-length cDNA Complete sequence from clone GSLTSIL76ZB11 of Silique of strain col-0 of Arabidopsis thaliana (thale cress) [BX833772]	0	0	0	0	no AGI code	no AGI code
A_84_P736976	0.0258197	3.21837	down	AT1G68790	LINC3	little nuclei3 protein	DQ108797	Arabidopsis thaliana clone 254401 mRNA sequence [DQ108797]	0	0	0	GO:0005730	nucleus	N
A_84_P79045	0.0443835	3.21343	down	AT1G06980	AT1G06980	hypothetical protein	NM_100571	Arabidopsis thaliana uncharacterized protein (AT1G06980) mRNA, complete cds [NM_100571]	similar to unknown protein [Arabidopsis thaliana] (TAIR:AT2G30230.1); similar to hypothetical protein LOC_Os03g18660 [Oryza sativa (japonica cultivar-group)] (GB:ABF95458.1)	not assigned	not assigned.unknown	GO:0012505	other cell compartment	occ
A_84_P531488	0.0011642	3.20805	down	AT3G16900	AT3G16900	LURP-one-related 13 protein	NM_112566	Arabidopsis thaliana LURP-one-related 13 protein (AT3G16900) mRNA, complete cds [NM_112566]	similar to unknown protein [Arabidopsis thaliana] (TAIR:AT5G01750.2); similar to Protein of unknown function DUF567 [Medicago truncatula] (GB:ABE88876.1); contains InterPro domain Protein of unknown function DUF567; (InterPro:IPR007612)	not assigned	not assigned.unknown	GO:0005575	unknown cellular components	ucc
A_84_P525626	0.00776282	3.201	down	AT5G42610	AT5G42610	hypothetical protein	NM_123625	Arabidopsis thaliana uncharacterized protein (AT5G42610) mRNA, complete cds [NM_123625]	similar to unknown protein [Arabidopsis thaliana] (TAIR:AT2G23790.1); similar to Os10g0501500 [Oryza sativa (japonica cultivar-group)] (GB:NP_001064986.1); similar to Protein of unknown function DUF607 [Medicago truncatula] (GB:ABE78504.1); similar to Os03g0233000 [Oryza sativa (japonica cultivar-group)] (GB:NP_001049472.1); contains InterPro domain Protein of unknown function DUF607; (InterPro:I…	not assigned	not assigned.unknown	GO:0005575	unknown cellular components	ucc
A_84_P753916	0.0383483	3.18912	down	AT1G34042	AT1G34042	hypothetical protein	NM_001123936	Arabidopsis thaliana uncharacterized protein (AT1G34042) mRNA, complete cds [NM_001123936]	| Symbols: | unknown protein | chr1:12379407-12379667 REVERSE	not assigned	not assigned.unknown	0	not found	not found
A_84_P503493	0.00113604	3.18251	down	AT5G49015	AT5G49015	hypothetical protein	NM_203183	Arabidopsis thaliana uncharacterized protein (AT5G49015) mRNA, complete cds [NM_203183]	unknown protein	not assigned	not assigned.unknown	GO:0005575	unknown cellular components	ucc
A_84_P302000	0.00244085	3.18172	down	AT5G53250	AGP22	arabinogalactan protein 22	NM_124704	Arabidopsis thaliana arabinogalactan protein 22 (AGP22) mRNA, complete cds [NM_124704]	AGP22/ATAGP22 (ARABINOGALACTAN PROTEINS 22) Identical to Arabinogalactan peptide 22 precursor (AG-peptide 22) (AGP22) [Arabidopsis Thaliana] (GB:Q9FK16); similar to AGP41 [Arabidopsis thaliana] (TAIR:AT5G24105.1); similar to unknown [Capsicum annuum] (GB:AAM12785.1); similar to Os02g0264800 [Oryza sativa (japonica cultivar-group)] (GB:NP_001046496.1); similar to Os01g0657000 [Oryza sativa (japoni…	cell wall	cell wall.cell wall proteins.AGPs	GO:0031225	other membranes	OM
A_84_P754250	0.0141286	3.16148	down	AT1G61226				tair|MIR846a; miRNA [AT1G61226.1]	0	0	0	GO:0005575	unknown cellular components	ucc
A_84_P297484	0.0108526	3.15516	down	AT1G09483	AT1G09483	hypothetical protein	NM_148448	Arabidopsis thaliana uncharacterized protein (AT1G09483) mRNA, complete cds [NM_148448]	similar to unknown protein [Arabidopsis thaliana] (TAIR:AT1G09470.1); similar to hypothetical protein [Oryza sativa (japonica cultivar-group)] (GB:BAD86886.1); similar to Os05g0135900 [Oryza sativa (japonica cultivar-group)] (GB:NP_001054577.1)	not assigned	not assigned.unknown	GO:0005575	unknown cellular components	ucc
A_84_P78925	0.0236318	3.13492	down	AT5G42260	BGLU12	beta glucosidase 12	NM_123591	Arabidopsis thaliana beta glucosidase 12 (BGLU12) mRNA, complete cds [NM_123591]	glycosyl hydrolase family 1 protein similar to glycosyl hydrolase family 1 protein [Arabidopsis thaliana] (TAIR:AT5G44640.1); similar to glycosyl hydrolase family 1 protein [Arabidopsis thaliana] (TAIR:AT2G44450.1); similar to glycosyl hydrolase family 1 protein [Arabidopsis thaliana] (TAIR:AT2G25630.1); similar to Glycoside hydrolase, family 1 [Medicago truncatula] (GB:ABE83886.1); contains Inte…	misc	misc.gluco-, galacto- and mannosidases	GO:0005794	Golgi apparatus	G
A_84_P710466	0.00852268	3.13296	down	0			BX817525	Arabidopsis thaliana Full-length cDNA Complete sequence from clone GSLTSIL28ZH05 of Silique of strain col-0 of Arabidopsis thaliana (thale cress) [BX817525]	0	0	0	0	no AGI code	no AGI code
A_84_P119582	0.00514907	3.12081	down	AT5G48490	AT5G48490	bifunctional inhibitor/lipid-transfer protein/seed storage 2S albumin-like protein	NM_124225	Arabidopsis thaliana bifunctional inhibitor/lipid-transfer protein/seed storage 2S albumin-like protein (AT5G48490) mRNA, complete cds [NM_124225]	protease inhibitor/seed storage/lipid transfer protein (LTP) family protein similar to DIR1 (DEFECTIVE IN INDUCED RESISTANCE 1), lipid binding [Arabidopsis thaliana] (TAIR:AT5G48485.1); similar to Plant lipid transfer/seed storage/trypsin-alpha amylase inhibitor [Medicago truncatula] (GB:ABE79318.1); contains InterPro domain Plant lipid transfer/seed storage/trypsin-alpha amylase inhibitor; (Inte…	misc	misc.protease inhibitor/seed storage/lipid transfer protein (LTP) family protein	GO:0012505	other cell compartment	occ
A_84_P569295	0.043201	3.11128	down	AT1G34110	AT1G34110	leucine-rich receptor-like protein kinase	NM_103134	Arabidopsis thaliana leucine-rich receptor-like protein kinase (AT1G34110) mRNA, complete cds [NM_103134]	leucine-rich repeat transmembrane protein kinase, putative similar to leucine-rich repeat transmembrane protein kinase, putative [Arabidopsis thaliana] (TAIR:AT3G24240.1); similar to leucine-rich repeat transmembrane protein kinase, putative [Arabidopsis thaliana] (TAIR:AT5G48940.1); similar to ATP binding / protein serine/threonine kinase [Arabidopsis thaliana] (TAIR:AT5G56040.2); similar to put…	signalling	signalling.receptor kinases.leucine rich repeat XI	GO:0012505	other cell compartment	occ
A_84_P803103	0.0473017	3.11126	down	AT2G07692	AT2G07691	hypothetical protein	DQ069839	>ref|NM_126743.2; Arabidopsis thaliana uncharacterized protein (AT2G07692) mRNA, complete cds	Identical to Hypothetical mitochondrial protein AtMg01300 (ORF136a) [Arabidopsis Thaliana] (GB:P92561;GB:Q8S893)	not assigned	not assigned.unknown	GO:0005575	unknown cellular components	ucc
A_84_P93089	0.0462224	3.106	down	AT1G13650	AT1G13650	hypothetical protein	NM_179324	Arabidopsis thaliana uncharacterized protein (AT1G13650) mRNA, complete cds [NM_179324]	similar to 18S pre-ribosomal assembly protein gar2-related [Arabidopsis thaliana] (TAIR:AT2G03810.3); similar to hypothetical protein [Trypanosoma cruzi strain CL Brener] (GB:XP_813437.1)	not assigned	not assigned.unknown	GO:0005575	unknown cellular components	ucc
A_84_P21605	0.00124836	3.09915	down	AT5G46830	NIG1	transcription factor bHLH28	NM_124054	Arabidopsis thaliana transcription factor bHLH28 (NIG1) mRNA, complete cds [NM_124054]	basic helix-loop-helix (bHLH) family protein similar to ATMYC2 (JASMONATE INSENSITIVE 1), DNA binding / transcription factor [Arabidopsis thaliana] (TAIR:AT1G32640.1); similar to basic helix-loop-helix (bHLH) family transcription factor [Brassica oleracea] (GB:ABD65632.1); contains InterPro domain Helix-loop-helix DNA-binding; (InterPro:IPR011598); contains InterPro domain Basic helix-loop-helix …	RNA	RNA.regulation of transcription.bHLH,Basic Helix-Loop-Helix family	GO:0005634	nucleus	N
A_84_P243945	0.026703	3.0884	down	AT5G22580	AT5G22580	stress responsive A/B Barrel domain-containing protein	NM_122164	Arabidopsis thaliana stress responsive A/B Barrel domain-containing protein (AT5G22580) mRNA, complete cds [NM_122164]	Identical to Protein At5g22580 [Arabidopsis Thaliana] (GB:Q9FK81); similar to stable protein 1-related [Arabidopsis thaliana] (TAIR:AT3G17210.1); similar to hypothetical protein [Cucumis melo] (GB:BAD93607.1); contains InterPro domain Stress responsive alpha-beta barrel; (InterPro:IPR013097); contains InterPro domain Dimeric alpha-beta barrel; (InterPro:IPR011008)	not assigned	not assigned.unknown	GO:0009507	chloroplast	CP
A_84_P833384	0.00275306	3.08415	down	AT5G45830	DOG1	delay of germination 1 protein	NM_123951	Arabidopsis thaliana delay of germination 1 protein (DOG1) mRNA, complete cds [NM_123951]	DOG1 (DELAY OF GERMINATION 1) Encodes DOG1 (DELAY OF GERMINATION 1). A quantitative trait locus involved in the control of seed dormancy. Belongs to a novel plant-specific gene family whose members include: DOG1-like 1-4 (DOGL1-4, At4g18660, At4g18680, At4g18690, At4g18650 respectively) and DOG1. DOG1 expression is seed-specific. similar to unknown protein [Arabidopsis thaliana] (TAIR:AT4G18660.1…	not assigned	not assigned.no ontology	GO:0005575	unknown cellular components	ucc
A_84_P305730	0.0046871	3.07975	down	AT5G24155	AT5G24155	FAD/NAD(P)-binding oxidoreductase family protein	NM_147909	Arabidopsis thaliana FAD/NAD(P)-binding oxidoreductase family protein (AT5G24155) mRNA, complete cds [NM_147909]	squalene monooxygenase, putative / squalene epoxidase, putative similar to squalene monooxygenase 1,2 / squalene epoxidase 1,2 (SQP1,2) [Arabidopsis thaliana] (TAIR:AT5G24160.1); similar to Squalene monooxygenase 1,1 (Squalene epoxidase 1,1) (SE 1,1) (GB:O65727); contains InterPro domain NAD-binding site; (InterPro:IPR000205); contains InterPro domain FAD dependent oxidoreductase; (InterPro:IPR00…	hormone metabolism	hormone metabolism.brassinosteroid.synthesis-degradation.sterols.other	GO:0012505	other cell compartment	occ
A_84_P16214	0.0134229	3.0787	down	AT1G70800	AT1G70800	Calcium-dependent lipid-binding domain-containing protein	NM_105748	Arabidopsis thaliana Calcium-dependent lipid-binding domain-containing protein (AT1G70800) mRNA, complete cds [NM_105748]	C2 domain-containing protein similar to C2 domain-containing protein [Arabidopsis thaliana] (TAIR:AT1G70810.1); similar to C2 [Medicago truncatula] (GB:ABE81436.1); contains InterPro domain C2; (InterPro:IPR000008); contains InterPro domain C2 calcium/lipid-binding region, CaLB; (InterPro:IPR008973)	not assigned	not assigned.no ontology.C2 domain-containing protein	GO:0005575	unknown cellular components	ucc
A_84_P545036	0.0329688	3.07318	down	AT4G39795	AT4G39795	hypothetical protein	NM_148410	Arabidopsis thaliana uncharacterized protein (AT4G39795) mRNA, complete cds [NM_148410]	senescence-associated protein-related similar to senescence-associated protein-related [Arabidopsis thaliana] (TAIR:AT1G78020.1); similar to 80C09_23 [Brassica rapa subsp. pekinensis] (GB:AAZ41834.1); contains InterPro domain Protein of unknown function DUF581; (InterPro:IPR007650)	development	development.unspecified	GO:0005575	unknown cellular components	ucc
A_84_P789365	0.0101577	3.07243	down	AT3G61060	PP2-A13	F-box protein PP2-A13	NM_202741	Arabidopsis thaliana F-box protein PP2-A13 (PP2-A13) mRNA, complete cds [NM_202741]	ATPP2-A13 similar to ATPP2-A12 (Phloem protein 2-A12) [Arabidopsis thaliana] (TAIR:AT1G12710.1); similar to Cyclin-like F-box; Galactose-binding like [Medicago truncatula] (GB:ABE86301.1); contains InterPro domain Cyclin-like F-box; (InterPro:IPR001810)	misc	misc.myrosinases-lectin-jacalin	0	not found	not found
A_84_P569474	2.19285e-05	3.06836	down	AT2G27385	AT2G27385	Pollen Ole e 1 allergen and extensin family protein	NM_179769	Arabidopsis thaliana Pollen Ole e 1 allergen and extensin family protein (AT2G27385) mRNA, complete cds [NM_179769]	similar to unknown protein [Arabidopsis thaliana] (TAIR:AT5G22430.1)	not assigned	not assigned.unknown	GO:0012505	other cell compartment	occ
A_84_P767392	0.0476556	3.06027	down	AT4G08103				tair|transposable element gene [AT5G32627.1]	gypsy-like retrotransposon family (Athila), has a 3.1e-75 P-value blast match to GB:CAA57397 Athila ORF 1 (Arabidopsis thaliana)	DNA	DNA.synthesis/chromatin structure.retrotransposon/transposase.gypsy-like retrotransposon	0	not found	not found
A_84_P819992	0.010461	3.0562	down	AT4G32340	AT4G32340	tetratricopeptide repeat domain-containing protein-like protein	NM_119386	Arabidopsis thaliana tetratricopeptide repeat domain-containing protein-like protein (AT4G32340) mRNA, complete cds [NM_119386]	binding similar to binding [Arabidopsis thaliana] (TAIR:AT1G80130.1); similar to Os06g0606700 [Oryza sativa (japonica cultivar-group)] (GB:NP_001058025.1); similar to Tetratricopeptide-like helical [Medicago truncatula] (GB:ABE92034.1); contains InterPro domain Tetratricopeptide-like helical; (InterPro:IPR011990)	not assigned	not assigned.unknown	0	not found	not found
A_84_P287770	0.0107563	3.05502	down	AT3G61060	PP2-A13	F-box protein PP2-A13	NM_202741	Arabidopsis thaliana F-box protein PP2-A13 (PP2-A13) mRNA, complete cds [NM_202741]	ATPP2-A13 similar to ATPP2-A12 (Phloem protein 2-A12) [Arabidopsis thaliana] (TAIR:AT1G12710.1); similar to Cyclin-like F-box; Galactose-binding like [Medicago truncatula] (GB:ABE86301.1); contains InterPro domain Cyclin-like F-box; (InterPro:IPR001810)	misc	misc.myrosinases-lectin-jacalin	0	not found	not found
A_84_P769320	0.0216804	3.04717	down	AT5G07322				Rep: EMD protein - Bos taurus (Bovine), partial (7%) [TC391786]	0	0	0	GO:0005575	unknown cellular components	ucc
A_84_P814403	0.00275667	3.0383	down	0				Unknown	0	0	0	0	no AGI code	no AGI code
A_84_P805001	0.000559225	3.01086	down	AT2G27385	AT2G27385	Pollen Ole e 1 allergen and extensin family protein	NM_179769	Arabidopsis thaliana Pollen Ole e 1 allergen and extensin family protein (AT2G27385) mRNA, complete cds [NM_179769]	similar to unknown protein [Arabidopsis thaliana] (TAIR:AT5G22430.1)	not assigned	not assigned.unknown	GO:0012505	other cell compartment	occ
A_84_P764462	0.00535059	2.98829	down	AT4G03510	RMA1	E3 ubiquitin-protein ligase RMA1	NM_202777	Arabidopsis thaliana E3 ubiquitin-protein ligase RMA1 (RMA1) mRNA, complete cds [NM_202777]	RMA1 (Ring finger protein with Membrane Anchor 1); protein binding / ubiquitin-protein ligase/ zinc ion binding RMA1 encodes a novel 28 kDa protein with a RING finger motif and a C-terminal membrane-anchoring domain that is involved in the secretory pathway. similar to zinc finger (C3HC4-type RING finger) family protein [Arabidopsis thaliana] (TAIR:AT4G28270.1); similar to zinc finger (C3HC4-type…	Protein	protein.degradation.ubiquitin.E3.RING	GO:0005783	ER	ER
A_84_P845356	0.00327878	2.97214	down	AT4G03510	RMA1	E3 ubiquitin-protein ligase RMA1	NM_202777	Arabidopsis thaliana E3 ubiquitin-protein ligase RMA1 (RMA1) mRNA, complete cds [NM_202777]	RMA1 (Ring finger protein with Membrane Anchor 1); protein binding / ubiquitin-protein ligase/ zinc ion binding RMA1 encodes a novel 28 kDa protein with a RING finger motif and a C-terminal membrane-anchoring domain that is involved in the secretory pathway. similar to zinc finger (C3HC4-type RING finger) family protein [Arabidopsis thaliana] (TAIR:AT4G28270.1); similar to zinc finger (C3HC4-type…	Protein	protein.degradation.ubiquitin.E3.RING	GO:0005783	ER	ER
A_84_P862707	0.0114628	2.97018	down	0				tc|NM_128311 electron carrier/ electron transporter/ iron ion binding {Arabidopsis thaliana} (exp=-1; wgp=0; cg=0), partial (45%) [TC314037]	0	0	0	0	no AGI code	no AGI code
A_84_P839806	0.00136941	2.97017	down	AT1G69252			AK226286	Arabidopsis thaliana mRNA for hypothetical protein, complete cds, clone: RAFL05-10-E07 [AK226286]	0	0	0	GO:0005575	unknown cellular components	ucc
A_84_P832345	0.0408578	2.96881	down	0				Unknown	0	0	0	0	no AGI code	no AGI code
A_84_P755546	0.0414404	2.9614	down	AT5G38920	AT5G38920	RNase H domain-containing protein	NM_123254	Arabidopsis thaliana RNase H domain-containing protein (AT5G38920) mRNA, complete cds [NM_123254]	pseudogene, similar to OSJNBb0041J06.18, blastp match of 33% identity and 6.9e-11 P-value to GP|27818010|dbj|BAC55773.1||AP005176 OSJNBb0041J06.18 {Oryza sativa (japonica cultivar-group)}	not assigned	not assigned.unknown	GO:0005575	unknown cellular components	ucc
A_84_P11858	0.00126034	2.9591	down	AT3G59710	AT3G59710	Rossmann-fold NAD(P)-binding domain-containing protein	NM_115833	Arabidopsis thaliana Rossmann-fold NAD(P)-binding domain-containing protein (AT3G59710) mRNA, complete cds [NM_115833]	short-chain dehydrogenase/reductase (SDR) family protein similar to short-chain dehydrogenase/reductase (SDR) family protein [Arabidopsis thaliana] (TAIR:AT5G51030.1); similar to putative short-chain hydrogenase/reductase [Musa acuminata] (GB:AAR96014.1); contains InterPro domain Short-chain dehydrogenase/reductase SDR; (InterPro:IPR002198); contains InterPro domain Glucose/ribitol dehydrogenase;…	misc	misc.short chain dehydrogenase/reductase (SDR)	GO:0012505	other cell compartment	occ
A_84_P606205	0.0428318	2.95367	down	AT3G47965	AT3G47965	hypothetical protein	NM_202672	Arabidopsis thaliana uncharacterized protein (AT3G47965) mRNA, complete cds [NM_202672]	unknown protein	not assigned	not assigned.unknown	GO:0005575	unknown cellular components	ucc
A_84_P555946	0.00341702	2.93807	down	AT1G18265	AT1G18265	hypothetical protein	NM_202127	Arabidopsis thaliana uncharacterized protein (AT1G18265) mRNA, complete cds [NM_202127]	similar to unknown protein [Arabidopsis thaliana] (TAIR:AT4G13160.1); similar to Protein of unknown function DUF593 [Medicago truncatula] (GB:ABE92876.1); contains InterPro domain Protein of unknown function DUF593; (InterPro:IPR007656)	not assigned	not assigned.unknown	GO:0016020	other membranes	OM
A_84_P561436	0.0281102	2.93658	down	AT2G07749	AT2G07749	Mitovirus RNA-dependent RNA polymerase	NM_147269	Arabidopsis thaliana Mitovirus RNA-dependent RNA polymerase (AT2G07749) mRNA, complete cds [NM_147269]	Identical to Hypothetical mitochondrial protein AtMg01110 (ORF251) [Arabidopsis Thaliana] (GB:P92543); similar to hypothetical protein BrnapMp064 [Brassica napus] (GB:YP_717161.1); contains InterPro domain Mitovirus RNA-dependent RNA polymerase; (InterPro:IPR008686)	not assigned	not assigned.unknown	GO:0005575	unknown cellular components	ucc
A_84_P168923	0.0447565	2.92855	down	AT1G48330	AT1G48330	hypothetical protein	NM_103730	Arabidopsis thaliana uncharacterized protein (AT1G48330) mRNA, complete cds [NM_103730]	similar to unknown protein [Arabidopsis thaliana] (TAIR:AT3G17580.1)	not assigned	not assigned.unknown	0	not found	not found
A_84_P102376	0.000930239	2.92725	down	AT5G08000	E13L3	glucan endo-1,3-beta-glucosidase-like protein 3	NM_120882	Arabidopsis thaliana glucan endo-1,3-beta-glucosidase-like protein 3 (E13L3) mRNA, complete cds [NM_120882]	glycosyl hydrolase family protein 17 Identical to Glucan endo-1,3-beta-glucosidase-like protein 3 precursor [Arabidopsis Thaliana] (GB:Q9SD84;GB:Q8LBE9); similar to glycosyl hydrolase family protein 17 [Arabidopsis thaliana] (TAIR:AT5G61130.1); similar to Os01g0763900 [Oryza sativa (japonica cultivar-group)] (GB:NP_001044338.1); similar to Os03g0756300 [Oryza sativa (japonica cultivar-group)] (GB…	not assigned	not assigned.no ontology	GO:0046658	plasma membrane	PM
A_84_P238183	0.0383007	2.92604	down	AT3G23880	AT3G23880	F-box/kelch-repeat protein	NM_113293	Arabidopsis thaliana F-box/kelch-repeat protein (AT3G23880) mRNA, complete cds [NM_113293]	F-box family protein similar to F-box family protein [Arabidopsis thaliana] (TAIR:AT3G06240.1); similar to Cyclin-like F-box; F-box protein interaction domain [Medicago truncatula] (GB:ABE90596.1); similar to Cyclin-like F-box; F-box protein interaction domain [Medicago truncatula] (GB:ABE77917.1); contains InterPro domain Cyclin-like F-box; (InterPro:IPR001810); contains InterPro domain Galactos…	Protein	protein.degradation.ubiquitin.E3.SCF.FBOX	GO:0005634	nucleus	N
A_84_P12289	0.00951499	2.92498	down	AT1G06360	AT1G06360	delta-9 desaturase-like 5 protein	NM_100517	Arabidopsis thaliana delta-9 desaturase-like 5 protein (AT1G06360) mRNA, complete cds [NM_100517]	fatty acid desaturase family protein Identical to Delta-9 desaturase-like 5 protein (EC 1.14.19.-) [Arabidopsis Thaliana] (GB:Q9LMI3); similar to fatty acid desaturase family protein [Arabidopsis thaliana] (TAIR:AT1G06350.1); similar to desaturase delta 9 [Picea glauca] (GB:AAM12238.1); contains InterPro domain Fatty acid desaturase, type 1; (InterPro:IPR001522); contains InterPro domain Fatty ac…	lipid metabolism	lipid metabolism.FA desaturation.desaturase	0	not found	not found
A_84_P13214	0.0259311	2.91669	down	AT2G07692	AT2G07691	hypothetical protein	DQ069839	>ref|NM_126743.2 Arabidopsis thaliana uncharacterized protein (AT2G07692) mRNA, complete cds	copia-like retrotransposon family, has a 6.2e-16 P-value blast match to GB:CAA37924 orf 2 (Ty1_Copia-element) (Arabidopsis thaliana)	DNA	DNA.synthesis/chromatin structure.retrotransposon/transposase.copia-like retrotransposon	GO:0005575	unknown cellular components	ucc
A_84_P20655	0.00326071	2.90115	down	AT5G45830	DOG1	delay of germination 1 protein	NM_123951	Arabidopsis thaliana delay of germination 1 protein (DOG1) mRNA, complete cds [NM_123951]	DOG1 (DELAY OF GERMINATION 1) Encodes DOG1 (DELAY OF GERMINATION 1). A quantitative trait locus involved in the control of seed dormancy. Belongs to a novel plant-specific gene family whose members include: DOG1-like 1-4 (DOGL1-4, At4g18660, At4g18680, At4g18690, At4g18650 respectively) and DOG1. DOG1 expression is seed-specific. similar to unknown protein [Arabidopsis thaliana] (TAIR:AT4G18660.1…	not assigned	not assigned.no ontology	GO:0005575	unknown cellular components	ucc
A_84_P19014	0.00535099	2.90097	down	AT1G78480	AT1G78480	prenyltransferase-like protein	NM_106495	Arabidopsis thaliana prenyltransferase-like protein (AT1G78480) mRNA, complete cds [NM_106495]	prenyltransferase/squalene oxidase repeat-containing protein similar to ATLUP2 (Arabidopsis thaliana lupeol synthase 2), lupeol synthase [Arabidopsis thaliana] (TAIR:AT1G78960.1); similar to pentacyclic triterpene synthase [synthetic construct] (GB:AAG41762.1); contains InterPro domain Prenyltransferase/squalene oxidase; (InterPro:IPR001330); contains InterPro domain Terpene synthase; (InterPro:I…	secondary metabolism	secondary metabolism.isoprenoids.terpenoids	GO:0012505	other cell compartment	occ
A_84_P65254	0.00602189	2.89907	down	AT5G60260	AT5G60260	hypothetical protein	NM_125419	Arabidopsis thaliana uncharacterized protein (AT5G60260) mRNA, complete cds [NM_125419]	unknown protein	not assigned	not assigned.unknown	0	not found	not found
A_84_P249125	0.0111619	2.89627	down	AT1G68500	AT1G68500	hypothetical protein	NM_105521	Arabidopsis thaliana uncharacterized protein (AT1G68500) mRNA, complete cds [NM_105521]	unknown protein	not assigned	not assigned.unknown	GO:0005575	unknown cellular components	ucc
A_84_P828241	0.0477793	2.89545	down	0				Unknown	0	0	0	0	no AGI code	no AGI code
A_84_P704289	0.045876	2.89048	down	0			BU917443	JKHRO2B03 Size-selected small cDNAs of Arabidopsis thaliana Arabidopsis thaliana cDNA clone JKHRO2B03, mRNA sequence [BU917443]	0	0	0	0	no AGI code	no AGI code
A_84_P507058	0.034125	2.89032	down	AT5G57760	AT5G57760	hypothetical protein	NM_125159	Arabidopsis thaliana uncharacterized protein (AT5G57760) mRNA, complete cds [NM_125159]	similar to unknown protein [Arabidopsis thaliana] (TAIR:AT3G63300.2); similar to OSJNBa0067K08.21 [Oryza sativa (japonica cultivar-group)] (GB:CAD41244.2); similar to OSIGBa0092E01.13 [Oryza sativa (indica cultivar-group)] (GB:CAH67518.1); similar to Protein of unknown function DUF828, plant [Medicago truncatula] (GB:ABE80297.1); contains InterPro domain Pleckstrin-like, plant; (InterPro:IPR01366…	not assigned	not assigned.unknown	0	not found	not found
A_84_P507728	0.00726055	2.8862	down	AT4G23496	SP1L5	protein SPIRAL1-like5	NM_118480	Arabidopsis thaliana protein SPIRAL1-like5 (SP1L5) mRNA, complete cds [NM_118480]	SP1L5 (SPIRAL1-LIKE5) Belongs to a six-member gene family in Arabidopsis; all members share high sequence similarity in amino- and carboxy-terminal regions. Regulates cortical microtubule organization. Mutant plants exhibit altered patterns of root, leaf and petal growth as a result of defective anisotropic cell expansion. similar to SP1L2 [Arabidopsis thaliana] (TAIR:AT1G69230.2); similar to unk…	not assigned	not assigned.unknown	GO:0005575	unknown cellular components	ucc
A_84_P831256	0.000632754	2.88055	down	0				Unknown	0	0	0	0	no AGI code	no AGI code
A_84_P739698	0.0302791	2.88004	down	AT3G06900			AJ505692	Arabidopsis thaliana partial putative U4.1 small nuclear RNA (U4.1 snRNA gene), clone Ath-188b, 5' end incomplete [AJ505692]	unknown protein	not assigned	not assigned.unknown	GO:0005687	nucleus	N
A_84_P809109	0.00185694	2.87674	down	AT4G14270	AT4G14270	Polyadenylate-binding protein-interacting protein 2	NM_117504	Arabidopsis thaliana Polyadenylate-binding protein-interacting protein 2 (AT4G14270) mRNA, complete cds [NM_117504]	Protein containing PAM2 motif which mediates interaction with the PABC domain of polyadenyl binding proteins. similar to ERD15 (EARLY RESPONSIVE TO DEHYDRATION 15) [Arabidopsis thaliana] (TAIR:AT2G41430.2); similar to Aldehyde dehydrogenase [Medicago truncatula] (GB:ABE94464.1)	not assigned	not assigned.unknown	0	not found	not found
A_84_P757373	0.0232701	2.87597	down	AT2G33233	LCR49	defensin-like protein 50	NM_001036393	Arabidopsis thaliana defensin-like protein 50 (LCR49) mRNA, complete cds [NM_001036393]	| Symbols: LCR49 | LCR49 (Low-molecular-weight cysteine-rich 49) | chr2:14090221-14090655 REVERSE	stress	stress.biotic.PR-proteins	GO:0012505	other cell compartment	occ
A_84_P585078	0.000700699	2.87564	down	AT5G17780	AT5G17780	hydrolase, alpha/beta fold family protein	NM_001125769	Arabidopsis thaliana hydrolase, alpha/beta fold family protein (AT5G17780) mRNA, complete cds [NM_001125769]	hydrolase, alpha/beta fold family protein similar to hydrolase, alpha/beta fold family protein [Arabidopsis thaliana] (TAIR:AT5G17720.1); similar to unknown [Sorghum bicolor] (GB:AAQ06255.1); similar to Os07g0685500 [Oryza sativa (japonica cultivar-group)] (GB:NP_001060676.1); contains InterPro domain Esterase/lipase/thioesterase; (InterPro:IPR000379); contains InterPro domain Alpha/beta hydrolas…	not assigned	not assigned.no ontology	0	not found	not found
A_84_P753488	0.0391934	2.87432	down	0	AT1G13450	DNA binding protein GT-1	DQ108824	>gb|AC027134.4; Arabidopsis thaliana chromosome I BAC F13B4 genomic sequence, complete sequence	other RNA Potential natural antisense gene, locus overlaps with AT1G13450	micro RNA	micro RNA, natural antisense etc	0	no AGI code	no AGI code
A_84_P789543	0.034331	2.87011	down	AT5G57760	AT5G57760	hypothetical protein	NM_125159	Arabidopsis thaliana uncharacterized protein (AT5G57760) mRNA, complete cds [NM_125159]	similar to unknown protein [Arabidopsis thaliana] (TAIR:AT3G63300.2); similar to OSJNBa0067K08.21 [Oryza sativa (japonica cultivar-group)] (GB:CAD41244.2); similar to OSIGBa0092E01.13 [Oryza sativa (indica cultivar-group)] (GB:CAH67518.1); similar to Protein of unknown function DUF828, plant [Medicago truncatula] (GB:ABE80297.1); contains InterPro domain Pleckstrin-like, plant; (InterPro:IPR01366…	not assigned	not assigned.unknown	0	not found	not found
A_84_P830077	0.0160713	2.86894	down	AT3G27997				pseudogene of unknown protein | chr3:10400133-10401382 REVERSE	pseudogene of unknown protein expressed protein	not assigned	not assigned.unknown	0	not found	not found
A_84_P765041	0.0230249	2.86024	down	AT4G06701				Rep: At2g20120/T2G17.8 - Arabidopsis thaliana (Mouse-ear cress), partial (13%) [TC392740]	other RNA Unknown gene	not assigned	not assigned.unknown	GO:0005575	unknown cellular components	ucc
A_84_P558681	0.0487378	2.85174	down	AT1G53903	AT1G53903	hypothetical protein	NM_001124015	Arabidopsis thaliana uncharacterized protein (AT1G53903) mRNA, complete cds [NM_001124015]	senescence-associated protein-related similar to senescence-associated protein-related [Arabidopsis thaliana] (TAIR:AT4G17670.1); similar to Os08g0451200 [Oryza sativa (japonica cultivar-group)] (GB:NP_001061945.1); similar to Protein of unknown function DUF581 [Medicago truncatula] (GB:ABE90961.1); contains InterPro domain Protein of unknown function DUF581; (InterPro:IPR007650)	development	development.unspecified	0	not found	not found
A_84_P701249	0.0362226	2.84956	down	AT2G16586	AT2G16586	hypothetical protein	NM_001036280	Arabidopsis thaliana uncharacterized protein (AT2G16586) mRNA, complete cds [NM_001036280]	unknown protein | chr2:7198731-7198892 FORWARD	not assigned	not assigned.unknown	GO:0012505	other cell compartment	occ
A_84_P590035	0.000920041	2.84141	down	AT2G43535	AT2G43535	defensin-like protein 196	NM_129915	Arabidopsis thaliana defensin-like protein 196 (AT2G43535) mRNA, complete cds [NM_129915]	trypsin inhibitor, putative Encodes a defensin-like (DEFL) family protein. similar to ATTI1 (ARABIDOPSIS THALIANA TRYPSIN INHIBITOR PROTEIN 1) [Arabidopsis thaliana] (TAIR:AT2G43510.1); similar to Trypsin inhibitor 2 precursor (MTI-2) (GB:P26780); contains InterPro domain Scorpion long chain toxin; (InterPro:IPR002061); contains InterPro domain Knottin; (InterPro:IPR003614)	stress	stress.biotic.PR-proteins.proteinase inhibitors	GO:0005576	extracellular	EC
A_84_P751028	0.0283798	2.8379	down	AT1G33855				tair|transposable element gene [AT1G33855.1]	Mutator-like transposase family, has a 1.7e-18 P-value blast match to Q9SKL7 /23-182 Pfam PF03108 MuDR family transposase (MuDr-element domain)	DNA	DNA.synthesis/chromatin structure.retrotransposon/transposase.mutator-like transposase	0	not found	not found
A_84_P76134	0.00221964	2.83473	down	AT4G14270	AT4G14270	Polyadenylate-binding protein-interacting protein 2	NM_117504	Arabidopsis thaliana Polyadenylate-binding protein-interacting protein 2 (AT4G14270) mRNA, complete cds [NM_117504]	Protein containing PAM2 motif which mediates interaction with the PABC domain of polyadenyl binding proteins. similar to ERD15 (EARLY RESPONSIVE TO DEHYDRATION 15) [Arabidopsis thaliana] (TAIR:AT2G41430.2); similar to Aldehyde dehydrogenase [Medicago truncatula] (GB:ABE94464.1)	not assigned	not assigned.unknown	0	not found	not found
A_84_P756338	0.0305827	2.83466	down	AT2G07692	AT2G07692	hypothetical protein	NM_126743	Arabidopsis thaliana uncharacterized protein (AT2G07692) mRNA, complete cds [NM_126743]	Identical to Hypothetical mitochondrial protein AtMg01300 (ORF136a) [Arabidopsis Thaliana] (GB:P92561;GB:Q8S893)	not assigned	not assigned.unknown	GO:0005575	unknown cellular components	ucc
A_84_P841014	0.00497892	2.83046	down	AT5G60260	AT5G60260	hypothetical protein	AK117807	Arabidopsis thaliana mRNA, clone: RAFL17-50-E02 [AK117807]	0	0	0	0	not found	not found
A_84_P758871	0.04992	2.82546	down	AT3G43304				tair|transposable element gene [AT3G33197.1]	gypsy-like retrotransposon family (Athila), has a 5.1e-231 P-value blast match to GB:CAA57397 Athila ORF 1 (Arabidopsis thaliana)	DNA	DNA.synthesis/chromatin structure.retrotransposon/transposase.gypsy-like retrotransposon	0	not found	not found
A_84_P753864	0.0173019	2.82139	down	AT1G67365	ASY1	DNA-binding HORMA-like protein	BX818645	Arabidopsis thaliana Full-length cDNA Complete sequence from clone GSLTSIL8ZG08 of Silique of strain col-0 of Arabidopsis thaliana (thale cress) [BX818645]	other RNA Potential natural antisense gene, locus overlaps with AT1G67370	micro RNA	micro RNA, natural antisense etc	GO:0005575	unknown cellular components	ucc
A_84_P760940	0.0289164	2.81803	down	AT3G56020	AT3G56020	60S ribosomal protein L41	NM_115460	Arabidopsis thaliana 60S ribosomal protein L41 (AT3G56020) mRNA, complete cds [NM_115460]	contains InterPro domain Ribosomal protein L41; (InterPro:IPR007836)	Protein	protein.synthesis.ribosomal protein.eukaryotic.60S subunit.L41	GO:0005840	ribosome	R
A_84_P756822	0.0250916	2.81145	down	ATMG00270				Rep: NADH-ubiquinone oxidoreductase chain 6 - Brassica campestris (Field mustard), complete [TC387668]	NADH dehydrogenase subunit 6 similar to cytochrome b, putative [Arabidopsis thaliana] (TAIR:AT2G07718.1); similar to NADH dehydrogenase subunit 6 [Lupinus luteus] (GB:AAF86486.1); contains InterPro domain NADH-ubiquinone/plastoquinone oxidoreductase, chain 6; (InterPro:IPR001457)	ATP-synthesis	mitochondrial electron transport / ATP synthesis.NADH-DH.localisation not clear	GO:0005739	mitochondria	M
A_84_P123192	0.0162767	2.81068	down	AT5G51720	AT5G51720	Iron-binding zinc finger CDGSH type domain-containing protein	NM_124551	Arabidopsis thaliana Iron-binding zinc finger CDGSH type domain-containing protein (AT5G51720) mRNA, complete cds [NM_124551]	similar to zinc finger, CDGSH-type domain 2 [Homo sapiens] (GB:NP_001008389.1); similar to Os07g0467200 [Oryza sativa (japonica cultivar-group)] (GB:NP_001059590.1); similar to hypothetical protein [Homo sapiens] (GB:CAD97935.1); contains InterPro domain Zinc finger, CDGSH-type; (InterPro:IPR006622)	not assigned	not assigned.unknown	GO:0009507	chloroplast	CP
A_84_P557080	0.0260573	2.80753	down	AT2G32650	AT2G32650	RmlC-like cupin-like protein	NM_201855	Arabidopsis thaliana RmlC-like cupin-like protein (AT2G32650) mRNA, complete cds [NM_201855]	similar to PTAC18 (PLASTID TRANSCRIPTIONALLY ACTIVE18) [Arabidopsis thaliana] (TAIR:AT2G32180.1); similar to Os02g0784900 [Oryza sativa (japonica cultivar-group)] (GB:NP_001048328.1); similar to hypothetical protein MCA0659 [Methylococcus capsulatus str. Bath] (GB:YP_113172.1); similar to OSIGBa0140O07.4 [Oryza sativa (indica cultivar-group)] (GB:CAH67236.1); contains InterPro domain Protein of u…	not assigned	not assigned.unknown	0	not found	not found
A_84_P797499	0.00235975	2.80631	down	AT5G11430	AT5G11430	SPOC domain / Transcription elongation factor S-II protein	NM_121181	Arabidopsis thaliana SPOC domain / Transcription elongation factor S-II protein (AT5G11430) mRNA, complete cds [NM_121181]	transcription elongation factor-related similar to transcription elongation factor-related [Arabidopsis thaliana] (TAIR:AT5G25520.2); similar to unnamed protein product [Vitis vinifera] (GB:CAO44119.1); contains InterPro domain Transcription elongation factor S-II, central region; (InterPro:IPR003618); contains InterPro domain Spen paralogue and orthologue C-terminal (InterPro:IPR012921)	RNA	RNA.regulation of transcription.putative transcription regulator	GO:0005634	nucleus	N
A_84_P93079	0.00228994	2.80195	down	AT1G75240	HB33	homeobox protein 33	NM_106180	Arabidopsis thaliana homeobox protein 33 (HB33) mRNA, complete cds [NM_106180]	ATHB33 (ARABIDOPSIS THALIANA HOMEOBOX PROTEIN 33); DNA binding / transcription factor similar to ATHB24 (ARABIDOPSIS THALIANA HOMEOBOX PROTEIN 24), DNA binding / transcription factor [Arabidopsis thaliana] (TAIR:AT2G18350.1); similar to Os11g0243300 [Oryza sativa (japonica cultivar-group)] (GB:NP_001067594.1); similar to zinc finger homeodomain protein 1 [Physcomitrella patens] (GB:AAZ07989.1); c…	RNA	RNA.regulation of transcription.zf-HD	GO:0005634	nucleus	N
A_84_P20410	0.00589914	2.80014	down	AT1G06080	ADS1	delta-9 acyl-lipid desaturase 1	NM_100489	Arabidopsis thaliana delta-9 acyl-lipid desaturase 1 (ADS1) mRNA, complete cds [NM_100489]	ADS1 (DELTA 9 DESATURASE 1); oxidoreductase homologous to delta 9 acyl-lipid desaturases of cyanobacteria and acyl-CoA desaturases of yeast and mammals. expression down-regulated by cold temperature. Identical to Delta-9 acyl-lipid desaturase 1 (EC 1.14.19.-) (ADS1) [Arabidopsis Thaliana] (GB:O65797;GB:Q8GW15); similar to ADS2 (16:0DELTA9 ARABIDOPSIS DESATURASE 2), oxidoreductase [Arabidopsis tha…	lipid metabolism	lipid metabolism.FA desaturation.desaturase	0	not found	not found
A_84_P803124	0.0424809	2.798	down	AT2G07669				ug|AYAUQ34TR pooled cDNA populations Arabidopsis thaliana cDNA, mRNA sequence [EG463760]	unknown protein | chr2:3283221-3283550 FORWARD	not assigned	not assigned.unknown	GO:0005575	unknown cellular components	ucc
A_84_P803031	0.0438137	2.79419	down	AT2G07728	AT2G07728	hypothetical protein	AY461612	Arabidopsis thaliana At2g07728 mRNA, partial sequence [AY461612]	0	0	0	GO:0005575	unknown cellular components	ucc
A_84_P20779	0.0491266	2.78068	down	AT2G07714	AT2G07714	transcription factor-related protein	NM_126754	Arabidopsis thaliana transcription factor-related protein (AT2G07714) mRNA, complete cds [NM_126754]	transcription factor-related similar to Os09g0449000 [Oryza sativa (japonica cultivar-group)] (GB:NP_001063319.1); similar to putative male sterility 1 protein [Oryza sativa (japonica cultivar-group)] (GB:BAD37958.1)	RNA	RNA.regulation of transcription.unclassified	GO:0005575	unknown cellular components	ucc
A_84_P19889	0.0054577	2.7768	down	AT1G70020	AT1G70020	hypothetical protein	NM_105671	Arabidopsis thaliana uncharacterized protein (AT1G70020) mRNA, complete cds [NM_105671]	similar to unknown protein [Arabidopsis thaliana] (TAIR:AT5G39330.1); contains InterPro domain Protein of unknown function DUF1163; (InterPro:IPR009544)	not assigned	not assigned.unknown	GO:0005575	unknown cellular components	ucc
A_84_P789231	0.041501	2.77219	down	AT5G60260	AT5G60260	hypothetical protein	AK117807	Arabidopsis thaliana mRNA, clone: RAFL17-50-E02 [AK117807]	0	0	0	0	not found	not found
A_84_P756324	0.0399012	2.76112	down	AT2G07694				tair|transposable element gene [AT2G07694.1]	copia-like retrotransposon family, has a 5.1e-50 P-value blast match to GB:BAA11674 ORF(AA 1-1338) (Ty1_Copia-element) (Nicotiana tabacum)	DNA	DNA.synthesis/chromatin structure.retrotransposon/transposase.copia-like retrotransposon	0	not found	not found
A_84_P12302	0.00185244	2.76093	down	AT1G62510	AT1G62510	bifunctional inhibitor/lipid-transfer protein/seed storage 2S albumin-like protein	NM_104930	Arabidopsis thaliana bifunctional inhibitor/lipid-transfer protein/seed storage 2S albumin-like protein (AT1G62510) mRNA, complete cds [NM_104930]	protease inhibitor/seed storage/lipid transfer protein (LTP) family protein similar to ELP (EXTENSIN-LIKE PROTEIN), lipid binding [Arabidopsis thaliana] (TAIR:AT1G12090.1); similar to proline-rich SAC51 [Brassica napus] (GB:AAC60566.1); contains InterPro domain Plant lipid transfer/seed storage/trypsin-alpha amylase inhibitor; (InterPro:IPR003612)	misc	misc.protease inhibitor/seed storage/lipid transfer protein (LTP) family protein	GO:0012505	other cell compartment	occ
A_84_P757840	0.00010166	2.75089	down	AT2G05995			DQ108680	Arabidopsis thaliana clone 10529 mRNA sequence [DQ108680]	other RNA Unknown gene	not assigned	not assigned.no ontology	GO:0005575	unknown cellular components	ucc
A_84_P755250	0.0217254	2.72743	down	AT2G02060	AT2G02060	transcription factor	NM_126267	Arabidopsis thaliana transcription factor (AT2G02060) mRNA, complete cds [NM_126267]	transcription factor similar to DNA binding / transcription factor [Arabidopsis thaliana] (TAIR:AT1G14600.1); similar to unnamed protein product [Vitis vinifera] (GB:CAO42449.1); similar to hypothetical protein [Vitis vinifera] (GB:CAN63286.1); contains InterPro domain Homeodomain-related; (InterPro:IPR012287); contains InterPro domain Homeodomain-like (InterPro:IPR009057); contains InterPro doma…	RNA	RNA.regulation of transcription.MYB domain transcription factor family	0	not found	not found
A_84_P230529	0.00447871	2.72713	down	AT4G26530	AT4G26530	fructose-bisphosphate aldolase, class I	NM_001036644	Arabidopsis thaliana fructose-bisphosphate aldolase, class I (AT4G26530) mRNA, complete cds [NM_001036644]	fructose-bisphosphate aldolase, putative similar to fructose-bisphosphate aldolase, cytoplasmic [Arabidopsis thaliana] (TAIR:AT4G26520.1); similar to fructose-bisphosphate aldolase [Pandanus amaryllifolius] (GB:AAR88661.1); contains InterPro domain Fructose-bisphosphate aldolase, class-I; (InterPro:IPR000741)	glycolysis	glycolysis.aldolase	GO:0009507	chloroplast	CP
A_84_P756542	0.0485055	2.72164	down	AT2G20724			DR205022	132181 CERES-148 Arabidopsis thaliana cDNA clone 100035 5', mRNA sequence [DR205022]	pseudogene of unknown protein expressed protein	not assigned	not assigned.unknown	0	not found	not found
A_84_P16698	0.0029241	2.71902	down	AT4G29700	AT4G29700	alkaline-phosphatase-like protein	NM_119115	Arabidopsis thaliana alkaline-phosphatase-like protein (AT4G29700) mRNA, complete cds [NM_119115]	type I phosphodiesterase/nucleotide pyrophosphatase family protein similar to type I phosphodiesterase/nucleotide pyrophosphatase family protein [Arabidopsis thaliana] (TAIR:AT4G29690.1); similar to Type I phosphodiesterase/nucleotide pyrophosphatase [Medicago truncatula] (GB:ABE90599.1); contains InterPro domain Type I phosphodiesterase/nucleotide pyrophosphatase; (InterPro:IPR002591)	nucleotide metabolism	nucleotide metabolism.phosphotransfer and pyrophosphatases.misc	GO:0005773	other cell compartment	occ
A_84_P795781	0.00494808	2.70665	down	AT5G24570	AT5G24570	hypothetical protein	AK220744	Arabidopsis thaliana mRNA for hypothetical protein, complete cds, clone: RAFL22-13-N21 [AK220744]	unknown protein	not assigned	not assigned.unknown	0	not found	not found
A_84_P577078	0.0339347	2.69927	down	AT5G35480	AT5G35480	hypothetical protein	NM_122939	Arabidopsis thaliana uncharacterized protein (AT5G35480) mRNA, complete cds [NM_122939]	unknown protein	not assigned	not assigned.unknown	GO:0005575	unknown cellular components	ucc
A_84_P826522	0.0479966	2.69746	down	AT5G20390	AT5G20390	putative beta-1,3-glucanase	NM_122046	Arabidopsis thaliana putative beta-1,3-glucanase (AT5G20390) mRNA, complete cds [NM_122046]	beta-1,3-glucanase, putative similar to BETAG4 ("beta-1,3-glucanase 4"), hydrolase, hydrolyzing O-glycosyl compounds [Arabidopsis thaliana] (TAIR:AT5G20330.1); similar to BG5 (BETA-1,3-GLUCANASE 5), hydrolase, hydrolyzing O-glycosyl compounds [Arabidopsis thaliana] (TAIR:AT5G20340.1); similar to beta-1,3-glucanase [Musa acuminata] (GB:AAF08679.1); similar to Os01g0801500 [Oryza sativa (japonica c…	misc	misc.beta 1,3 glucan hydrolases	0	not found	not found
A_84_P22738	0.0248022	2.69443	down	AT1G10000	AT1G10000	Ribonuclease H-like protein	NM_100874	Arabidopsis thaliana Ribonuclease H-like protein (AT1G10000) mRNA, complete cds [NM_100874]	nucleic acid binding / ribonuclease H similar to unknown protein [Arabidopsis thaliana] (TAIR:AT2G06845.1); similar to hypothetical protein 27.t00122 [Brassica oleracea] (GB:ABD65056.1); contains InterPro domain Ribonuclease H; (InterPro:IPR002156); contains InterPro domain Polynucleotidyl transferase, Ribonuclease H fold; (InterPro:IPR012337)	not assigned	not assigned.unknown	0	not found	not found
A_84_P554830	0.0105668	2.69308	down	AT5G20635	AT5G20635	hypothetical protein	NM_147870	Arabidopsis thaliana uncharacterized protein (AT5G20635) mRNA, complete cds [NM_147870]	receptor similar to unknown protein [Arabidopsis thaliana] (TAIR:AT1G32190.2); similar to putative keratin associated protein [Oryza sativa (japonica cultivar-group)] (GB:BAD38070.1); similar to Os09g0441900 [Oryza sativa (japonica cultivar-group)] (GB:NP_001063287.1); contains InterPro domain TNFR/CD27/30/40/95 cysteine-rich region; (InterPro:IPR001368)	not assigned	not assigned.unknown	GO:0005886	plasma membrane	PM
A_84_P799071	0.0473671	2.69303	down	0			EG521973	AYBET47TF pooled cDNA populations Arabidopsis thaliana cDNA, mRNA sequence [EG521973]	0	0	0	0	no AGI code	no AGI code
A_84_P796396	0.0423321	2.69135	down	0			EG518578	AYBIX68TF pooled cDNA populations Arabidopsis thaliana cDNA, mRNA sequence [EG518578]	0	0	0	0	no AGI code	no AGI code
A_84_P17881	0.0415065	2.69026	down	AT5G62360	AT5G62360	plant invertase/pectin methylesterase inhibitor domain-containing protein	NM_125630	Arabidopsis thaliana plant invertase/pectin methylesterase inhibitor domain-containing protein (AT5G62360) mRNA, complete cds [NM_125630]	invertase/pectin methylesterase inhibitor family protein similar to invertase/pectin methylesterase inhibitor family protein / DC 1.2 homolog (FL5-2I22) [Arabidopsis thaliana] (TAIR:AT5G62350.1); similar to pectin methylesterase inhibitor isoform [Solanum phureja] (GB:ABG49144.1); contains InterPro domain Plant invertase/pectin methylesterase inhibitor; (InterPro:IPR007186); contains InterPro dom…	misc	misc.invertase/pectin methylesterase inhibitor family protein	GO:0005575	unknown cellular components	ucc
A_84_P13964	0.00050021	2.68808	down	AT5G14230	AT5G14230	hypothetical protein	NM_121427	Arabidopsis thaliana uncharacterized protein (AT5G14230) mRNA, complete cds [NM_121427]	ankyrin repeat family protein similar to XBAT32 (XB3 ortholog 2 in Arabidopsis thaliana 32), protein binding / zinc ion binding [Arabidopsis thaliana] (TAIR:AT5G57740.1); similar to OSJNBa0084K20.9 [Oryza sativa (japonica cultivar-group)] (GB:CAD41131.1); similar to Os04g0490300 [Oryza sativa (japonica cultivar-group)] (GB:NP_001053162.1); similar to Ankyrin [Medicago truncatula] (GB:ABE79732.1);…	cell	cell.organisation	GO:0005575	unknown cellular components	ucc
A_84_P21710	0.0168167	2.68769	down	AT1G28070	AT1G28070	hypothetical protein	NM_102572	Arabidopsis thaliana uncharacterized protein (AT1G28070) mRNA, complete cds [NM_102572]	similar to unknown protein [Arabidopsis thaliana] (TAIR:AT2G33510.1); similar to Humj1 [Humulus japonicus] (GB:AAP94213.1); contains InterPro domain WW/Rsp5/WWP; (InterPro:IPR001202)	not assigned	not assigned.unknown	GO:0005575	unknown cellular components	ucc
A_84_P803761	0.0269447	2.68287	down	AT2G07684	AT2G07684	hypothetical protein	AV559549	AV559549 Arabidopsis thaliana green siliques Columbia Arabidopsis thaliana cDNA clone SQ119d07F 3', mRNA sequence [AV559549]	0	0	0	0	not found	not found
A_84_P521210	0.00448463	2.67893	down	AT5G44005	AT5G44005	hypothetical protein	NM_203152	Arabidopsis thaliana uncharacterized protein (AT5G44005) mRNA, complete cds [NM_203152]	unknown protein	not assigned	not assigned.unknown	GO:0005886	plasma membrane	PM
A_84_P755497	0.00700942	2.67068	down	AT2G24110			AK227826	Arabidopsis thaliana mRNA for hypothetical protein, complete cds, clone: RAFL14-39-H18 [AK227826]	40S ribosomal protein S11, expressed pseudogene, similar to GB:J05216; blastp match of 76% identity and 8.9e-54 P-value to GP|24417185|dbj|BAC22544.1||AP003932 putative ribosomal protein S11 {Oryza sativa (japonica cultivar-group)}	Protein	protein.synthesis.ribosomal protein.eukaryotic.40S subunit.S11	0	not found	not found
A_84_P15648	0.00437177	2.66891	down	AT3G62290	ARFA1E	ADP-ribosylation factor A1E	NM_001203232	Arabidopsis thaliana ADP-ribosylation factor A1E (ARFA1E) mRNA, complete cds [NM_001203232]	ATARFA1E (ADP-ribosylation factor A1E); GTP binding / phospholipase activator/ protein binding A member of ARF GTPase family. A thaliana has 21 members of this family, known to be essential for vesicle coating and uncoating and functions in GTP-binding. The gene is shown to play a role in cell division, cell expansion and cellulose production using antisense construct. Identical to ADP-ribosylati…	Protein	protein.targeting.secretory pathway.unspecified	GO:0005794	Golgi apparatus	G
A_84_P81409	0.00398785	2.66056	down	AT3G15630	AT3G15630	hypothetical protein	NM_112433	Arabidopsis thaliana uncharacterized protein (AT3G15630) mRNA, complete cds [NM_112433]	similar to unknown protein [Arabidopsis thaliana] (TAIR:AT1G52720.1); similar to conserved hypothetical protein [Medicago truncatula] (GB:ABE92597.1)	not assigned	not assigned.unknown	0	not found	not found
A_84_P506780	0.0308551	2.65898	down	AT4G04925	AT4G04925	hypothetical protein	NM_202783	Arabidopsis thaliana uncharacterized protein (AT4G04925) mRNA, complete cds [NM_202783]	unknown protein	not assigned	not assigned.unknown	GO:0005739	mitochondria	M
A_84_P160005	0.030081	2.65687	down	AT3G16210	AT3G16210	F-box protein	NM_112492	Arabidopsis thaliana F-box protein (AT3G16210) mRNA, complete cds [NM_112492]	F-box family protein similar to F-box family protein-related [Arabidopsis thaliana] (TAIR:AT1G32600.1); similar to Cyclin-like F-box; F-box protein interaction domain; Galactose oxidase, central [Medicago truncatula] (GB:ABE89162.1); contains InterPro domain Cyclin-like F-box; (InterPro:IPR001810); contains InterPro domain Galactose oxidase, central; (InterPro:IPR011043); contains InterPro domain…	Protein	protein.degradation.ubiquitin.E3.SCF.FBOX	GO:0005575	unknown cellular components	ucc
A_84_P756887	0.0192356	2.65658	down	AT2G07671	AT2G07671	ATP synthase subunit 9	NM_126728	>ref|NM_126728.2; Arabidopsis thaliana ATP synthase subunit 9 (AT2G07671) mRNA, complete cds	H+-transporting two-sector ATPase, C subunit family protein Identical to Hypothetical ATP synthase C chain-like protein (ORF315) [Arabidopsis Thaliana] (GB:P93278); similar to ATP synthase protein 9, mitochondrial (Lipid-binding protein) (GB:P60112); contains InterPro domain ATPase, F0/V0 complex, subunit C; (InterPro:IPR002379); contains InterPro domain ATPase, F0 complex, subunit C; (InterPro:I…	transport	transport.p- and v-ATPases.H+-transporting two-sector ATPase	GO:0033177	other membranes	OM
A_84_P720542	0.0435604	2.65588	down	AT2G07783				tair|pseudogene, similar to Ccl1, blastp match of 86% identity and 6.4e-177 P-value to GP [AT2G07783.1]	pseudogene, similar to Ccl1, blastp match of 86% identity and 6.4e-177 P-value to GP|1694629|dbj|BAA12329.1||D84373 Ccl1 {Brassica napus}	not assigned	not assigned.no ontology	0	not found	not found
A_84_P785139	0.0188693	2.65377	down	AT1G06360	AT1G06360	delta-9 desaturase-like 5 protein	NM_100517	Arabidopsis thaliana delta-9 desaturase-like 5 protein (AT1G06360) mRNA, complete cds [NM_100517]	fatty acid desaturase family protein Identical to Delta-9 desaturase-like 5 protein (EC 1.14.19.-) [Arabidopsis Thaliana] (GB:Q9LMI3); similar to fatty acid desaturase family protein [Arabidopsis thaliana] (TAIR:AT1G06350.1); similar to desaturase delta 9 [Picea glauca] (GB:AAM12238.1); contains InterPro domain Fatty acid desaturase, type 1; (InterPro:IPR001522); contains InterPro domain Fatty ac…	lipid metabolism	lipid metabolism.FA desaturation.desaturase	0	not found	not found
A_84_P796159	0.00244861	2.65282	down	AT3G14630			DR381855	1444835 CERES-148 Arabidopsis thaliana cDNA clone 256148 3', mRNA sequence [DR381855]	CYP72A9 (cytochrome P450, family 72, subfamily A, polypeptide 9); oxygen binding putative cytochrome P450 similar to CYP72A15 (cytochrome P450, family 72, subfamily A, polypeptide 15), oxygen binding [Arabidopsis thaliana] (TAIR:AT3G14690.1); similar to CYP72A13 (cytochrome P450, family 72, subfamily A, polypeptide 13), oxygen binding [Arabidopsis thaliana] (TAIR:AT3G14660.1); similar to CYP72A11…	misc	misc.cytochrome P450	GO:0012505	other cell compartment	occ
A_84_P857309	0.0396494	2.65113	down	AT5G14550				tc|Q3E9H7_ARATH (Q3E9H7) Protein At5g14550, partial (10%) [TC310952]	similar to unknown protein [Arabidopsis thaliana] (TAIR:AT1G62305.1); similar to Os01g0695200 [Oryza sativa (japonica cultivar-group)] (GB:NP_001043958.1); similar to Protein of unknown function DUF266, plant [Medicago truncatula] (GB:ABD28621.1); similar to Os05g0170000 [Oryza sativa (japonica cultivar-group)] (GB:NP_001054766.1); contains InterPro domain Protein of unknown function DUF266, plan…	not assigned	not assigned.unknown	0	not found	not found
A_84_P770257	0.00634805	2.6509	down	At2g07674	AT2G07674	hypothetical protein	BT010728	>gb|BT010728.1; Arabidopsis thaliana At2g07674 mRNA, complete cds	Identical to Hypothetical mitochondrial protein AtMg01020 (ORF153b) [Arabidopsis Thaliana] (GB:P92536;GB:Q8S878;GB:Q8S8C3); similar to unknown protein [Arabidopsis thaliana] (TAIR:AT2G07674.1); similar to hypothetical protein 206 - radish mitochondrion (GB:S70004)	not assigned	not assigned.unknown	GO:0012505	other cell compartment	occ
A_84_P858671	0.0411598	2.64473	down	0				Rep: Protein DEHYDRATION-INDUCED 19 - Arabidopsis thaliana (Mouse-ear cress), partial (71%) [TC398829]	0	0	0	0	no AGI code	no AGI code
A_84_P15441	0.0341138	2.64199	down	AT2G18050	HIS1-3	histone H1-3	NM_127361	Arabidopsis thaliana histone H1-3 (HIS1-3) mRNA, complete cds [NM_127361]	HIS1-3 (HISTONE H1-3); DNA binding encodes a structurally divergent linker histone whose gene expression is induced by dehydration and ABA. similar to histone H1, putative [Arabidopsis thaliana] (TAIR:AT1G06760.1); similar to histone H1 variant [Lycopersicon chilense] (GB:AAF64525.1); contains InterPro domain Linker histone, N-terminal; (InterPro:IPR003216); contains InterPro domain Histone H1/H5…	DNA	DNA.synthesis/chromatin structure.histone	GO:0005634	nucleus	N
A_84_P842079	0.0158671	2.63711	down	AT1G67195			EF182939	Arabidopsis thaliana clone asmbl_3689 unknown mRNA sequence [EF182939]	| Symbols: MIR414 | MIR414 | chr1:25141041-25141307 REVERSEvery weakly similar to (87.0)AT1G67195| Symbols: MIR414 | MIR414 | chr1:25141041-25141307 REVERSE	micro RNA	micro RNA, natural antisense etc	GO:0005575	unknown cellular components	ucc
A_84_P786342	0.00622936	2.63474	down	0			DR224682	3727946 CERES-AU1 Arabidopsis thaliana cDNA clone 803398 5', mRNA sequence [DR224682]	0	0	0	0	no AGI code	no AGI code
A_84_P770370	0.015865	2.63157	down	ATMG00040				tair|hypothetical protein [ATMG00040.1]	Identical to Hypothetical ATP synthase C chain-like protein (ORF315) [Arabidopsis Thaliana] (GB:P93278); similar to hypothetical protein BrnapMp007 [Brassica napus] (GB:YP_717106.1); contains InterPro domain ATPase, F0/V0 complex, subunit C; (InterPro:IPR002379); contains InterPro domain ATPase, F0 complex, subunit C; (InterPro:IPR000454)	not assigned	not assigned.unknown	GO:0033177	other membranes	OM
A_84_P855484	0.0234709	2.62931	down	AT5G19120				Rep: Conglutin gamma-like protein - Arabidopsis thaliana (Mouse-ear cress), partial (35%) [TC396686]	pepsin A similar to extracellular dermal glycoprotein, putative / EDGP, putative [Arabidopsis thaliana] (TAIR:AT1G03220.1); similar to EDGP precursor [Daucus carota] (GB:BAA03413.1); contains InterPro domain Peptidase A1, pepsin; (InterPro:IPR001461); contains InterPro domain Peptidase aspartic, catalytic; (InterPro:IPR009007)	development	development.storage proteins	GO:0012505	other cell compartment	occ
A_84_P790322	0.00650616	2.62888	down	0			BT012514	Arabidopsis thaliana At2g07769 gene, complete cds [BT012514]	0	0	0	0	no AGI code	no AGI code
A_84_P770103	0.0490916	2.62447	down	ATMG01410				Rep: Uncharacterized mitochondrial protein AtMg01410 - Arabidopsis thaliana (Mouse-ear cress), complete [TC390827]	Identical to Hypothetical mitochondrial protein AtMg01410 (ORF204) [Arabidopsis Thaliana] (GB:P92567); similar to hypothetical protein BrnapMp025 [Brassica napus] (GB:YP_717123.1); contains InterPro domain Mitovirus RNA-dependent RNA polymerase; (InterPro:IPR008686)	not assigned	not assigned.unknown	GO:0005739	mitochondria	M
A_84_P732596	0.0369861	2.62165	down	AT1G23050				>ref|NM_102153.2; Arabidopsis thaliana hydroxyproline-rich glycoprotein family protein (AT1G23050) mRNA, complete cds	hydroxyproline-rich glycoprotein family protein similar to hydroxyproline-rich glycoprotein family protein [Arabidopsis thaliana] (TAIR:AT1G70985.1); similar to Os01g0112000 [Oryza sativa (japonica cultivar-group)] (GB:NP_001041810.1); similar to OJ1116_C07.3 [Oryza sativa (japonica cultivar-group)] (GB:BAC00686.1); similar to Os09g0332100 [Oryza sativa (japonica cultivar-group)] (GB:NP_001062903…	not assigned	not assigned.no ontology.hydroxyproline rich proteins	GO:0031225	other membranes	OM
A_84_P770325	0.0497387	2.61956	down	0	AT2G07835	hypothetical protein	EG520535	>gb|AC006225.3; Arabidopsis thaliana chromosome 2 BAC T5E7 genomic sequence, complete sequence	Identical to Hypothetical mitochondrial protein AtMg00400 (ORF157) [Arabidopsis Thaliana] (GB:P93297)	not assigned	not assigned.unknown	0	no AGI code	no AGI code
A_84_P756819	0.0031229	2.60781	down	AT2G07733			AK229842	Arabidopsis thaliana mRNA for hypothetical protein, complete cds, clone: RAFL22-02-N23 [AK229842]	pseudogene, similar to NADH dehydrogenase subunit 2, blastp match of 94% identity and 2.0e-77 P-value to GP|1667390|gb|AAB18755.1||M81726 NADH dehydrogenase subunit 2 {Oenothera berteriana}	not assigned	not assigned.no ontology	0	not found	not found
A_84_P18189	0.0474193	2.60625	down	AT2G33480	NAC041	NAC domain containing protein 41	NM_128908	Arabidopsis thaliana NAC domain containing protein 41 (NAC041) mRNA, complete cds [NM_128908]	| Symbols: ANAC041 | ANAC041 (Arabidopsis NAC domain containing protein 41) | chr2:14188351-14189323 FORWARDmoderately similar to ( 375)AT2G33480| Symbols: ANAC041 | ANAC041 (Arabidopsis NAC domain containing protein 41); transcription factor | chr2:14188351-14189323 FORWARDweakly similar to ( 182)NAC71_ORYSANAM	RNA	RNA.regulation of transcription.NAC domain transcription factor family	0	not found	not found
A_84_P768403	0.00278929	2.60593	down	AT5G09805	IDL3	protein IDA-LIKE 3	NM_001085091	Arabidopsis thaliana protein IDA-LIKE 3 (IDL3) mRNA, complete cds [NM_001085091]	similar to unknown protein [Arabidopsis thaliana] (TAIR:AT5G64667.1); similar to 52O08_7 [Brassica rapa subsp. pekinensis] (GB:AAZ67553.1)	not assigned	not assigned.no ontology	GO:0048046	extracellular	EC
A_84_P797437	0.0226559	2.60345	down	AT1G24270	AT1G24270	hypothetical protein	EG453230	AYARG52TR pooled cDNA populations Arabidopsis thaliana cDNA, mRNA sequence [EG453230]	similar to unknown protein [Arabidopsis thaliana] (TAIR:AT5G13090.1); similar to hypothetical protein [Oryza sativa (japonica cultivar-group)] (GB:BAD23186.1)	not assigned	not assigned.unknown	0	not found	not found
A_84_P713168	0.0263299	2.60302	down	AT1G15405			CK121013	205a18.p1 AtM1 Arabidopsis thaliana cDNA clone MPMGp2011A18205 5-PRIME, mRNA sequence [CK121013]	other RNA Unknown gene	not assigned	not assigned.no ontology	0	not found	not found
A_84_P706132	0.00928234	2.59164	down	AT1G69252			AK226286	Arabidopsis thaliana mRNA for hypothetical protein, complete cds, clone: RAFL05-10-E07 [AK226286]	0	0	0	GO:0005575	unknown cellular components	ucc
A_84_P850157	0.00385336	2.59114	down	0				Unknown	0	0	0	0	no AGI code	no AGI code
A_84_P16047	0.0033045	2.58964	down	AT2G07728	AT2G07728	hypothetical protein	NM_126763	Arabidopsis thaliana uncharacterized protein (AT2G07728) mRNA, complete cds [NM_126763]	unknown protein	not assigned	not assigned.unknown	GO:0005575	unknown cellular components	ucc
A_84_P19833	0.00531849	2.58557	down	AT2G07719	AT2G07719	Putative membrane lipoprotein	NM_126757	>ref|NM_126757.2; Arabidopsis thaliana Putative membrane lipoprotein (AT2G07719) mRNA, complete cds	Identical to Hypothetical mitochondrial protein AtMg00610 (ORF161) [Arabidopsis Thaliana] (GB:P93316); similar to hypothetical protein BrnapMp055 [Brassica napus] (GB:YP_717152.1)	not assigned	not assigned.unknown	GO:0012505	other cell compartment	occ
A_84_P829082	0.0491337	2.58425	down	AT2G45860	AT2G45860	hypothetical protein	NM_130149	Arabidopsis thaliana uncharacterized protein (AT2G45860) mRNA, complete cds [NM_130149]	similar to Os02g0824400 [Oryza sativa (japonica cultivar-group)] (GB:NP_001048575.1)	not assigned	not assigned.unknown	GO:0005575	unknown cellular components	ucc
A_84_P549850	0.030857	2.58398	down	AT1G60190	AT1G60190	U-box domain-containing protein 19	NM_104709	Arabidopsis thaliana U-box domain-containing protein 19 (AT1G60190) mRNA, complete cds [NM_104709]	armadillo/beta-catenin repeat family protein / U-box domain-containing protein similar to armadillo/beta-catenin repeat family protein / U-box domain-containing protein [Arabidopsis thaliana] (TAIR:AT1G10560.1); similar to Os08g0415600 [Oryza sativa (japonica cultivar-group)] (GB:NP_001061806.1); similar to putative arm repeat protein [Oryza sativa (japonica cultivar-group)] (GB:BAC98577.1); cont…	Protein	protein.degradation.ubiquitin.E3.RING	GO:0000151	other cell compartment	occ
A_84_P803093	0.0303339	2.58101	down	AT2G07772	AT2G07772	hypothetical protein	NM_147272	Arabidopsis thaliana uncharacterized protein (AT2G07772) mRNA, complete cds [NM_147272]	similar to hypothetical protein NitaMp161 [Nicotiana tabacum] (GB:YP_173498.1)	not assigned	not assigned.unknown	GO:0005575	unknown cellular components	ucc
A_84_P799284	0.0129711	2.57743	down	0			EG457609	AYAWK40TF pooled cDNA populations Arabidopsis thaliana cDNA, mRNA sequence [EG457609]	0	0	0	0	no AGI code	no AGI code
A_84_P803095	0.0157352	2.57489	down	AT2G07676	AT2G07676	hypothetical protein	NM_126733	Arabidopsis thaliana uncharacterized protein (AT2G07676) mRNA, complete cds [NM_126733]	similar to hypothetical protein BrnapMp028 [Brassica napus] (GB:YP_717126.1)	not assigned	not assigned.unknown	GO:0005575	unknown cellular components	ucc
A_84_P168483	0.0169377	2.57443	down	AT5G02420	AT5G02420	hypothetical protein	NM_120320	Arabidopsis thaliana uncharacterized protein (AT5G02420) mRNA, complete cds [NM_120320]	similar to unknown protein [Arabidopsis thaliana] (TAIR:AT1G08180.1)	not assigned	not assigned.unknown	GO:0005575	unknown cellular components	ucc
A_84_P758290	0.00702386	2.57082	down	AT2G07815	AT2G07815	hypothetical protein	NM_001124814	Arabidopsis thaliana uncharacterized protein (AT2G07815) mRNA, complete cds [NM_001124814]	| Symbols: | unknown protein | chr2:3444473-3444733 REVERSE	not assigned	not assigned.unknown	0	not found	not found
A_84_P770183	0.0281205	2.56853	down	ATMG00450				Rep: Uncharacterized mitochondrial protein AtMg00450 - Arabidopsis thaliana (Mouse-ear cress), complete [TC398210]	copia-like retrotransposon family, has a 5.2e-10 P-value blast match to dbj|BAA78425.1| polyprotein (Arabidopsis thaliana) (AtRE1) (Ty1_Copia-element)	DNA	DNA.synthesis/chromatin structure.retrotransposon/transposase.copia-like retrotransposon	GO:0016020	other membranes	OM
A_84_P536812	0.000873841	2.5676	down	AT3G14595	AT3G14595	ribosomal protein L18ae family protein	NM_112320	Arabidopsis thaliana ribosomal protein L18ae family protein (AT3G14595) mRNA, complete cds [NM_112320]	similar to unknown protein [Arabidopsis thaliana] (TAIR:AT1G17080.1); similar to Os01g0667100 [Oryza sativa (japonica cultivar-group)] (GB:NP_001043806.1); similar to Os05g0564800 [Oryza sativa (japonica cultivar-group)] (GB:NP_001056334.1); similar to Os01g0242900 [Oryza sativa (japonica cultivar-group)] (GB:NP_001042559.1); contains domain 60S RIBOSOMAL PROTEIN L18A (PTHR10052); contains domain…	not assigned	not assigned.unknown	0	not found	not found
A_84_P556737	0.0294238	2.56669	down	AT5G65207	AT5G65207	hypothetical protein	NM_148161	Arabidopsis thaliana uncharacterized protein (AT5G65207) mRNA, complete cds [NM_148161]	similar to unknown protein [Arabidopsis thaliana] (TAIR:AT5G10040.1); similar to 80A08_3 [Brassica rapa subsp. pekinensis] (GB:AAZ67588.1)	not assigned	not assigned.unknown	GO:0005575	unknown cellular components	ucc
A_84_P13976	0.0176503	2.56665	down	AT5G19120	AT5G19120	aspartyl protease family protein	NM_121917	Arabidopsis thaliana aspartyl protease family protein (AT5G19120) mRNA, complete cds [NM_121917]	pepsin A similar to extracellular dermal glycoprotein, putative / EDGP, putative [Arabidopsis thaliana] (TAIR:AT1G03220.1); similar to EDGP precursor [Daucus carota] (GB:BAA03413.1); contains InterPro domain Peptidase A1, pepsin; (InterPro:IPR001461); contains InterPro domain Peptidase aspartic, catalytic; (InterPro:IPR009007)	development	development.storage proteins	GO:0012505	other cell compartment	occ
A_84_P853121	0.029282	2.56241	down	0				tc|TCTP_ARATH (P31265) Translationally-controlled tumor protein homolog (TCTP), partial (54%) [TC308165]	0	0	0	0	no AGI code	no AGI code
A_84_P735102	0.00416008	2.55938	down	AT5G15581	AT5G15581	hypothetical protein	NM_001125757	Arabidopsis thaliana uncharacterized protein (AT5G15581) mRNA, complete cds [NM_001125757]	LNG1 (LONGIFOLIA1) Encodes LONGIFOLIA1 (LNG1). Regulates leaf morphology by promoting cell expansion in the leaf-length direction. The LNG1 homologue LNG2 (At3g02170) has similar function. similar to LNG2 (LONGIFOLIA2) [Arabidopsis thaliana] (TAIR:AT3G02170.1); similar to hypothetical protein [Cleome spinosa] (GB:ABD96924.1); contains InterPro domain Moesin; (InterPro:IPR008954)	not assigned	not assigned.unknown	GO:0005575	unknown cellular components	ucc
A_84_P164883	0.0408635	2.55736	down	AT5G42900	COR27	cold regulated protein 27	NM_180790	Arabidopsis thaliana cold regulated protein 27 (COR27) mRNA, complete cds [NM_180790]	similar to unknown protein [Arabidopsis thaliana] (TAIR:AT4G33980.1); similar to hypothetical protein MtrDRAFT_AC151424g24v1 [Medicago truncatula] (GB:ABE88920.1)	not assigned	not assigned.unknown	0	not found	not found
A_84_P22392	0.024909	2.55224	down	AT4G34170	AT4G34170	putative F-box/kelch-repeat protein	NM_119580	Arabidopsis thaliana putative F-box/kelch-repeat protein (AT4G34170) mRNA, complete cds [NM_119580]	kelch repeat-containing F-box family protein similar to kelch repeat-containing F-box family protein [Arabidopsis thaliana] (TAIR:AT4G23580.1); similar to Cyclin-like F-box; Serine/threonine protein phosphatase, BSU1 [Medicago truncatula] (GB:ABE89413.1); contains InterPro domain Cyclin-like F-box; (InterPro:IPR001810); contains InterPro domain Kelch; (InterPro:IPR011498); contains InterPro domai…	Protein	protein.degradation.ubiquitin.E3.SCF.FBOX	GO:0005575	unknown cellular components	ucc
A_84_P535484	2.60943e-05	2.55124	down	AT1G03010	AT1G03010	Phototropic-responsive NPH3 family protein	NM_100182	Arabidopsis thaliana Phototropic-responsive NPH3 family protein (AT1G03010) mRNA, complete cds [NM_100182]	phototropic-responsive NPH3 family protein similar to phototropic-responsive NPH3 family protein [Arabidopsis thaliana] (TAIR:AT2G47860.1); similar to Os03g0347700 [Oryza sativa (japonica cultivar-group)] (GB:NP_001050100.1); similar to transposon protein, putative, Mutator sub-class, expressed [Oryza sativa (japonica cultivar-group)] (GB:ABA91176.1); contains InterPro domain NPH3; (InterPro:IPR0…	signalling	signalling.light	0	not found	not found
A_84_P831446	0.00462467	2.5502	down	AT5G17780	AT5G17780	hydrolase, alpha/beta fold family protein	NM_001125769	Arabidopsis thaliana hydrolase, alpha/beta fold family protein (AT5G17780) mRNA, complete cds [NM_001125769]	hydrolase, alpha/beta fold family protein similar to hydrolase, alpha/beta fold family protein [Arabidopsis thaliana] (TAIR:AT5G17720.1); similar to unknown [Sorghum bicolor] (GB:AAQ06255.1); similar to Os07g0685500 [Oryza sativa (japonica cultivar-group)] (GB:NP_001060676.1); contains InterPro domain Esterase/lipase/thioesterase; (InterPro:IPR000379); contains InterPro domain Alpha/beta hydrolas…	not assigned	not assigned.no ontology	0	not found	not found
A_84_P11193	0.0402497	2.54997	down	AT5G44210	ERF9	ethylene-responsive transcription factor 9	NM_123788	Arabidopsis thaliana ethylene-responsive transcription factor 9 (ERF9) mRNA, complete cds [NM_123788]	ATERF-9/ATERF9/ERF9 (ERF domain protein 9); DNA binding / transcription factor/ transcriptional repressor encodes a member of the ERF (ethylene response factor) subfamily B-1 of ERF/AP2 transcription factor family (ATERF-9). The protein contains one AP2 domain. There are 15 members in this subfamily including ATERF-3, ATERF-4, ATERF-7, and leafy petiole. Identical to Ethylene-responsive transcrip…	hormone metabolism	hormone metabolism.ethylene.signal transduction	GO:0016020	other membranes	OM
A_84_P822322	0.0220933	2.54774	down	0				Unknown	0	0	0	0	no AGI code	no AGI code
A_84_P23641	0.0477936	2.54648	down	AT1G75770	AT1G75770	hypothetical protein	NM_106227	Arabidopsis thaliana uncharacterized protein (AT1G75770) mRNA, complete cds [NM_106227]	unknown protein	not assigned	not assigned.unknown	0	not found	not found
A_84_P504728	0.00128558	2.54499	down	AT2G18120	SRS4	SHI-related sequence 4 protein	NM_127369	Arabidopsis thaliana SHI-related sequence 4 protein (SRS4) mRNA, complete cds [NM_127369]	SRS4 (SHI-RELATED SEQUENCE 4) A member of SHI gene family. Arabidopsis thaliana has ten members that encode proteins with a RING finger-like zinc finger motif. Despite being highly divergent in sequence, many of the SHI-related genes are partially redundant in function and synergistically promote gynoecium, stamen and leaf development in Arabidopsis. similar to STY2 (STYLISH 2) [Arabidopsis thali…	not assigned	not assigned.unknown	GO:0005575	unknown cellular components	ucc
A_84_P811937	0.0472238	2.53893	down	0				Unknown	0	0	0	0	no AGI code	no AGI code
A_84_P789200	0.0252829	2.53572	down	0			AY090965	Arabidopsis thaliana At3g29646 mRNA sequence [AY090965]	0	0	0	0	no AGI code	no AGI code
A_84_P732820	0.0204865	2.53411	down	AT1G68945	AT1G68945	hypothetical protein	AY045928	Arabidopsis thaliana At1g68945 mRNA sequence [AY045928]	unknown protein	not assigned	not assigned.unknown	GO:0012505	other cell compartment	occ
A_84_P13158	0.00109899	2.53408	down	AT5G63650	SNRK2.5	serine/threonine-protein kinase SRK2H	NM_125760	Arabidopsis thaliana serine/threonine-protein kinase SRK2H (SNRK2.5) mRNA, complete cds [NM_125760]	SNRK2-5/SNRK2.5/SRK2H (SNF1-RELATED PROTEIN KINASE 2-5, SNF1-RELATED PROTEIN KINASE 2.5); kinase encodes a member of SNF1-related protein kinases (SnRK2) whose activity is activated by ionic (salt) and non-ionic (mannitol) osmotic stress. similar to ASK2 (ARABIDOPSIS SERINE/THREONINE KINASE 2), kinase [Arabidopsis thaliana] (TAIR:AT5G08590.1); similar to osmotic stress-activated protein kinase [N…	Protein	protein.postranslational modification	GO:0005634	nucleus	N
A_84_P862404	0.0272048	2.53163	down	0				Rep: Zinc transporter 11 precursor - Arabidopsis thaliana (Mouse-ear cress), partial (35%) [TC404620]	0	0	0	0	no AGI code	no AGI code
A_84_P768825	0.00480398	2.52845	down	At5g24735	AT1G32050	secretory carrier-associated membrane protein 4	AK226594	>gb|AY045823.1; Arabidopsis thaliana At5g24735 mRNA sequence	other RNA Unknown gene	not assigned	not assigned.unknown	GO:0005575	unknown cellular components	ucc
A_84_P820193	0.0321539	2.52706	down	AT3G04070	NAC047	NAC domain containing protein 47	NM_001125096	Arabidopsis thaliana NAC domain containing protein 47 (NAC047) mRNA, complete cds [NM_001125096]	| Symbols: ANAC047 | ANAC047 (Arabidopsis NAC domain containing protein 47) | chr3:1061580-1062983 REVERSEhighly similar to ( 654)AT3G04070| Symbols: ANAC047 | ANAC047 (Arabidopsis NAC domain containing protein 47); transcription factor | chr3:1061580-1062983 REVERSEmoderately similar to ( 229)NAC68_ORYSANAM	RNA	RNA.regulation of transcription.NAC domain transcription factor family	GO:0005575	unknown cellular components	ucc
A_84_P80109	0.0148837	2.52675	down	AT5G40630	AT5G40630	ubiquitin family protein	NM_123427	Arabidopsis thaliana ubiquitin family protein (AT5G40630) mRNA, complete cds [NM_123427]	ubiquitin family protein similar to ubiquitin family protein [Arabidopsis thaliana] (TAIR:AT5G14360.1); similar to Os04g0483000 [Oryza sativa (japonica cultivar-group)] (GB:NP_001053121.1); similar to H0525D09.13 [Oryza sativa (indica cultivar-group)] (GB:CAH66973.1); contains InterPro domain Ubiquitin; (InterPro:IPR000626)	Protein	protein.degradation.ubiquitin.ubiquitin	GO:0009507	chloroplast	CP
A_84_P806961	0.021971	2.52636	down	AT3G16640	TCTP	translationally-controlled tumor protein-like protein	NM_112537	Arabidopsis thaliana translationally-controlled tumor protein-like protein (TCTP) mRNA, complete cds [NM_112537]	TCTP (TRANSLATIONALLY CONTROLLED TUMOR PROTEIN) Encodes a protein homologous to TRANSCRIPTIONALLY CONTROLLED TUMOR PROTEIN (TCTP). Identical to Translationally-controlled tumor protein homolog (TCTP) (TCTP) [Arabidopsis Thaliana] (GB:P31265;GB:Q8L973;GB:Q9LUS0); similar to translationally controlled tumor family protein [Arabidopsis thaliana] (TAIR:AT3G05540.1); similar to Translationally-control…	not assigned	not assigned.no ontology	GO:0009507	multi-localization	ML
A_84_P299340	0.0177619	2.51844	down	AT5G14690	AT5G14690	hypothetical protein	NM_121473	Arabidopsis thaliana uncharacterized protein (AT5G14690) mRNA, complete cds [NM_121473]	similar to unknown protein [Arabidopsis thaliana] (TAIR:AT3G01516.1); similar to hypothetical protein [Oryza sativa (japonica cultivar-group)] (GB:BAD68585.1)	not assigned	not assigned.unknown	GO:0005575	unknown cellular components	ucc
A_84_P806935	0.0185254	2.5155	down	AT3G16640				Symbols: TCTP | TCTP (TRANSLATIONALLY CONTROLLED TUMOR PROTEIN) | chr3:5669373-5670842 REVERSE	TCTP (TRANSLATIONALLY CONTROLLED TUMOR PROTEIN) Encodes a protein homologous to TRANSCRIPTIONALLY CONTROLLED TUMOR PROTEIN (TCTP). Identical to Translationally-controlled tumor protein homolog (TCTP) (TCTP) [Arabidopsis Thaliana] (GB:P31265;GB:Q8L973;GB:Q9LUS0); similar to translationally controlled tumor family protein [Arabidopsis thaliana] (TAIR:AT3G05540.1); similar to Translationally-control…	not assigned	not assigned.no ontology	GO:0009507	multi-localization	ML
A_84_P853100	0.0389523	2.51317	down	AT1G80090				Rep: SNF4b - Medicago truncatula (Barrel medic), partial (24%) [TC395109]	CBS domain-containing protein similar to CBS domain-containing protein [Arabidopsis thaliana] (TAIR:AT1G15330.1); similar to SNF4b [Medicago truncatula] (GB:AAO61675.1); contains InterPro domain CBS; (InterPro:IPR000644)	not assigned	not assigned.no ontology	GO:0005575	unknown cellular components	ucc
A_84_P23499	0.00785455	2.51115	down	AT5G47330	AT5G47330	palmitoyl protein thioesterase family protein	NM_124104	Arabidopsis thaliana palmitoyl protein thioesterase family protein (AT5G47330) mRNA, complete cds [NM_124104]	palmitoyl protein thioesterase family protein similar to palmitoyl protein thioesterase family protein [Arabidopsis thaliana] (TAIR:AT5G47340.1); similar to palmitoyl protein thioesterase family protein [Brassica oleracea] (GB:ABD64963.1); contains InterPro domain Palmitoyl protein thioesterase; (InterPro:IPR002472)	Protein	protein.postranslational modification	GO:0012505	other cell compartment	occ
A_84_P22668	0.0392195	2.50848	down	AT2G07739	AT2G07739	Ycf1 protein	NM_126767	>ref|NM_126767.1; Arabidopsis thaliana Ycf1 protein (AT2G07739) mRNA, complete cds	Identical to Hypothetical mitochondrial protein AtMg00370 (ORF199) [Arabidopsis Thaliana] (GB:P93296;GB:Q8S8J2); similar to hypothetical protein BrnapMp069 [Brassica napus] (GB:YP_717166.1); contains InterPro domain Ycf1; (InterPro:IPR008896)	not assigned	not assigned.unknown	GO:0012505	other cell compartment	occ
A_84_P20781	0.00678867	2.50268	down	AT1G02205	CER1	CER1 protein	NM_001197961	Arabidopsis thaliana CER1 protein (CER1) mRNA, complete cds [NM_001197961]	CER1 (ECERIFERUM 1) Expression of the CER1 gene associated with production of stem epicuticular wax and pollen fertility. Biochemical studies showed that cer1 mutants are blocked in the conversion of stem wax C30 aldehydes to C29 alkanes, and they also lack the secondary alcohols and ketones. These suggested the CER1 protein is a aldehyde decarbonylase. similar to CER1 protein, putative [Arabidop…	secondary metabolism	secondary metabolism.wax	GO:0005783	ER	ER
A_84_P68924	0.0446472	2.50213	down	AT2G29870	AT2G29870	aquaporin NIP	NM_128541	Arabidopsis thaliana aquaporin NIP (AT2G29870) mRNA, complete cds [NM_128541]	major intrinsic family protein / MIP family protein similar to NIP2,1/NLM4 (NOD26-LIKE INTRINSIC PROTEIN 2,1), water channel [Arabidopsis thaliana] (TAIR:AT2G34390.1); similar to nodulin-26 precursor - soybean (GB:S01444); contains InterPro domain Major intrinsic protein; (InterPro:IPR000425)	transport	transport.Major Intrinsic Proteins.unspecified	GO:0016020	other membranes	OM
A_84_P258210	0.00680562	2.49845	down	AT2G21180	AT2G21180	hypothetical protein	NM_127688	Arabidopsis thaliana uncharacterized protein (AT2G21180) mRNA, complete cds [NM_127688]	similar to unknown protein [Arabidopsis thaliana] (TAIR:AT5G19875.1); similar to Os06g0206900 [Oryza sativa (japonica cultivar-group)] (GB:NP_001057097.1); similar to conserved hypothetical protein [Medicago truncatula] (GB:ABE81380.1); similar to Os03g0249700 [Oryza sativa (japonica cultivar-group)] (GB:NP_001049562.1)	not assigned	not assigned.unknown	GO:0005575	unknown cellular components	ucc
A_84_P860011	0.0345097	2.49823	down	0				tc|NM_116531 AT7SL-1 {Arabidopsis thaliana} (exp=-1; wgp=0; cg=0), partial (12%) [TC312522]	0	0	0	0	no AGI code	no AGI code
A_84_P753654	0.00450794	2.49423	down	AT1G35516	AT1G35516	myb-like transcription factor family protein	NM_001084198	Arabidopsis thaliana myb-like transcription factor family protein (AT1G35516) mRNA, complete cds [NM_001084198]	contains domain MYB-RELATED ARABIDOPSIS (PTHR10641:SF7); contains domain MYB-RELATED (PTHR10641)	not assigned	not assigned.no ontology	0	not found	not found
A_84_P803572	0.0286044	2.4937	down	0			EG478610	AYBFK84TF pooled cDNA populations Arabidopsis thaliana cDNA, mRNA sequence [EG478610]	0	0	0	0	no AGI code	no AGI code
A_84_P761418	0.0193663	2.49356	down	AT3G02515				tair|transposable element gene [AT3G02515.1]	SADHU6-1 (SADHU NON-CODING RETROTRANSPOSON); other RNA Member of Sadhu non-coding retrotransposon family	not assigned	not assigned.no ontology	0	not found	not found
A_84_P796409	0.0293847	2.49093	down	AT1G67365	ASY1	DNA-binding HORMA-like protein	BX818645	Arabidopsis thaliana Full-length cDNA Complete sequence from clone GSLTSIL8ZG08 of Silique of strain col-0 of Arabidopsis thaliana (thale cress) [BX818645]	other RNA Potential natural antisense gene, locus overlaps with AT1G67370	micro RNA	micro RNA, natural antisense etc	GO:0005575	unknown cellular components	ucc
A_84_P770082	0.0235734	2.48361	down	ATMG00690				Rep: Uncharacterized mitochondrial ribosomal S3-like protein AtMg00690 - Arabidopsis thaliana (Mouse-ear cress), partial (89%) [TC404172]	Identical to Hypothetical mitochondrial ribosomal S3-like protein AtMg00690 (ORF240a) [Arabidopsis Thaliana] (GB:P92511); similar to Hypothetical mitochondrial ribosomal S3-like protein AtMg00690 (ORF240a) (GB:P92511); contains InterPro domain Ribosomal protein S3, N-terminal; (InterPro:IPR008282); contains InterPro domain KH, prokaryotic type; (InterPro:IPR009019)	not assigned	not assigned.unknown	0	not found	not found
A_84_P756441	0.0225535	2.4814	down	AT2G07769				tair|transposable element gene [AT2G07769.1]	copia-like retrotransposon family, has a 6.2e-18 P-value blast match to gb|AAO73523.1| gag-pol polyprotein (Glycine max) (SIRE1) (Ty1_Copia-family)	DNA	DNA.synthesis/chromatin structure.retrotransposon/transposase.copia-like retrotransposon	0	not found	not found
A_84_P266810	0.00633415	2.47927	down	AT2G21640	AT2G21640	hypothetical protein	NM_127735	Arabidopsis thaliana uncharacterized protein (AT2G21640) mRNA, complete cds [NM_127735]	similar to unknown protein [Arabidopsis thaliana] (TAIR:AT3G05570.1); similar to unknown protein [Arabidopsis thaliana] (TAIR:AT4G39235.1); similar to hypothetical protein [Oryza sativa (japonica cultivar-group)] (GB:BAD05323.1); similar to Os03g0724500 [Oryza sativa (japonica cultivar-group)] (GB:NP_001051122.1)	not assigned	not assigned.unknown	GO:0005739	mitochondria	M
A_84_P231869	0.0389157	2.47749	down	AT5G59350	AT5G59350	hypothetical protein	NM_125326	Arabidopsis thaliana uncharacterized protein (AT5G59350) mRNA, complete cds [NM_125326]	similar to unknown protein [Arabidopsis thaliana] (TAIR:AT2G39560.1); similar to hypothetical protein MtrDRAFT_AC146757g30v1 [Medicago truncatula] (GB:ABE90639.1)	not assigned	not assigned.unknown	GO:0012505	other cell compartment	occ
A_84_P570402	0.0217935	2.47558	down	AT2G35750	AT2G35750	hypothetical protein	NM_129133	>ref|NM_129133.1; Arabidopsis thaliana uncharacterized protein (AT2G35750) mRNA, complete cds	unknown protein	not assigned	not assigned.unknown	GO:0012505	other cell compartment	occ
A_84_P201868	0.0393389	2.47114	down	AT3G08520	AT3G08520	60S ribosomal protein L41	NM_111687	>ref|NM_111687.1; Arabidopsis thaliana 60S ribosomal protein L41 (AT3G08520) mRNA, complete cds	contains InterPro domain Ribosomal protein L41; (InterPro:IPR007836)	Protein	protein.synthesis.ribosomal protein.eukaryotic.60S subunit.L41	GO:0005840	ribosome	R
A_84_P19743	0.000333754	2.46832	down	AT5G55250	IAMT1	IAA carboxylmethyltransferase 1	NM_124907	Arabidopsis thaliana IAA carboxylmethyltransferase 1 (IAMT1) mRNA, complete cds [NM_124907]	IAMT1 (IAA CARBOXYLMETHYLTRANSFERASE 1); S-adenosylmethionine-dependent methyltransferase Encodes an enzyme which specifically converts IAA to its methyl ester form MelIAA. This gene belongs to the family of carboxyl methyltransferases whose members catalyze the transfer of the methyl group from S-adenosyl-L-methionine to carboxylic acid-containing substrates to form small molecule methyl esters.…	hormone metabolism	hormone metabolism.salicylic acid.synthesis-degradation	GO:0005575	unknown cellular components	ucc
A_84_P800139	0.0337132	2.46279	down	0				ug|AYAGT39TR pooled cDNA populations Arabidopsis thaliana cDNA, mRNA sequence [EG432238]	0	0	0	0	no AGI code	no AGI code
A_84_P588148	0.0152538	2.46007	down	AT2G07774	AT2G07774	hypothetical protein	NM_147273	Arabidopsis thaliana uncharacterized protein (AT2G07774) mRNA, complete cds [NM_147273]	unknown protein	not assigned	not assigned.unknown	GO:0005575	unknown cellular components	ucc
A_84_P590597	0.019371	2.45986	down	AT5G24050	AT5G24050	hypothetical protein	NM_122310	Arabidopsis thaliana uncharacterized protein (AT5G24050) mRNA, complete cds [NM_122310]	DNA binding similar to DNA binding [Arabidopsis thaliana] (TAIR:AT3G24850.1); similar to Protein of unknown function DUF313 [Medicago truncatula] (GB:ABE88646.1); contains InterPro domain Transcriptional factor B3; (InterPro:IPR003340); contains InterPro domain Protein of unknown function DUF313; (InterPro:IPR005508)	not assigned	not assigned.unknown	GO:0005575	unknown cellular components	ucc
A_84_P757890	0.024205	2.45574	down	0	AT2G45260	hypothetical protein	BX821193	>gb|AC002387.3; Arabidopsis thaliana chromosome 2 clone F4L23 map CIC02E07, complete sequence	other RNA Unknown gene	not assigned	not assigned.no ontology	0	no AGI code	no AGI code
A_84_P10456	0.00733383	2.45392	down	AT1G09240	NAS3	Nicotianamine synthase 3	NM_100794	Arabidopsis thaliana Nicotianamine synthase 3 (NAS3) mRNA, complete cds [NM_100794]	nicotianamine synthase, putative Identical to Nicotianamine synthase 3 (EC 2.5.1.43) (S-adenosyl-L-methionine:S- adenosyl-L-methionine:S-adenosyl-methionine 3-amino-3- carboxypropyltransferase 3) (AtNAS3) (NAS3) [Arabidopsis Thaliana] (GB:O80483); similar to nicotianamine synthase, putative [Arabidopsis thaliana] (TAIR:AT1G56430.1); similar to nicotianamine synthase [Thlaspi caerulescens] (GB:CAC…	metal handling	metal handling.binding, chelation and storage	0	not found	not found
A_84_P754336	0.0249022	2.45382	down	AT1G33102	AT1G33102	hypothetical protein	NM_001123931	Arabidopsis thaliana uncharacterized protein (AT1G33102) mRNA, complete cds [NM_001123931]	| Symbols: | unknown protein | chr1:12002513-12002611 REVERSE	not assigned	not assigned.unknown	GO:0005575	unknown cellular components	ucc
A_84_P758548	0.0117727	2.45061	down	AT2G07811				tair|pseudogene of mitochondrial protein [AT2G07811.1]	0	0	0	0	not found	not found
A_84_P715503	0.0215976	2.4485	down	0				ug|AYBFX53TR pooled cDNA populations Arabidopsis thaliana cDNA, mRNA sequence [EG502674]	0	0	0	0	no AGI code	no AGI code
A_84_P12963	0.00575578	2.44743	down	AT4G15440	HPL1	hydroperoxide lyase 1	NM_117633	Arabidopsis thaliana hydroperoxide lyase 1 (HPL1) mRNA, complete cds [NM_117633]	HPL1 (HYDROPEROXIDE LYASE 1); heme binding / iron ion binding / monooxygenase Encodes a hydroperoxide lyase. Also a member of the CYP74B cytochrome p450 family. In the ecotype Columbia (Col) the gene contains a 10-nucleotide deletion in its first exon that causes it to code for a truncated protein that results in a non-functional hydroperoxide lyase. similar to AOS (ALLENE OXIDE SYNTHASE), hydro-…	not assigned	not assigned.no ontology	GO:0009941	chloroplast	CP
A_84_P754607	0.0070236	2.44141	down	AT1G18773	AT1G18773	hypothetical protein	NM_001123836	Arabidopsis thaliana uncharacterized protein (AT1G18773) mRNA, complete cds [NM_001123836]	| Symbols: | similar to SOBER1 (SUPPRESSOR OF AVRBST-ELICITED RESISTANCE 1), carboxylesterase [Arabidopsis thaliana] (TAIR:AT4G22300.1); similar to hypothetical protein [Vitis vinifera] (GB:CAN82877.1); similar to hypothetical protein OsJ_015835 [Oryza sativa (japonica cultivar-group)] (GB:EAZ32352.1); similar to unnamed protein product [Vitis vinifera] (GB:CAO23250.1) | chr1:6474939-6475389 FORW…	lipid metabolism	lipid metabolism.lipid degradation.lysophospholipases	GO:0012505	other cell compartment	occ
A_84_P757754	0.0154589	2.43916	down	AT2G31585			AK227573	Arabidopsis thaliana mRNA for hypothetical protein, partial cds, clone: RAFL14-17-D06 [AK227573]	other RNA Unknown gene	not assigned	not assigned.no ontology	GO:0005575	unknown cellular components	ucc
A_84_P554154	0.0217575	2.42482	down	AT1G13245	RTFL17	ROTUNDIFOLIA like 17	NM_148462	Arabidopsis thaliana ROTUNDIFOLIA like 17 (RTFL17) mRNA, complete cds [NM_148462]	DVL4/RTFL17 (ROTUNDIFOLIA LIKE 17) similar to DVL5/RTFL15 (ROTUNDIFOLIA LIKE 15) [Arabidopsis thaliana] (TAIR:AT1G68825.1); contains InterPro domain DVL; (InterPro:IPR012552)	not assigned	not assigned.unknown	0	not found	not found
A_84_P11448	0.000318943	2.42455	down	AT1G18870	ICS2	Isochorismate synthase 2	NM_101744	Arabidopsis thaliana Isochorismate synthase 2 (ICS2) mRNA, complete cds [NM_101744]	ICS2; isochorismate synthase Encodes a protein with isochorismate synthase activity involved in phylloquinone biosynthesis. Mutant studies of this gene's function suggest that its function is redundant with that of ICS1 (AT1G7410). similar to ICS1 (ISOCHORISMATE SYNTHASEI), isochorismate synthase [Arabidopsis thaliana] (TAIR:AT1G74710.1); similar to isochorismate synthase [Capsicum annuum] (GB:AA…	Co-factor	Co-factor and vitamine metabolism.folate & vitamine K.vitamine K.isochorismate synthase	GO:0009536	plastid	P
A_84_P233709	0.0111757	2.42259	down	AT5G15190	AT5G15190	hypothetical protein	NM_180492	Arabidopsis thaliana uncharacterized protein (AT5G15190) mRNA, complete cds [NM_180492]	unknown protein	not assigned	not assigned.unknown	GO:0009507	chloroplast	CP
A_84_P757941	0.0245559	2.42074	down	AT2G26500	AT2G26500	putative cytochrome b6f complex subunit	NM_001084495	Arabidopsis thaliana putative cytochrome b6f complex subunit (AT2G26500) mRNA, complete cds [NM_001084495]	cytochrome b6f complex subunit (petM), putative similar to unknown [Euphorbia esula] (GB:AAF34768.1); contains InterPro domain PetM of cytochrome b6f complex subunit 7; (InterPro:IPR012595)	PS	PS.lightreaction.cytochrome b6/f	GO:0009535	chloroplast	CP
A_84_P532253	0.0141321	2.41987	down	AT2G29170	AT2G29170	Rossmann-fold NAD(P)-binding domain-containing protein	NM_128473	Arabidopsis thaliana Rossmann-fold NAD(P)-binding domain-containing protein (AT2G29170) mRNA, complete cds [NM_128473]	short-chain dehydrogenase/reductase (SDR) family protein / tropinone reductase, putative similar to tropinone reductase, putative / tropine dehydrogenase, putative [Arabidopsis thaliana] (TAIR:AT2G29150.1); similar to Tropinone reductase, putative, expressed [Oryza sativa (japonica cultivar-group)] (GB:ABF95188.1); similar to Tropinone reductase, putative, expressed [Oryza sativa (japonica cultiv…	misc	misc.nitrilases, *nitrile lyases, berberine bridge enzymes, reticuline oxidases, troponine reductases	GO:0005575	unknown cellular components	ucc
A_84_P758745	0.00564053	2.41598	down	AT3G42057				tair|transposable element gene [AT3G42057.1]	gypsy-like retrotransposon family, has a 1.6e-177 P-value blast match to GB:AAD19359 polyprotein (gypsy_Ty3-element) (Sorghum bicolor)	DNA	DNA.synthesis/chromatin structure.retrotransposon/transposase.gypsy-like retrotransposon	0	not found	not found
A_84_P839478	0.0297873	2.41475	down	AT4G24010				tc|GB|AK221311.1|BAD94077.1 hypothetical protein [Arabidopsis thaliana] [NP1420880]	ATCSLG1 (Cellulose synthase-like G1); transferase/ transferase, transferring glycosyl groups encodes a protein similar to cellulose synthase similar to ATCSLG3 (Cellulose synthase-like G3), transferase/ transferase, transferring glycosyl groups [Arabidopsis thaliana] (TAIR:AT4G23990.1); similar to ATCSLG2 (Cellulose synthase-like G2), transferase/ transferase, transferring glycosyl groups [Arabid…	cell wall	cell wall.cellulose synthesis.cellulose synthase	GO:0016020	other membranes	OM
A_84_P762067	0.00317184	2.41447	down	AT3G11591	AT3G11591	hypothetical protein	NM_001125143	Arabidopsis thaliana uncharacterized protein (AT3G11591) mRNA, complete cds [NM_001125143]	| Symbols: | unknown protein | chr3:3663786-3663977 REVERSE	not assigned	not assigned.unknown	0	not found	not found
A_84_P756510	0.017944	2.41413	down	ATMG00570				Rep: Uncharacterized tatC-like protein ymf16 - Arabidopsis thaliana (Mouse-ear cress), complete [TC378084]	pseudogene, similar to orfx, blastp match of 85% identity and 5.5e-116 P-value to GP|287897|emb|CAA42649.1||X60046 orfx {Oenothera berteriana}	not assigned	not assigned.unknown	GO:0005575	unknown cellular components	ucc
A_84_P764211	0.0060261	2.40825	down	AT4G04692			DQ108881	Arabidopsis thaliana clone 848 mRNA sequence [DQ108881]	pseudogene of unknown protein expressed protein	not assigned	not assigned.unknown	0	not found	not found
A_84_P174821	0.00406069	2.40775	down	AT4G31290	AT4G31290	chaC-like protein	NM_119278	Arabidopsis thaliana chaC-like protein (AT4G31290) mRNA, complete cds [NM_119278]	ChaC-like family protein similar to ChaC-like family protein [Arabidopsis thaliana] (TAIR:AT5G26220.1); similar to ChaC-like family protein-like [Solanum tuberosum] (GB:ABB87104.1); similar to meloidogyne-induced (GB:ABA46779.1); contains InterPro domain ChaC-like protein; (InterPro:IPR006840)	not assigned	not assigned.no ontology	0	not found	not found
A_84_P513894	0.0379027	2.40689	down	AT4G12970	STOMAGEN	epidermal patterning factor-like protein 9	NM_117366	Arabidopsis thaliana epidermal patterning factor-like protein 9 (STOMAGEN) mRNA, complete cds [NM_117366]	similar to Os01g0914400 [Oryza sativa (japonica cultivar-group)] (GB:NP_001045180.1); similar to hypothetical protein [Oryza sativa (japonica cultivar-group)] (GB:BAC75419.1)	not assigned	not assigned.unknown	GO:0012505	other cell compartment	occ
A_84_P23464	0.0136522	2.40425	down	AT5G37950	AT5G37950	UDP-glycosyltransferase-like protein	NM_001125855	Arabidopsis thaliana UDP-glycosyltransferase-like protein (AT5G37950) mRNA, complete cds [NM_001125855]	| Symbols: | transferase, transferring hexosyl groups | chr5:15133324-15134847 FORWARDhighly similar to ( 679)AT5G37950| Symbols: | transferase, transferring hexosyl groups | chr5:15133324-15134847 FORWARDweakly similar to ( 107)ZOX_PHAVUZeatin O-xylosyltransferase - Phaseolus vulgaris (Kidney bean) (French bean)not assigned UDPGT	misc	misc.UDP glucosyl and glucoronyl transferases	0	not found	not found
A_84_P756855	0.0460992	2.39893	down	AT2G07697				tair|transposable element gene [AT2G07697.1]	non-LTR retrotransposon family (LINE), has a 1.9e-23 P-value blast match to GB:NP_038605 L1 repeat, Tf subfamily, member 30 (LINE-element) (Mus musculus)	DNA	DNA.synthesis/chromatin structure.retrotransposon/transposase.non-LTR retrotransposon	0	not found	not found
A_84_P18652	0.0179055	2.39826	down	AT5G01880	AT5G01880	RING-H2 finger protein ATL74	NM_120266	Arabidopsis thaliana RING-H2 finger protein ATL74 (AT5G01880) mRNA, complete cds [NM_120266]	zinc finger (C3HC4-type RING finger) family protein Identical to RING-H2 finger protein ATL5A (ATL5A) [Arabidopsis Thaliana] (GB:Q9LZV8); similar to zinc finger (C3HC4-type RING finger) family protein [Arabidopsis thaliana] (TAIR:AT3G10910.1); similar to Zinc finger, C3HC4 type family protein, expressed [Oryza sativa (japonica cultivar-group)] (GB:ABA96288.1); contains InterPro domain Zinc finger…	Protein	protein.degradation.ubiquitin.E3.RING	0	not found	not found
A_84_P861209	0.0223688	2.39658	down	AT3G06455				tc|AY057615 AT4g01000/F3I3_20 {Arabidopsis thaliana} (exp=-1; wgp=0; cg=0), partial (10%) [TC313262]	splicing factor-related similar to ubiquitin family protein [Arabidopsis thaliana] (TAIR:AT4G01000.1); similar to PREDICTED: similar to MGC83793 protein [Strongylocentrotus purpuratus] (GB:XP_001197540.1); similar to Os01g0681600 [Oryza sativa (japonica cultivar-group)] (GB:NP_001043881.1); contains InterPro domain Ubiquitin; (InterPro:IPR000626)	RNA	RNA.processing.splicing	GO:0005575	unknown cellular components	ucc
A_84_P568219	0.000799102	2.39481	down	AT5G54530	AT5G54530	hypothetical protein	NM_124833	Arabidopsis thaliana uncharacterized protein (AT5G54530) mRNA, complete cds [NM_124833]	similar to unknown protein [Arabidopsis thaliana] (TAIR:AT1G61667.1); similar to Os07g0548800 [Oryza sativa (japonica cultivar-group)] (GB:NP_001059929.1); similar to unknown protein [Oryza sativa (japonica cultivar-group)] (GB:BAC57724.1); contains InterPro domain Protein of unknown function DUF538; (InterPro:IPR007493)	not assigned	not assigned.unknown	GO:0012505	other cell compartment	occ
A_84_P228049	0.00864939	2.3948	down	AT5G63160	BT1	BTB and TAZ domain protein 1	NM_125711	Arabidopsis thaliana BTB and TAZ domain protein 1 (BT1) mRNA, complete cds [NM_125711]	BT1 (BTB and TAZ domain protein 1); protein binding / transcription regulator similar to BT2 (BTB and TAZ domain protein 2), protein binding / transcription regulator [Arabidopsis thaliana] (TAIR:AT3G48360.1); similar to hypothetical protein [Trifolium pratense] (GB:BAE71259.1); contains InterPro domain Zinc finger, TAZ-type; (InterPro:IPR000197); contains InterPro domain BTB; (InterPro:IPR000210…	Protein	protein.degradation.ubiquitin.E3.BTB/POZ Cullin3.BTB/POZ	GO:0005634	nucleus	N
A_84_P10198	0.00444736	2.39372	down	AT5G22920	AT5G22920	ring finger and CHY zinc finger domain-containing protein 1	NM_122198	Arabidopsis thaliana ring finger and CHY zinc finger domain-containing protein 1 (AT5G22920) mRNA, complete cds [NM_122198]	zinc finger (C3HC4-type RING finger) family protein similar to zinc finger (C3HC4-type RING finger) family protein [Arabidopsis thaliana] (TAIR:AT5G25560.1); similar to PGPD14 [Petunia x hybrida] (GB:AAD02556.1); contains InterPro domain Zinc finger, CHY-type; (InterPro:IPR008913); contains InterPro domain Zinc finger, RING-type; (InterPro:IPR001841)	Protein	protein.degradation.ubiquitin.E3.RING	0	not found	not found
A_84_P15055	0.0436073	2.39313	down	AT5G65420	CYCD4;1///CYCD4;1	cyclin-D4-1	NM_001203691	Arabidopsis thaliana cyclin-D4-1 (CYCD4;1) mRNA, complete cds [NM_001203691]	CYCD4;1 (CYCLIN D4;1); cyclin-dependent protein kinase regulator Encodes a D-type cyclin CYCD4;1 that physically interacts with CDC2A and is expressed during vascular tissue development, embryogenesis, and formation of lateral root primordia. Its expression is upregulated early during germination. similar to CYCD4,2 (CYCLIN D4,2), cyclin-dependent protein kinase [Arabidopsis thaliana] (TAIR:AT5G1…	cell	cell.cycle	GO:0005634	nucleus	N
A_84_P14211	0.0361011	2.38852	down	AT1G61280	AT1G61280	phosphatidylinositol N-acetylglucosaminyltransferase subunit P	NM_104809	Arabidopsis thaliana phosphatidylinositol N-acetylglucosaminyltransferase subunit P (AT1G61280) mRNA, complete cds [NM_104809]	Identical to Probable phosphatidylinositol N-acetylglucosaminyltransferase subunit P (EC 2.4.1.198) [Arabidopsis Thaliana] (GB:O64792); similar to unknown protein [Arabidopsis thaliana] (TAIR:AT2G39440.1); similar to Os03g0640300 [Oryza sativa (japonica cultivar-group)] (GB:NP_001050743.1); similar to Down syndrome critical re (GB:ABF97824.1); contains InterPro domain PIG-P; (InterPro:IPR013717)	not assigned	not assigned.no ontology	GO:0005575	unknown cellular components	ucc
A_84_P770087	0.0160772	2.38755	down	ATMG00010				tair|hypothetical protein [ATMG00010.1]	Identical to Hypothetical mitochondrial protein AtMg00010 (ORF153a) [Arabidopsis Thaliana] (GB:P93275)	not assigned	not assigned.unknown	GO:0005575	unknown cellular components	ucc
A_84_P789274	0.0173633	2.38749	down	0			BX838453	BX838453 Arabidopsis thaliana Silique Col-0 Arabidopsis thaliana cDNA clone GSLTSIL92ZH10 5PRIM, mRNA sequence [BX838453]	0	0	0	0	no AGI code	no AGI code
A_84_P552640	0.0169088	2.38243	down	AT2G33855	AT2G33855	hypothetical protein	NM_179892	Arabidopsis thaliana uncharacterized protein (AT2G33855) mRNA, complete cds [NM_179892]	similar to OSIGBa0106G07.5 [Oryza sativa (indica cultivar-group)] (GB:CAH67309.1); similar to Os04g0475300 [Oryza sativa (japonica cultivar-group)] (GB:NP_001053073.1)	not assigned	not assigned.unknown	GO:0005575	unknown cellular components	ucc
A_84_P811934	0.0319451	2.38158	down	AT1G56280	DI19	drought-induced 19 protein	NM_104507	Arabidopsis thaliana drought-induced 19 protein (DI19) mRNA, complete cds [NM_104507]	0	0	0	0	not found	not found
A_84_P763439	0.0205916	2.37965	down	AT4G06585				tair|transposable element gene [AT4G06585.1]	gypsy-like retrotransposon family (Athila), has a 3.8e-06 P-value blast match to GB:CAA57397 Athila ORF 1 (Arabidopsis thaliana)	DNA	DNA.synthesis/chromatin structure.retrotransposon/transposase.gypsy-like retrotransposon	0	not found	not found
A_84_P723295	0.00733271	2.37964	down	AT2G07749				ug|AYAJB50TR pooled cDNA populations Arabidopsis thaliana cDNA, mRNA sequence [EG423751]	Identical to Hypothetical mitochondrial protein AtMg01110 (ORF251) [Arabidopsis Thaliana] (GB:P92543); similar to hypothetical protein BrnapMp064 [Brassica napus] (GB:YP_717161.1); contains InterPro domain Mitovirus RNA-dependent RNA polymerase; (InterPro:IPR008686)	not assigned	not assigned.unknown	GO:0005575	unknown cellular components	ucc
A_84_P152188	0.0382929	2.3775	down	AT1G56280	DI19	drought-induced 19 protein	NM_104507	Arabidopsis thaliana drought-induced 19 protein (DI19) mRNA, complete cds [NM_104507]	ATDI19 (Arabidopsis thaliana drought-induced 19) Encodes a gene whose transcript level in root and leaves increases to progressive drought stress. The increase in transcript level is independent from abscisic acid level. Sequence is not similar to any protein of known function. It appears to be a member of plant-specific gene family. It's phosphorylated by AtCPK11 in a Ca(2+)-dependent manner at …	stress	stress.abiotic.drought/salt	0	not found	not found
A_84_P10874	4.40932e-06	2.37516	down	AT3G50970	LTI30	dehydrin Xero 2	NM_114957	Arabidopsis thaliana dehydrin Xero 2 (LTI30) mRNA, complete cds [NM_114957]	LTI30/XERO2 (LOW TEMPERATURE-INDUCED 30) Belongs to the dehydrin protein family, which contains highly conserved stretches of 7-17 residues that are repetitively scattered in their sequences, the K-, S-, Y- and lysine rich segments. LTI29 and LTI30 double overexpressors confer freeze tolerance. Located in membranes. mRNA upregulated by water deprivation and abscisic acid. Identical to Dehydrin Xe…	stress	stress.abiotic.unspecified	GO:0016020	other membranes	OM
A_84_P756471	0.00797252	2.37495	down	AT2G29290	AT2G29290	tropine dehydrogenase	NM_128483	>ref|NM_128483.3; Arabidopsis thaliana tropine dehydrogenase (AT2G29290) mRNA, completed cds	| Symbols: | tropinone reductase, putative / tropine dehydrogenase, putative | chr2:12593575-12594761 FORWARDhighly similar to ( 519)AT2G29290| Symbols: | tropinone reductase, putative / tropine dehydrogenase, putative | chr2:12593575-12594761 FORWARDweakly similar to ( 111)GRDH_ORYSAnot assigned not assigned not assigned not assigned not assigned not assigned not assigned not assigned not assign…	secondary metabolism	secondary metabolism.N misc.alkaloid-like	0	not found	not found
A_84_P811928	0.0479782	2.37488	down	AT1G56280	DI19	drought-induced 19 protein	NM_104507	Arabidopsis thaliana drought-induced 19 protein (DI19) mRNA, complete cds [NM_104507]	0	0	0	0	not found	not found
A_84_P770035	0.0226096	2.37241	down	ATMG01120				tair|Encodes subunit of mitochondrial NAD(P)H dehydrogenase that is trans-spliced from three precursors, NAD1A, NAD1B, and NAD1C. [ATMG01120.1]	Encodes subunit of mitochondrial NAD(P)H dehydrogenase that is trans-spliced from three precursors, NAD1A, NAD1B, and NAD1C. similar to NADH dehydrogenase (ubiquinone) (GB:AAA70292.1); contains InterPro domain Respiratory-chain NADH dehydrogenase, subunit 1; (InterPro:IPR001694)	ATP-synthesis	mitochondrial electron transport / ATP synthesis.NADH-DH.localisation not clear	GO:0005739	mitochondria	M
A_84_P791825	0.0258852	2.37105	down	AT5G13250	AT5G13250	RING finger protein	EG481689	AYATM26TF pooled cDNA populations Arabidopsis thaliana cDNA, mRNA sequence [EG481689]	similar to unknown protein [Arabidopsis thaliana] (TAIR:AT1G28080.1)	not assigned	not assigned.unknown	GO:0012505	other cell compartment	occ
A_84_P756793	0.0194318	2.371	down	AT2G07777	AT2G07777	ATP synthase 9	NM_201709	>ref|NM_201709.1; Arabidopsis thaliana ATP synthase 9 (AT2G07777) mRNA, complete cds	Identical to Mitochondrial protein AtMg01090 (ORF262) [Arabidopsis Thaliana] (GB:P92541;GB:Q6DSS8;GB:Q8S875); similar to hypothetical protein BrnapMp007 [Brassica napus] (GB:YP_717106.1); contains domain ATP SYNTHASE 9 MITOCHONDRIAL (PTHR10031)	not assigned	not assigned.unknown	GO:0005575	unknown cellular components	ucc
A_84_P57710	0.0316359	2.36808	down	AT1G72030	AT1G72030	Acyl-CoA N-acyltransferases-like protein	NM_105861	Arabidopsis thaliana Acyl-CoA N-acyltransferases-like protein (AT1G72030) mRNA, complete cds [NM_105861]	GCN5-related N-acetyltransferase (GNAT) family protein similar to GCN5-related N-acetyltransferase (GNAT) family-like protein [Oryza sativa (japonica cultivar-group)] (GB:BAC84763.1); similar to Os07g0264800 [Oryza sativa (japonica cultivar-group)] (GB:NP_001059331.1); contains InterPro domain GCN5-related N-acetyltransferase; (InterPro:IPR000182)	misc	misc.GCN5-related N-acetyltransferase	0	not found	not found
A_84_P15486	0.0204692	2.36761	down	AT3G05880	RCI2A	Hydrophobic protein RCI2A	NM_111462	Arabidopsis thaliana Hydrophobic protein RCI2A (RCI2A) mRNA, complete cds [NM_111462]	RCI2A (RARE-COLD-INDUCIBLE 2A) Induced by low temperatures, dehydration and salt stress and ABA. Encodes a small (54 amino acids), highly hydrophobic protein that bears two potential transmembrane domains. Identical to Hydrophobic protein RCI2A (Low temperature and salt-responsive protein LTI6A) (RCI2A) [Arabidopsis Thaliana] (GB:Q9ZNQ7); similar to RCI2B (RARE-COLD-INDUCIBLE 2B) [Arabidopsis tha…	stress	stress.abiotic.drought/salt	GO:0016021	other membranes	OM
A_84_P13866	0.0154413	2.36267	down	AT4G30660	AT4G30660	putative low temperature and salt responsive protein	NM_001160806	Arabidopsis thaliana putative low temperature and salt responsive protein (AT4G30660) mRNA, complete cds [NM_001160806]	hydrophobic protein, putative / low temperature and salt responsive protein, putative Identical to UPF057 membrane protein At4g30660 [Arabidopsis Thaliana] (GB:Q9SUI0); similar to hydrophobic protein, putative / low temperature and salt responsive protein, putative [Arabidopsis thaliana] (TAIR:AT2G24040.1); similar to Protein of unknown function UPF0057 [Medicago truncatula] (GB:ABE78792.1); cont…	stress	stress.abiotic.drought/salt	GO:0016021	other membranes	OM
A_84_P770198	0.035939	2.36136	down	AT2G07751	AT2G07751	NADH dehydrogenase I subunit 3	NM_147270	Arabidopsis thaliana NADH dehydrogenase I subunit 3 (AT2G07751) mRNA, complete cds [NM_147270]	NADH-ubiquinone oxidoreductase chain 3, putative similar to NADH dehydrogenase subunit 3 [Brassica napus] (GB:CAA45193.1); contains InterPro domain NADH-ubiquinone/plastoquinone oxidoreductase, chain 3; (InterPro:IPR000440)	ATP-synthesis	mitochondrial electron transport / ATP synthesis.NADH-DH.localisation not clear	GO:0012505	other cell compartment	occ
A_84_P148258	0.0135797	2.36128	down	AT2G07676	AT2G07676	hypothetical protein	NM_126733	Arabidopsis thaliana uncharacterized protein (AT2G07676) mRNA, complete cds [NM_126733]	similar to hypothetical protein BrnapMp028 [Brassica napus] (GB:YP_717126.1)	not assigned	not assigned.unknown	GO:0005575	unknown cellular components	ucc
A_84_P83349	0.0427825	2.35948	down	AT1G26800	AT1G26800	RING/U-box domain-containing protein	NM_102444	Arabidopsis thaliana RING/U-box domain-containing protein (AT1G26800) mRNA, complete cds [NM_102444]	zinc finger (C3HC4-type RING finger) family protein similar to zinc finger (C3HC4-type RING finger) family protein [Arabidopsis thaliana] (TAIR:AT1G14200.1); similar to Os03g0324900 [Oryza sativa (japonica cultivar-group)] (GB:NP_001049982.1); similar to Zinc finger, RING-type; RINGv [Medicago truncatula] (GB:ABE89147.1); contains InterPro domain Zinc finger, RING-type; (InterPro:IPR001841)	Protein	protein.degradation.ubiquitin.E3.RING	0	not found	not found
A_84_P770045	0.00920029	2.35915	down	AT2G07785	AT2G07785	NADH dehydrogenase I subunit 1	NM_201711	>ref|NM_201711.2; Arabidopsis thaliana NADH dehydrogenase I subunit 1 (AT2G07785) mRNA, complete cds	| Symbols: NAD1A, ND1 | Encodes subunit of mitochondrial NAD(P)H dehydrogenase that is trans-spliced from three precursors, NAD1A, NAD1B, and NAD1C. | chrM:318004-318390 REVERSE	ATP-synthesis	mitochondrial electron transport / ATP synthesis.NADH-DH.complex I	GO:0016020	other membranes	OM
A_84_P738324	0.0149192	2.35716	down	0				ug|Arabidopsis thaliana Full-length cDNA Complete sequence from clone GSLTSIL17ZG05 of Silique of strain col-0 of Arabidopsis thaliana (thale cress) [BX832852]	0	0	0	0	no AGI code	no AGI code
A_84_P770214	0.0258523	2.35483	down	AT2G07749	AT2G07798	hypothetical protein	NM_001161031	>ref|NM_147269.5; Arabidopsis thaliana Mitovirus RNA-dependent RNA polymerase (AT2G07749) mRNA, complete cds	Identical to Hypothetical mitochondrial protein AtMg01100 (ORF105a) [Arabidopsis Thaliana] (GB:P92542)	not assigned	not assigned.unknown	GO:0005575	unknown cellular components	ucc
A_84_P750377	0.00555492	2.35444	down	AT1G21220			BT012533	Arabidopsis thaliana At1g21220 gene, complete cds [BT012533]	copia-like retrotransposon family, has a 3.9e-26 P-value blast match to GB:CAA72989 open reading frame 1 (Ty1_Copia-element) (Brassica oleracea)	DNA	DNA.synthesis/chromatin structure.retrotransposon/transposase.copia-like retrotransposon	0	not found	not found
A_84_P56150	0.0385105	2.35115	down	AT1G01210	AT1G01210	DNA-directed RNA polymerase III subunit C11	NM_100003	Arabidopsis thaliana DNA-directed RNA polymerase III subunit C11 (AT1G01210) mRNA, complete cds [NM_100003]	DNA-directed RNA polymerase III family protein similar to DNA-directed RNA polymerase III family protein [Arabidopsis thaliana] (TAIR:AT4G07950.1); similar to Os02g0672700 [Oryza sativa (japonica cultivar-group)] (GB:NP_001047708.1); similar to DNA-directed RNA polymerase, subunit C11/M/9 [Medicago truncatula] (GB:ABE90355.1); contains InterPro domain Zinc finger TFIIS-type 2; (InterPro:IPR013138…	RNA	RNA.regulation of transcription.putative transcription regulator	GO:0005634	nucleus	N
A_84_P760354	0.021926	2.35084	down	AT3G56705			NR_022856	Arabidopsis thaliana (U2.6) ncRNA [NR_022856]	0	0	0	GO:0005686	nucleus	N
A_84_P788434	0.00380704	2.35026	down	AT2G21640	AT2G21640	hypothetical protein	NM_127735	Arabidopsis thaliana uncharacterized protein (AT2G21640) mRNA, complete cds [NM_127735]	similar to unknown protein [Arabidopsis thaliana] (TAIR:AT3G05570.1); similar to unknown protein [Arabidopsis thaliana] (TAIR:AT4G39235.1); similar to hypothetical protein [Oryza sativa (japonica cultivar-group)] (GB:BAD05323.1); similar to Os03g0724500 [Oryza sativa (japonica cultivar-group)] (GB:NP_001051122.1)	not assigned	not assigned.unknown	GO:0005739	mitochondria	M
A_84_P789973	0.0264014	2.3491	down	0			EG457990	AYAWH62TF pooled cDNA populations Arabidopsis thaliana cDNA, mRNA sequence [EG457990]	0	0	0	0	no AGI code	no AGI code
A_84_P756962	0.00545025	2.34816	down	AT2G07706	AT2G07706	hypothetical protein	NM_126750	Arabidopsis thaliana uncharacterized protein (AT2G07706) mRNA, complete cds [NM_126750]	Identical to Hypothetical mitochondrial protein AtMg00470 (ORF122a) [Arabidopsis Thaliana] (GB:P93302;GB:Q84RD3)	not assigned	not assigned.unknown	GO:0005575	unknown cellular components	ucc
A_84_P759140	0.00467806	2.34798	down	AT3G16950	LPD1	lipoamide dehydrogenase 1	NM_112571	Arabidopsis thaliana lipoamide dehydrogenase 1 (LPD1) mRNA, complete cds [NM_112571]	LPD1 (LIPOAMIDE DEHYDROGENASE 1) encodes a plastid lipoamide dehydrogenase, subunit of the pyruvate dehydrogenase complex which provides acetyl-CoA for de novo fatty acid biosynthesis. The gene is highly expressed in developing seeds. similar to dihydrolipoamide dehydrogenase 2, plastidic / lipoamide dehydrogenase 2 (PTLPD2) [Arabidopsis thaliana] (TAIR:AT4G16155.1); similar to Pyridine nucleotid…	TCA	TCA / org. transformation.TCA.pyruvate DH.E3	GO:0009507	multi-localization	ML
A_84_P714440	0.00788044	2.34681	down	0			AJ505688	Arabidopsis thaliana partial putative U2 small nuclear RNA (U2 snRNA gene), clone Ath-191a, 5' end incomplete [AJ505688]	0	0	0	0	no AGI code	no AGI code
A_84_P719413	0.0189305	2.34525	down	AT2G25964	AT2G25964	hypothetical protein	NM_001124915	Arabidopsis thaliana uncharacterized protein (AT2G25964) mRNA, complete cds [NM_001124915]	| Symbols: | unknown protein | chr2:11078213-11078365 REVERSE	not assigned	not assigned.unknown	GO:0005575	unknown cellular components	ucc
A_84_P720818	0.0238203	2.34487	down	0			EG478709	AYBGN68TR pooled cDNA populations Arabidopsis thaliana cDNA, mRNA sequence [EG478709]	0	0	0	0	no AGI code	no AGI code
A_84_P754348	0.00364573	2.34352	down	AT1G55152	AT1G55152	hypothetical protein	NM_001124023	Arabidopsis thaliana uncharacterized protein (AT1G55152) mRNA, complete cds [NM_001124023]	| Symbols: | unknown protein | chr1:20581611-20581790 REVERSE	not assigned	not assigned.unknown	GO:0009507	chloroplast	CP
A_84_P754957	0.0383863	2.34325	down	AT2G29160				tair|pseudogene, similar to tropinone reductase I, blastp match of 60% identity and 2.5e-39 P-value to GP [AT2G29160.1]	pseudogene, similar to tropinone reductase I, blastp match of 60% identity and 2.5e-39 P-value to GP|18138053|emb|CAD20555.1||AJ427397 tropinone reductase I {Calystegia sepium}	misc	misc.nitrilases, *nitrile lyases, berberine bridge enzymes, reticuline oxidases, troponine reductases	0	not found	not found
A_84_P756881	0.0187592	2.33855	down	0	AT2G07771	putative cytochrome c biosynthesis ccmC-like mitochondrial protein	BT014752	>emb|FN669586.1| Arabidopsis thaliana mitochondrial upstream flanking region of ccmC gene, allele 3, ecotype Col-0	pseudogene, similar to NADH-ubiquinone oxidoreductase chain 6 (EC 1.6.5.3). (Field mustard), blastp match of 92% identity and 3.6e-27 P-value to SP|Q01825|NU6M_ARATH NADH-ubiquinone oxidoreductase chain 6 (EC 1.6.5.3). (Field mustard) {Brassica campestris}	not assigned	not assigned.no ontology	0	no AGI code	no AGI code
A_84_P516094	0.0159983	2.33726	down	AT1G26665	AT1G26665	Mediator complex, subunit Med10	NM_102429	Arabidopsis thaliana Mediator complex, subunit Med10 (AT1G26665) mRNA, complete cds [NM_102429]	similar to RNA polymerase II mediator complex protein-related [Arabidopsis thaliana] (TAIR:AT5G41910.1); similar to At1g26660/T24P13_4 [Medicago truncatula] (GB:ABE78676.1); similar to Os09g0528300 [Oryza sativa (japonica cultivar-group)] (GB:NP_001063737.1)	not assigned	not assigned.unknown	0	not found	not found
A_84_P12269	0.0485648	2.33336	down	AT2G07722	AT2G07722	hypothetical protein	NM_126759	>ref|NM_126759.1; Arabidopsis thaliana uncharacterized protein (AT2G07722) mRNA, complete cds	Identical to Hypothetical mitochondrial protein AtMg00170/AtMg00620 (ORF139b/ORF139a) [Arabidopsis Thaliana] (GB:P94024;GB:Q8RUI2); similar to hypothetical protein NitaMp112 [Nicotiana tabacum] (GB:YP_173450.1)	not assigned	not assigned.unknown	0	not found	not found
A_84_P511355	0.0493388	2.33119	down	AT5G06380	AT5G06380	hypothetical protein	NM_120721	Arabidopsis thaliana uncharacterized protein (AT5G06380) mRNA, complete cds [NM_120721]	similar to unknown protein [Arabidopsis thaliana] (TAIR:AT3G11690.1); similar to pollen preferential protein [Lilium lon (GB:CAA78966.1)	not assigned	not assigned.unknown	GO:0005575	unknown cellular components	ucc
A_84_P756007	0.00487467	2.33112	down	AT2G07695	AT2G07695	cytochrome c oxidase subunit II	NM_126745	Arabidopsis thaliana cytochrome c oxidase subunit II (AT2G07695) mRNA, complete cds [NM_126745]	cytochrome c oxidase subunit II, putative Identical to Hypothetical mitochondrial protein AtMg01280 (ORF291) [Arabidopsis Thaliana] (GB:P92559;GB:Q8S891); similar to cytochrome c oxidase subunit 2 [Brassica napus] (GB:YP_717130.1); contains InterPro domain Cytochrome C oxidase subunit II, transmembrane region; (InterPro:IPR011759)	ATP-synthesis	mitochondrial electron transport / ATP synthesis.cytochrome c oxidase	GO:0016020	other membranes	OM
A_84_P816150	0.0151974	2.33111	down	0				Unknown	0	0	0	0	no AGI code	no AGI code
A_84_P862887	0.0486919	2.33097	down	0				Rep: Translationally-controlled tumor protein homolog - Arabidopsis thaliana (Mouse-ear cress), partial (67%) [TC405649]	0	0	0	0	no AGI code	no AGI code
A_84_P858761	0.0264852	2.32924	down	AT1G56280	DI19	drought-induced 19 protein	NM_104507	Arabidopsis thaliana drought-induced 19 protein (DI19) mRNA, complete cds [NM_104507]	ATDI19 (Arabidopsis thaliana drought-induced 19) Encodes a gene whose transcript level in root and leaves increases to progressive drought stress. The increase in transcript level is independent from abscisic acid level. Sequence is not similar to any protein of known function. It appears to be a member of plant-specific gene family. It's phosphorylated by AtCPK11 in a Ca(2+)-dependent manner at …	stress	stress.abiotic.drought/salt	0	not found	not found
A_84_P786064	0.0173605	2.32894	down	AT1G72030	AT1G72030	Acyl-CoA N-acyltransferases-like protein	NM_105861	Arabidopsis thaliana Acyl-CoA N-acyltransferases-like protein (AT1G72030) mRNA, complete cds [NM_105861]	GCN5-related N-acetyltransferase (GNAT) family protein similar to GCN5-related N-acetyltransferase (GNAT) family-like protein [Oryza sativa (japonica cultivar-group)] (GB:BAC84763.1); similar to Os07g0264800 [Oryza sativa (japonica cultivar-group)] (GB:NP_001059331.1); contains InterPro domain GCN5-related N-acetyltransferase; (InterPro:IPR000182)	misc	misc.GCN5-related N-acetyltransferase	0	not found	not found
A_84_P840918	0.0123374	2.32589	down	0				tc|GB|AB019234.1|BAA97178.1 gene_id:MKN22.3~unknown protein [NP222049]	0	0	0	0	no AGI code	no AGI code
A_84_P770067	0.00362898	2.32404	down	ATMG01000				Rep: Uncharacterized mitochondrial protein AtMg01020 - Arabidopsis thaliana (Mouse-ear cress), complete [TC398220]	Identical to Hypothetical mitochondrial protein AtMg01000 (ORF114) [Arabidopsis Thaliana] (GB:P92534)	not assigned	not assigned.unknown	GO:0005575	unknown cellular components	ucc
A_84_P848730	0.0491487	2.32339	down	ATMG00940				Rep: Uncharacterized mitochondrial protein AtMg00920 - Arabidopsis thaliana (Mouse-ear cress), complete [TC396102]	auxin-responsive factor (ARF) -related, low similarity to auxin response factor 10 (Arabidopsis thaliana) GI:6165644; blastp match of 82% identity and 6.9e-77 P-value to GP|3717296|emb|CAA03738.1||A63701 unnamed protein product {unidentified}	hormone metabolism	hormone metabolism.auxin.induced-regulated-responsive-activated	GO:0005634	nucleus	N
A_84_P17366	0.0319399	2.3207	down	AT1G01250	AT1G01250	ethylene-responsive transcription factor ERF023	NM_100008	Arabidopsis thaliana ethylene-responsive transcription factor ERF023 (AT1G01250) mRNA, complete cds [NM_100008]	AP2 domain-containing transcription factor, putative encodes a member of the DREB subfamily A-4 of ERF/AP2 transcription factor family. The protein contains one AP2 domain. There are 17 members in this subfamily including TINY. similar to TNY (TINY), DNA binding / transcription factor [Arabidopsis thaliana] (TAIR:AT5G25810.1); similar to Os04g0549700 [Oryza sativa (japonica cultivar-group)] (GB:N…	RNA	RNA.regulation of transcription.AP2/EREBP, APETALA2/Ethylene-responsive element binding protein family	GO:0009507	multi-localization	ML
A_84_P310653	0.0392608	2.31958	down	AT5G63660	PDF2.5	defensin-like protein 6	NM_125761	Arabidopsis thaliana defensin-like protein 6 (PDF2.5) mRNA, complete cds [NM_125761]	LCR74/PDF2.5 (Low-molecular-weight cysteine-rich 74) Identical to Putative low-molecular-weight cysteine-rich protein LCR74 precursor (LCR74) [Arabidopsis Thaliana] (GB:Q9FFP8;GB:P82783); similar to LCR68/PDF2.3 (Low-molecular-weight cysteine-rich 68), protease inhibitor [Arabidopsis thaliana] (TAIR:AT2G02130.1); similar to proteinase inhibitor se60-like protein [Citrus x paradisi] (GB:AAG38520.1…	stress	stress.biotic	GO:0012505	other cell compartment	occ
A_84_P156465	0.000735188	2.31859	down	AT4G27130	AT4G27130	protein translation factor SUI1-1	NM_118847	Arabidopsis thaliana protein translation factor SUI1-1 (AT4G27130) mRNA, complete cds [NM_118847]	eukaryotic translation initiation factor SUI1, putative Identical to Protein translation factor SUI1 homolog 1 [Arabidopsis Thaliana] (GB:P41568;GB:Q9SLK5); similar to eukaryotic translation initiation factor SUI1, putative [Arabidopsis thaliana] (TAIR:AT5G54760.1); similar to Protein translation factor SUI1 homolog (Translation initiation factor nps45) (GB:Q9SQF4); contains InterPro domain Trans…	Protein	protein.synthesis.initiation	0	not found	not found
A_84_P800621	0.0115025	2.31611	down	AT2G07673	AT2G07673	hypothetical protein	DQ069838	Arabidopsis thaliana mRNA sequence [DQ069838]	0	0	0	GO:0005575	unknown cellular components	ucc
A_84_P766819	0.00822363	2.31406	down	AT5G28913			AK117902	Arabidopsis thaliana mRNA for unknown protein, complete cds, clone: RAFL19-08-H01 [AK117902]	SADHU4-1 (SADHU NON-CODING RETROTRANSPOSON); other RNA Member of Sadhu non-coding retrotransposon family	not assigned	not assigned.unknown	0	not found	not found
A_84_P764077	0.0157351	2.31211	down	AT4G01060	CPL3	CAPRICE-like MYB3	NM_001036490	Arabidopsis thaliana CAPRICE-like MYB3 (CPL3) mRNA, complete cds [NM_001036490]	myb family transcription factor similar to ETC1 (ENHANCER OF TRY AND CPC 1), DNA binding / transcription factor [Arabidopsis thaliana] (TAIR:AT1G01380.1); similar to hypothetical protein [Oryza sativa (japonica cultivar-group)] (GB:BAD61200.1); contains InterPro domain Homeodomain-related; (InterPro:IPR012287); contains InterPro domain Homeodomain-like; (InterPro:IPR009057); contains InterPro dom…	RNA	RNA.regulation of transcription.MYB-related transcription factor family	0	not found	not found
A_84_P21458	0.000399715	2.31011	down	AT4G37610	BT5	BTB and TAZ domain protein 5	NM_119924	Arabidopsis thaliana BTB and TAZ domain protein 5 (BT5) mRNA, complete cds [NM_119924]	BT5 (BTB and TAZ domain protein 5); protein binding / transcription regulator similar to BT4 (BTB AND TAZ DOMAIN PROTEIN 4), protein binding [Arabidopsis thaliana] (TAIR:AT5G67480.2); similar to Zinc finger, TAZ-type; BTB/POZ [Medicago truncatula] (GB:ABE77424.1); contains InterPro domain Zinc finger, TAZ-type; (InterPro:IPR000197); contains InterPro domain BTB; (InterPro:IPR000210); contains Int…	Protein	protein.degradation.ubiquitin.E3.BTB/POZ Cullin3.BTB/POZ	GO:0005737	other cell compartment	occ
A_84_P824075	0.00754265	2.30896	down	AT4G12510	AT4G12510	bifunctional inhibitor/lipid-transfer protein/seed storage 2S albumin-like protein	NM_117321	Arabidopsis thaliana bifunctional inhibitor/lipid-transfer protein/seed storage 2S albumin-like protein (AT4G12510) mRNA, complete cds [NM_117321]	protease inhibitor/seed storage/lipid transfer protein (LTP) family protein similar to protease inhibitor/seed storage/lipid transfer protein (LTP) family protein [Arabidopsis thaliana] (TAIR:AT4G12520.1); similar to extensin like protein [Populus nigra] (GB:BAA11854.1); contains InterPro domain Plant lipid transfer/seed storage/trypsin-alpha amylase inhibitor; (InterPro:IPR003612)	misc	misc.protease inhibitor/seed storage/lipid transfer protein (LTP) family protein	GO:0012505	other cell compartment	occ
A_84_P770127	0.0194801	2.30557	down	ATMG01130				tair|hypothetical protein [ATMG01130.1]	Identical to Hypothetical mitochondrial protein AtMg01130 (ORF106f) [Arabidopsis Thaliana] (GB:P92544)	not assigned	not assigned.unknown	GO:0012505	other cell compartment	occ
A_84_P752219	0.0354406	2.30114	down	AT1G62550				Rep: T3P18.11 - Arabidopsis thaliana (Mouse-ear cress), partial (65%) [TC399245]	pseudogene, hypothetical protein, similar to non-LTR retroelement reverse transcriptase-like protein GI:9758853 from (Arabidopsis thaliana)	not assigned	not assigned.unknown	0	not found	not found
A_84_P24014	0.0104809	2.29911	down	AT3G16640	TCTP	translationally-controlled tumor protein-like protein	NM_112537	Arabidopsis thaliana translationally-controlled tumor protein-like protein (TCTP) mRNA, complete cds [NM_112537]	TCTP (TRANSLATIONALLY CONTROLLED TUMOR PROTEIN) Encodes a protein homologous to TRANSCRIPTIONALLY CONTROLLED TUMOR PROTEIN (TCTP). Identical to Translationally-controlled tumor protein homolog (TCTP) (TCTP) [Arabidopsis Thaliana] (GB:P31265;GB:Q8L973;GB:Q9LUS0); similar to translationally controlled tumor family protein [Arabidopsis thaliana] (TAIR:AT3G05540.1); similar to Translationally-control…	not assigned	not assigned.no ontology	GO:0009507	multi-localization	ML
A_84_P769292	0.00580302	2.2989	down	AT5G03552			BX833772	Arabidopsis thaliana Full-length cDNA Complete sequence from clone GSLTSIL76ZB11 of Silique of strain col-0 of Arabidopsis thaliana (thale cress) [BX833772]	0	0	0	GO:0005575	unknown cellular components	ucc
A_84_P803035	0.0215284	2.29349	down	0				ug|35N8 Arabidopsis Leaf Senescence Library Arabidopsis thaliana cDNA 3', mRNA sequence [CD534138]	0	0	0	0	no AGI code	no AGI code
A_84_P833347	0.0339955	2.2917	down	AT3G44798				other RNA | chr3:16342295-16343014 FORWARD	0	0	0	GO:0005575	unknown cellular components	ucc
A_84_P859103	9.52109e-07	2.28955	down	0				Rep: Hydroxyproline-rich glycoprotein DZ-HRGP precursor - Volvox carteri f. nagariensis, partial (7%) [TC399127]	0	0	0	0	no AGI code	no AGI code
A_84_P756485	0.00505204	2.28954	down	AT2G07717				tair|pseudogene, similar to NADH-ubiquinone oxidoreductase chain 4 (EC 1.6.5.3). (Field mustard), blastp match of 99% identity and 2.0e-226 P-value to SP [AT2G07717.1]	pseudogene, similar to NADH-ubiquinone oxidoreductase chain 4 (EC 1.6.5.3). (Field mustard), blastp match of 99% identity and 2.0e-226 P-value to SP|Q04050|NU4M_BRACM NADH-ubiquinone oxidoreductase chain 4 (EC 1.6.5.3). (Field mustard) {Brassica campestris}	not assigned	not assigned.no ontology	0	not found	not found
A_84_P23650	0.0140877	2.28854	down	AT1G62480	AT1G62480	Vacuolar calcium-binding protein-like protein	NM_104927	Arabidopsis thaliana Vacuolar calcium-binding protein-like protein (AT1G62480) mRNA, complete cds [NM_104927]	vacuolar calcium-binding protein-related similar to unknown protein [Arabidopsis thaliana] (TAIR:AT1G12080.2); similar to vacuolar calcium binding protein [Raphanus sativus] (GB:BAA99394.1); contains domain UNCHARACTERIZED (PTHR22683:SF22); contains domain SPORULATION PROTEIN RELATED (PTHR22683)	signalling	signalling.calcium	GO:0005575	unknown cellular components	ucc
A_84_P760282	0.0250315	2.28781	down	AT3G57765				tair|U2.3; snRNA [AT3G57765.1]	0	0	0	GO:0005686	nucleus	N
A_84_P15400	0.00115351	2.28228	down	AT2G22450	AT2G22450	3,4-dihydroxy 2-butanone 4-phosphate synthase	NM_127810	Arabidopsis thaliana 3,4-dihydroxy 2-butanone 4-phosphate synthase (AT2G22450) mRNA, complete cds [NM_127810]	riboflavin biosynthesis protein, putative similar to ATGCH (Arabidopsis thaliana GTP cyclohydrolase II), 3,4-dihydroxy-2-butanone-4-phosphate synthase/ GTP cyclohydrolase II [Arabidopsis thaliana] (TAIR:AT5G64300.1); similar to GTP cyclohydrolase II/3,4-dihydroxy-2-butanone 4-phosphate synthase [Malus x domestica] (GB:AAQ03091.1); contains InterPro domain GTP cyclohydrolase II; (InterPro:IPR00092…	Co-factor	Co-factor and vitamine metabolism.riboflavin.GTP cyclohydrolase II	GO:0009507	chloroplast	CP
A_84_P821420	0.0304669	2.27947	down	0				Rep: Farnesylated protein - Arabidopsis thaliana (Mouse-ear cress), partial (71%) [TC389917]	0	0	0	0	no AGI code	no AGI code
A_84_P12575	0.0486454	2.27778	down	AT2G23030	SNRK2.9	serine/threonine-protein kinase SRK2J	NM_127867	Arabidopsis thaliana serine/threonine-protein kinase SRK2J (SNRK2.9) mRNA, complete cds [NM_127867]	SNRK2-9/SnRK2.9 (SNF1-RELATED PROTEIN KINASE 2-9, SNF1-RELATED PROTEIN KINASE 2.9); kinase encodes a member of SNF1-related protein kinases (SnRK2) similar to SNRK2-5/SNRK2.5/SRK2H (SNF1-RELATED PROTEIN KINASE 2-5, SNF1-RELATED PROTEIN KINASE 2.5), kinase [Arabidopsis thaliana] (TAIR:AT5G63650.1); similar to protein kinase 3 [Glycine max] (GB:AAB68961.1); contains InterPro domain Serine/threonine…	Protein	protein.postranslational modification	0	not found	not found
A_84_P13990	0.00403121	2.27599	down	AT5G26010	AT5G26010	putative protein phosphatase 2C 72	NM_122502	Arabidopsis thaliana putative protein phosphatase 2C 72 (AT5G26010) mRNA, complete cds [NM_122502]	protein phosphatase type 2C similar to protein phosphatase 2C, putative / PP2C, putative [Arabidopsis thaliana] (TAIR:AT4G32950.1); similar to protein phosphatase-2C; PP2C [Mesembryanthemum crystallinum] (GB:AAC36699.1); contains InterPro domain Protein phosphatase 2C-like; (InterPro:IPR001932)	Protein	protein.postranslational modification	GO:0005575	unknown cellular components	ucc
A_84_P710040	0.00362798	2.26839	down	ATMG00516			AK230207	Arabidopsis thaliana mRNA for maturase, complete cds, clone: RAFL22-97-B14 [AK230207]	Encodes subunit of mitochondrial NAD(P)H dehydrogenase that is trans-spliced from three precursors, NAD1A, NAD1B, and NAD1C. similar to NADH dehydrogenase (ubiquinone) (GB:AAA70292.1); contains InterPro domain Respiratory-chain NADH dehydrogenase, subunit 1; (InterPro:IPR001694)	ATP-synthesis	mitochondrial electron transport / ATP synthesis.NADH-DH.localisation not clear	GO:0005739	mitochondria	M
A_84_P15233	0.0175469	2.26788	down	AT1G55740	SIP1	putative galactinol--sucrose galactosyltransferase 1	NM_104450	Arabidopsis thaliana putative galactinol--sucrose galactosyltransferase 1 (SIP1) mRNA, complete cds [NM_104450]	ATSIP1 (ARABIDOPSIS THALIANA SEED IMBIBITION 1); hydrolase, hydrolyzing O-glycosyl compounds Identical to Probable glycosyltransferase At1g55740 (EC 2.4.1.-) [Arabidopsis Thaliana] (GB:Q84VX0;GB:Q9LFZ7); similar to ATSIP2 (ARABIDOPSIS THALIANA SEED IMBIBITION 2), hydrolase, hydrolyzing O-glycosyl compounds [Arabidopsis thaliana] (TAIR:AT3G57520.1); similar to DIN10 (DARK INDUCIBLE 10), hydrolase,…	minor CHO	minor CHO metabolism.raffinose family.raffinose synthases.putative	GO:0005575	unknown cellular components	ucc
A_84_P770302	0.00630972	2.26731	down	ATMG01390				Crossosoma bigelovii small subunit ribosomal RNA (mtSSU) gene, partial sequence; mitochondrial gene for mitochondrial product, partial (90%) [TC390170]	0	0	0	GO:0005763	ribosome	R
A_84_P765116	0.00336701	2.26629	down	AT4G12917			BX828992	Arabidopsis thaliana Full-length cDNA Complete sequence from clone GSLTSIL58ZA07 of Silique of strain col-0 of Arabidopsis thaliana (thale cress) [BX828992]	other RNA Unknown gene	not assigned	not assigned.unknown	GO:0005575	unknown cellular components	ucc
A_84_P734567	0.0391762	2.2606	down	ATMG01080				Rep: Uncharacterized mitochondrial protein AtMg01090 - Arabidopsis thaliana (Mouse-ear cress), complete [TC403101]	subunit 9 of mitochondrial F0-ATPase Identical to Hypothetical ATP synthase C chain-like protein (ORF315) [Arabidopsis Thaliana] (GB:P93278); similar to H+-transporting two-sector ATPase, C subunit family protein [Arabidopsis thaliana] (TAIR:AT2G07671.1); similar to ATP synthase protein 9, mitochondrial (Lipid-binding protein) (GB:P60112); contains InterPro domain ATPase, F0/V0 complex, subunit C…	ATP-synthesis	mitochondrial electron transport / ATP synthesis.F1-ATPase	GO:0005739	mitochondria	M
A_84_P703913	0.000973555	2.25586	down	AT1G31935			EF183177	Arabidopsis thaliana clone asmbl_2008 unknown mRNA sequence [EF183177]	0	0	0	GO:0005575	unknown cellular components	ucc
A_84_P11811	0.00196176	2.25378	down	AT3G48970	AT3G48970	heavy metal transport/detoxification domain-containing protein	NM_114756	Arabidopsis thaliana heavy metal transport/detoxification domain-containing protein (AT3G48970) mRNA, complete cds [NM_114756]	copper-binding family protein similar to copper chaperone (CCH)-related [Arabidopsis thaliana] (TAIR:AT2G18196.1); similar to copper-binding protein-like [Oryza sativa (japonica cultivar-group)] (GB:BAD87580.1); similar to Os01g0758000 [Oryza sativa (japonica cultivar-group)] (GB:NP_001044299.1); similar to Os03g0120400 [Oryza sativa (japonica cultivar-group)] (GB:NP_001048788.1); contains InterP…	metal handling	metal handling.binding, chelation and storage	0	not found	not found
A_84_P525660	0.00488239	2.25367	down	AT5G52940	AT5G52940	hypothetical protein	NM_124672	Arabidopsis thaliana uncharacterized protein (AT5G52940) mRNA, complete cds [NM_124672]	similar to unknown protein [Arabidopsis thaliana] (TAIR:AT5G52930.1); contains InterPro domain Protein of unknown function DUF295; (InterPro:IPR005174)	not assigned	not assigned.unknown	GO:0005739	mitochondria	M
A_84_P10494	0.0135212	2.25355	down	AT1G80080	TMM	protein TOO MANY MOUTHS	NM_106657	Arabidopsis thaliana protein TOO MANY MOUTHS (TMM) mRNA, complete cds [NM_106657]	TMM (TOO MANY MOUTHS); protein binding Encodes a transmembrane leucine-repeat containing receptor-like protein that is expressed in proliferative postprotodermal cells. Recessive mutation leads to disruption of asymmetric cell division during stomata development. Identical to Protein TOO MANY MOUTHS precursor (TMM) [Arabidopsis Thaliana] (GB:Q9SSD1); similar to leucine-rich repeat family protein …	not assigned	not assigned.no ontology	GO:0031225	other membranes	OM
A_84_P788594	0.0335507	2.25329	down	At2g13410	AT3G43148	hypothetical protein	NM_001161188	>gb|AY231402.1; Arabidopsis thaliana hypothetical protein (At2g13410/F14O4.2) mRNA, complete cds, alternatively spliced	pseudogene of unknown protein expressed protein	not assigned	not assigned.unknown	0	not found	not found
A_84_P750559	0.0157139	2.25117	down	AT1G53870	AT1G53870	LURP-one-related 3 protein	NM_104264	ref|NM_202292.2; Arabidopsis thaliana LURP-one-related 3 protein (AT1G53870) mRNA, complete cds	similar to unknown protein [Arabidopsis thaliana] (TAIR:AT1G53870.1); similar to Protein of unknown function DUF567 [Medicago truncatula] (GB:ABE86462.1); contains InterPro domain Protein of unknown function DUF567; (InterPro:IPR007612)	not assigned	not assigned.no ontology	GO:0005575	unknown cellular components	ucc
A_84_P15940	0.039399	2.25065	down	AT5G49550	AT5G49550	hypothetical protein	NM_124332	Arabidopsis thaliana uncharacterized protein (AT5G49550) mRNA, complete cds [NM_124332]	similar to hypothetical protein DDBDRAFT_0205421 [Dictyostelium discoideum AX4] (GB:XP_642335.1); similar to Os02g0190900 [Oryza sativa (japonica cultivar-group)] (GB:NP_001046154.1); contains domain gb def: Hypothetical protein (PTHR10668:SF1); contains domain PHYTOENE DEHYDROGENASE (PTHR10668)	not assigned	not assigned.unknown	0	not found	not found
A_84_P755387	0.0126651	2.24932	down	AT2G25640	AT2G25640	SPOC domain / Transcription elongation factor S-II protein	NM_128123	Arabidopsis thaliana SPOC domain / Transcription elongation factor S-II protein (AT2G25640) mRNA, complete cds [NM_128123]	similar to transcription elongation factor-related [Arabidopsis thaliana] (TAIR:AT5G25520.2); similar to PHD finger protein-like [Oryza sativa (japonica cultivar-group)] (GB:BAD24999.1); similar to Os02g0208600 [Oryza sativa (japonica cultivar-group)] (GB:NP_001046260.1); contains InterPro domain Transcription elongation factor S-II, central region; (InterPro:IPR003618); contains InterPro domain …	RNA	RNA.regulation of transcription.putative transcription regulator	GO:0005634	nucleus	N
A_84_P789861	0.0148479	2.24434	down	AT4G36570	RL3	protein RAD-like 3	NM_119820	Arabidopsis thaliana protein RAD-like 3 (RL3) mRNA, complete cds [NM_119820]	0	0	0	0	not found	not found
A_84_P755961	0.0241923	2.24424	down	AT2G07737				tair|transposable element gene [AT2G07737.1]	pseudogene, similar to putative reverse transcriptase, blastp match of 43% identity and 2.8e-43 P-value to GP|13786450|gb|AAK39575.1|AC025296_10|AC025296 putative reverse transcriptase {Oryza sativa}	DNA	DNA.synthesis/chromatin structure	0	not found	not found
A_84_P802997	0.0120023	2.24104	down	AT5G06043				ug|AYAVH79TR pooled cDNA populations Arabidopsis thaliana cDNA, mRNA sequence [EG455139]	unknown protein | chr5:1817138-1817506 REVERSE	not assigned	not assigned.unknown	GO:0009507	chloroplast	CP
A_84_P14006	0.0136412	2.24058	down	AT5G38010	AT5G38010	UDP-glycosyltransferase-like protein	NM_123160	Arabidopsis thaliana UDP-glycosyltransferase-like protein (AT5G38010) mRNA, complete cds [NM_123160]	UDP-glucoronosyl/UDP-glucosyl transferase family protein similar to UDP-glucoronosyl/UDP-glucosyl transferase family protein [Arabidopsis thaliana] (TAIR:AT5G38040.1); similar to transferase, transferring hexosyl groups [Arabidopsis thaliana] (TAIR:AT5G37950.1); similar to UDP-glucose: chalcononaringenin 2'-O-glucosyltransferase [Dianthus caryophyllus] (GB:BAD52007.1); contains InterPro domain UD…	misc	misc.UDP glucosyl and glucoronyl transferases	GO:0005575	unknown cellular components	ucc
A_84_P817264	0.0128239	2.24043	down	AT2G43410	FPA	Flowering time control protein FPA	NM_129902	Arabidopsis thaliana Flowering time control protein FPA (FPA) mRNA, complete cds [NM_129902]	FPA (FPA); RNA binding FPA is a gene that regulates flowering time in Arabidopsis via a pathway that is independent of daylength (the autonomous pathway). Mutations in FPA result in extremely delayed flowering. similar to RNA recognition motif (RRM)-containing protein [Arabidopsis thaliana] (TAIR:AT4G12640.1); similar to FPA [Pisum sativum] (GB:AAX47183.1); similar to Os09g0516300 [Oryza sativa (…	not assigned	not assigned.no ontology	GO:0000785	other cell compartment	occ
A_84_P17179	0.000835293	2.23909	down	AT1G75300	AT1G75300	NmrA-like negative transcriptional regulator-like protein	NM_106185	Arabidopsis thaliana NmrA-like negative transcriptional regulator-like protein (AT1G75300) mRNA, complete cds [NM_106185]	isoflavone reductase, putative encodes a protein whose sequence is similar to an isoflavone reductase similar to isoflavone reductase, putative [Arabidopsis thaliana] (TAIR:AT1G75280.1); similar to TPA: isoflavone reductase-like protein 4 [Vitis vinifera] (GB:CAI56333.1); contains InterPro domain NmrA-like; (InterPro:IPR008030)	secondary metabolism	secondary metabolism.flavonoids.isoflavonols	GO:0005575	unknown cellular components	ucc
A_84_P236993	0.0218509	2.23887	down	AT5G06190	AT5G06190	hypothetical protein	NM_120701	Arabidopsis thaliana uncharacterized protein (AT5G06190) mRNA, complete cds [NM_120701]	similar to unknown protein [Arabidopsis thaliana] (TAIR:AT3G58540.1)	not assigned	not assigned.unknown	0	not found	not found
A_84_P12837	0.00230991	2.23846	down	AT4G04630	AT4G04630	hypothetical protein	NM_116701	Arabidopsis thaliana uncharacterized protein (AT4G04630) mRNA, complete cds [NM_116701]	similar to unknown protein [Arabidopsis thaliana] (TAIR:AT4G21970.1); similar to Protein of unknown function, DUF584 [Medicago truncatula] (GB:ABE91657.1); contains InterPro domain Protein of unknown function DUF584; (InterPro:IPR007608)	not assigned	not assigned.unknown	GO:0005575	unknown cellular components	ucc
A_84_P736630	0.0037404	2.23726	down	0				Rep: Contig An13c0010, complete genome - Aspergillus niger, partial (5%) [TC383179]	0	0	0	0	no AGI code	no AGI code
A_84_P754489	0.0135958	2.23717	down	AT1G49032	AT1G49032	hypothetical protein	NM_001123985	Arabidopsis thaliana uncharacterized protein (AT1G49032) mRNA, complete cds [NM_001123985]	| Symbols: | unknown protein | chr1:18141983-18142156 FORWARD	not assigned	not assigned.unknown	GO:0012505	other cell compartment	occ
A_84_P770179	0.0330222	2.22842	down	ATMG01240				tair|hypothetical protein [ATMG01240.1]	non-LTR retrotransposon family (LINE), has a 1.9e-23 P-value blast match to GB:NP_038605 L1 repeat, Tf subfamily, member 30 (LINE-element) (Mus musculus)	DNA	DNA.synthesis/chromatin structure.retrotransposon/transposase.non-LTR retrotransposon	GO:0005575	unknown cellular components	ucc
A_84_P244235	0.00143489	2.22649	down	AT3G20810	AT3G20810	transcription factor jumonji (jmjC) domain-containing protein	NM_001035656	Arabidopsis thaliana transcription factor jumonji (jmjC) domain-containing protein (AT3G20810) mRNA, complete cds [NM_001035656]	transcription factor jumonji (jmjC) domain-containing protein similar to transcription factor jumonji (jmjC) domain-containing protein [Arabidopsis thaliana] (TAIR:AT5G19840.1); similar to N-acetyltransferase and Transcription factor-like protein [Oryza sativa (japonica cultivar-group)] (GB:BAD10244.1); contains InterPro domain Transcription factor jumonji/aspartyl beta-hydroxylase; (InterPro:IPR…	RNA	RNA.regulation of transcription.JUMONJI family	GO:0005575	unknown cellular components	ucc
A_84_P754779	0.0223706	2.22034	down	AT1G67195			EF182939	Arabidopsis thaliana clone asmbl_3689 unknown mRNA sequence [EF182939]	| Symbols: MIR414 | MIR414 | chr1:25141041-25141307 REVERSEvery weakly similar to (87.0)AT1G67195| Symbols: MIR414 | MIR414 | chr1:25141041-25141307 REVERSE	micro RNA	micro RNA, natural antisense etc	GO:0005575	unknown cellular components	ucc
A_84_P869374	0.00189991	2.22008	down	AT4G16410	AT4G16410	hypothetical protein	NM_117736	Arabidopsis thaliana uncharacterized protein (AT4G16410) mRNA, complete cds [NM_117736]	0	0	0	0	not found	not found
A_84_P758065	0.0227088	2.21799	down	AT2G18735				tair|other RNA [AT2G18735.1]	0	0	0	GO:0005575	unknown cellular components	ucc
A_84_P814618	0.00312638	2.21778	down	AT5G22920	AT5G22920	ring finger and CHY zinc finger domain-containing protein 1	NM_122198	Arabidopsis thaliana ring finger and CHY zinc finger domain-containing protein 1 (AT5G22920) mRNA, complete cds [NM_122198]	zinc finger (C3HC4-type RING finger) family protein similar to zinc finger (C3HC4-type RING finger) family protein [Arabidopsis thaliana] (TAIR:AT5G25560.1); similar to PGPD14 [Petunia x hybrida] (GB:AAD02556.1); contains InterPro domain Zinc finger, CHY-type; (InterPro:IPR008913); contains InterPro domain Zinc finger, RING-type; (InterPro:IPR001841)	Protein	protein.degradation.ubiquitin.E3.RING	0	not found	not found
A_84_P22363	0.000841312	2.2176	down	AT4G27360	AT4G27360	dynein light chain type 1-like protein	NM_118870	Arabidopsis thaliana dynein light chain type 1-like protein (AT4G27360) mRNA, complete cds [NM_118870]	dynein light chain, putative similar to dynein light chain, putative [Arabidopsis thaliana] (TAIR:AT3G16120.1); similar to Os02g0269200 [Oryza sativa (japonica cultivar-group)] (GB:NP_001046516.1); similar to Dynein light chain, type 1 [Medicago truncatula] (GB:ABE93207.1); contains InterPro domain Dynein light chain, type 1; (InterPro:IPR001372)	cell	cell.organisation	GO:0005875	other cell compartment	occ
A_84_P762652	0.0130935	2.2175	down	AT3G27331	AT3G27331	self-incompatibility S1 family protein	NM_001125245	>ref|NM_001125245.1; Arabidopsis thaliana self-incompatibility S1 family protein (AT3G27331) mRNA, complete cds	| Symbols: | similar to unknown protein [Arabidopsis thaliana] (TAIR:AT3G27331.1); contains InterPro domain Plant self-incompatibility S1 (InterPro:IPR010264) | chr3:10115429-10115797 FORWARDweakly similar to ( 161)AT3G27680| Symbols: | self-incompatibility protein-related | chr3:10256123-10256527 REVERSESelf-incomp_S1	not assigned	not assigned.no ontology	GO:0005575	unknown cellular components	ucc
A_84_P759611	0.0276853	2.21694	down	AT3G32120	AT3G32120	hypothetical protein	NM_114035	Arabidopsis thaliana uncharacterized protein (AT3G32120) mRNA, complete cds [NM_114035]	similar to unknown protein [Arabidopsis thaliana] (TAIR:AT3G31400.1)	not assigned	not assigned.unknown	GO:0005575	unknown cellular components	ucc
A_84_P18929	0.00595165	2.21583	down	AT1G60590	AT1G60590	Pectin lyase-like protein	NM_104742	Arabidopsis thaliana Pectin lyase-like protein (AT1G60590) mRNA, complete cds [NM_104742]	polygalacturonase, putative / pectinase, putative similar to polygalacturonase, putative / pectinase, putative [Arabidopsis thaliana] (TAIR:AT1G10640.1); similar to Os01g0636500 [Oryza sativa (japonica cultivar-group)] (GB:NP_001043666.1); similar to putative polygalacturonase [Oryza sativa (japonica cultivar-group)] (GB:AAT39158.1); contains InterPro domain Virulence factor, pectin lyase fold; (…	cell wall	cell wall.degradation.pectate lyases and polygalacturonases	0	not found	not found
A_84_P20714	0.0303248	2.21401	down	AT5G61440	ACHT5	thioredoxin-like 1-2	NM_125537	Arabidopsis thaliana thioredoxin-like 1-2 (ACHT5) mRNA, complete cds [NM_125537]	thioredoxin family protein Identical to Thioredoxin-like 3, chloroplast precursor [Arabidopsis Thaliana] (GB:Q9XFI1); similar to thioredoxin family protein [Arabidopsis thaliana] (TAIR:AT1G08570.1); similar to thioredoxin 2 [Plantago major] (GB:CAH59451.1); contains InterPro domain Thioredoxin-like fold; (InterPro:IPR012336); contains InterPro domain Thioredoxin-related; (InterPro:IPR006662); con…	redox.regulation	redox.thioredoxin	GO:0009507	chloroplast	CP
A_84_P10521	0.019311	2.21297	down	AT1G61070	LCR66	defensin-like protein 5	NM_104788	Arabidopsis thaliana defensin-like protein 5 (LCR66) mRNA, complete cds [NM_104788]	LCR66/PDF2.4 (Low-molecular-weight cysteine-rich 66) Identical to Putative low-molecular-weight cysteine-rich protein LCR66 precursor (LCR66) [Arabidopsis Thaliana] (GB:Q9C947); similar to LCR68/PDF2.3 (Low-molecular-weight cysteine-rich 68), protease inhibitor [Arabidopsis thaliana] (TAIR:AT2G02130.1); similar to LCR69/PDF2.2 (Low-molecular-weight cysteine-rich 69), protease inhibitor [Arabidops…	stress	stress.biotic	GO:0012505	other cell compartment	occ
A_84_P17398	0.0468556	2.20996	down	AT3G15620	UVR3	(6-4)DNA photolyase	NM_001035626	Arabidopsis thaliana (6-4)DNA photolyase (UVR3) mRNA, complete cds [NM_001035626]	UVR3 (UV REPAIR DEFECTIVE 4) Required for photorepair of 6-4 photoproducts in Arabidopsis thaliana. similar to CRY2 (CRYPTOCHROME 2) [Arabidopsis thaliana] (TAIR:AT1G04400.1); similar to 6-4 photolyase [Dunaliella salina] (GB:AAX56342.1); similar to Os02g0204400 [Oryza sativa (japonica cultivar-group)] (GB:NP_001046243.1); contains InterPro domain DNA photolyase, FAD- binding N-terminal; (InterPr…	stress	stress.abiotic	0	not found	not found
A_84_P599263	0.00843579	2.20978	down	AT4G33960	AT4G33960	hypothetical protein	NM_119557	Arabidopsis thaliana uncharacterized protein (AT4G33960) mRNA, complete cds [NM_119557]	similar to unknown protein [Arabidopsis thaliana] (TAIR:AT2G15830.1)	not assigned	not assigned.unknown	GO:0012505	other cell compartment	occ
A_84_P534588	0.0274954	2.20914	down	AT1G01725	AT1G01725	hypothetical protein	NM_100055	Arabidopsis thaliana uncharacterized protein (AT1G01725) mRNA, complete cds [NM_100055]	unknown protein	not assigned	not assigned.unknown	0	not found	not found
A_84_P827933	0.0236826	2.20909	down	AT2G31500	CPK24	calcium-dependent protein kinase 24	NM_128707	Arabidopsis thaliana calcium-dependent protein kinase 24 (CPK24) mRNA, complete cds [NM_128707]	CPK24 (calcium-dependent protein kinase 24); calcium- and calmodulin-dependent protein kinase/ kinase member of Calcium Dependent Protein Kinase similar to CPK32 (CALCIUM-DEPENDENT PROTEIN KINASE 32), calcium- and calmodulin-dependent protein kinase/ kinase [Arabidopsis thaliana] (TAIR:AT3G57530.1); similar to CPK7 (CALMODULIN-DOMAIN PROTEIN KINASE 7), calcium- and calmodulin-dependent protein ki…	signalling	signalling.calcium	0	not found	not found
A_84_P174101	0.0248674	2.20646	down	AT1G55330	AGP21	arabinogalactan protein 21	NM_104409	Arabidopsis thaliana arabinogalactan protein 21 (AGP21) mRNA, complete cds [NM_104409]	AGP21 (ARABINOGALACTAN PROTEIN 21) Encodes a putative arabinogalactan-protein (AGP21). Identical to Arabinogalactan peptide 21 precursor (AG-peptide 21) (AGP21) [Arabidopsis Thaliana] (GB:Q9C8A4); similar to AGP12 (ARABINOGALACTAN PROTEIN 12) [Arabidopsis thaliana] (TAIR:AT3G13520.1); similar to unknown [Brassica rapa] (GB:ABB97032.1)	cell wall	cell wall.cell wall proteins.AGPs	GO:0031225	other membranes	OM
A_84_P17224	0.022235	2.20636	down	AT2G19810	AT2G19810	zinc finger CCCH domain-containing protein 20	NM_127539	Arabidopsis thaliana zinc finger CCCH domain-containing protein 20 (AT2G19810) mRNA, complete cds [NM_127539]	zinc finger (CCCH-type) family protein similar to zinc finger (CCCH-type) family protein [Arabidopsis thaliana] (TAIR:AT4G29190.1); similar to Zinc finger, CCCH-type [Medicago truncatula] (GB:ABE91976.1); contains InterPro domain Zinc finger, CCCH-type; (InterPro:IPR000571)	RNA	RNA.regulation of transcription.C3H zinc finger family	GO:0005886	plasma membrane	PM
A_84_P599750	0.0109751	2.20425	down	AT2G07779	AT2G07779	hypothetical protein	NM_201710	Arabidopsis thaliana uncharacterized protein (AT2G07779) mRNA, complete cds [NM_201710]	unknown protein	not assigned	not assigned.unknown	GO:0005575	unknown cellular components	ucc
A_84_P768303	0.0027611	2.20027	down	AT5G18407	AT5G18407	defensin-like protein 223	NM_001036820	Arabidopsis thaliana defensin-like protein 223 (AT5G18407) mRNA, complete cds [NM_001036820]	Encodes a defensin-like (DEFL) family protein. | chr5:6096783-6097126 FORWARD	stress	stress.biotic.PR-proteins.plant defensins	GO:0012505	other cell compartment	occ
A_84_P13338	0.0353481	2.19932	down	AT1G18710	MYB47	myb domain protein 47	NM_101729	Arabidopsis thaliana myb domain protein 47 (MYB47) mRNA, complete cds [NM_101729]	AtMYB47 (myb domain protein 47); DNA binding / transcription factor Member of the R2R3 factor gene family. similar to MYB95 (myb domain protein 95), DNA binding / transcription factor [Arabidopsis thaliana] (TAIR:AT1G74430.1); similar to MYB transcription factor MIXTA-like 2 [Antirrhinum majus] (GB:AAV70655.1); similar to protein 1 [Petunia x hybrida] (GB:CAA78386.1); contains InterPro domain Hom…	RNA	RNA.regulation of transcription.MYB domain transcription factor family	GO:0005634	nucleus	N
A_84_P13483	0.0303303	2.19562	down	AT2G26500	AT2G26500	putative cytochrome b6f complex subunit	NM_179748	Arabidopsis thaliana putative cytochrome b6f complex subunit (AT2G26500) mRNA, complete cds [NM_179748]	cytochrome b6f complex subunit (petM), putative similar to unknown [Euphorbia esula] (GB:AAF34768.1); contains InterPro domain PetM of cytochrome b6f complex subunit 7; (InterPro:IPR012595)	PS	PS.lightreaction.cytochrome b6/f	GO:0009535	chloroplast	CP
A_84_P785007	0.000346085	2.19475	down	AT2G43540	AT2G43540	hypothetical protein	NM_129916	Arabidopsis thaliana uncharacterized protein (AT2G43540) mRNA, complete cds [NM_129916]	similar to conserved hypothetical protein [Medicago truncatula] (GB:ABE91484.1)	not assigned	not assigned.unknown	GO:0005575	unknown cellular components	ucc
A_84_P831778	0.0481185	2.19332	down	0				Unknown	0	0	0	0	no AGI code	no AGI code
A_84_P758209	0.0193572	2.19325	down	AT2G22426	AT2G22426	hypothetical protein	NM_001124890	Arabidopsis thaliana uncharacterized protein (AT2G22426) mRNA, complete cds [NM_001124890]	| Symbols: | unknown protein | chr2:9524097-9524309 FORWARD	not assigned	not assigned.unknown	0	not found	not found
A_84_P709686	0.0306317	2.19289	down	AT3G61113	AT3G61113	ubiquitin-related modifier 1-2	NM_001125400	Arabidopsis thaliana ubiquitin-related modifier 1-2 (AT3G61113) mRNA, complete cds [NM_001125400]	| Symbols: | similar to unknown protein [Arabidopsis thaliana] (TAIR:AT2G45695.1); similar to hypothetical protein [Vitis vinifera] (GB:CAN82245.1); similar to unnamed protein product [Vitis vinifera] (GB:CAO24464.1); contains InterPro domain Ubiquitin-related modifier 1 (InterPro:IPR017188); contains InterPro domain Molybdopterin synthase/thiamin biosynthesis sulphur carrier, beta-grasp (InterPr…	not assigned	not assigned.no ontology	GO:0005575	unknown cellular components	ucc
A_84_P17772	0.000228057	2.18706	down	AT5G25810	tny	ethylene-responsive transcription factor TINY	NM_122482	Arabidopsis thaliana ethylene-responsive transcription factor TINY (tny) mRNA, complete cds [NM_122482]	TNY (TINY); DNA binding / transcription factor encodes a member of the DREB subfamily A-4 of ERF/AP2 transcription factor family (TINY). The protein contains one AP2 domain. There are 17 members in this subfamily including TINY. Ectopic or overexpression of this gene in a Ds tagged line has reduced cell expansion. The expression of this gene is induced by ethylene and light and appears to stimula…	RNA	RNA.regulation of transcription.AP2/EREBP, APETALA2/Ethylene-responsive element binding protein family	0	not found	not found
A_84_P808445	0.0303882	2.18459	down	0				Unknown	0	0	0	0	no AGI code	no AGI code
A_84_P309943	0.000696025	2.1842	down	AT4G25500	RSP35	arginine/serine-rich-splicing factor RSP40	NM_001084978	Arabidopsis thaliana arginine/serine-rich-splicing factor RSP40 (RSP35) mRNA, complete cds [NM_001084978]	ATRSP35 (Arabidopsis thaliana arginine/serine-rich splicing factor 35); RNA binding encodes an arginine/serine-rich splicing factor. transcript is alternatively spliced and is differentially expressed in different tissues (flowers, roots, stems, and leaves) examined. Identical to Arginine/serine-rich-splicing factor RSP40 (RSP40) [Arabidopsis Thaliana] (GB:P92965;GB:Q96333); similar to ATRSP41 (A…	RNA	RNA.processing.splicing	GO:0005681	nucleus	N
A_84_P858843	0.00339868	2.18416	down	AT1G12440	AT1G12440	zinc finger A20 and AN1 domain-containing stress-associated protein 1	NM_179321	Arabidopsis thaliana zinc finger A20 and AN1 domain-containing stress-associated protein 1 (AT1G12440) mRNA, complete cds [NM_179321]	zinc finger (AN1-like) family protein Identical to Zinc finger A20 and AN1 domain-containing stress-associated protein 1 (AtSAP1) (SAP1) [Arabidopsis Thaliana] (GB:Q6NNI8;GB:Q9LNA2); similar to zinc finger (AN1-like) family protein [Arabidopsis thaliana] (TAIR:AT4G12040.2); similar to Zinc finger, AN1-type; Zinc finger, A20-type; Antihaemostatic protein [Medicago truncatula] (GB:ABE93196.1); cont…	RNA	RNA.regulation of transcription.unclassified	GO:0005575	unknown cellular components	ucc
A_84_P203538	0.0283832	2.18296	down	AT2G15090	KCS8	3-ketoacyl-CoA synthase 8	NM_127071	Arabidopsis thaliana 3-ketoacyl-CoA synthase 8 (KCS8) mRNA, complete cds [NM_127071]	fatty acid elongase, putative Identical to 3-ketoacyl-CoA synthase 8 (EC 2.3.1.-) (KCS-8) (Very-long-chain fatty acid condensing enzyme 8) (VLCFA condensing enzyme 8) (KCS8) [Arabidopsis Thaliana] (GB:Q4V3C9;GB:Q9ZUK2); similar to fatty acid elongase, putative [Arabidopsis thaliana] (TAIR:AT4G34250.1); similar to 3-ketoacyl-CoA synthase [Physaria fendleri] (GB:AAU05611.1); contains InterPro domai…	lipid metabolism	lipid metabolism.FA synthesis and FA elongation.fatty acid elongase	GO:0005783	ER	ER
A_84_P207698	0.022667	2.18214	down	AT3G52070	AT3G52070	hypothetical protein	NM_115066	Arabidopsis thaliana uncharacterized protein (AT3G52070) mRNA, complete cds [NM_115066]	similar to hypothetical protein MtrDRAFT_AC136506g13v1 [Medicago truncatula] (GB:ABE82322.1)	not assigned	not assigned.unknown	GO:0009507	chloroplast	CP
A_84_P765711	0.028425	2.18198	down	AT4G24026	AT4G24026	hypothetical protein	NM_001125565	Arabidopsis thaliana uncharacterized protein (AT4G24026) mRNA, complete cds [NM_001125565]	| Symbols: | similar to unknown protein [Arabidopsis thaliana] (TAIR:AT4G10810.1); similar to unknown [Populus trichocarpa] (GB:ABK94041.1) | chr4:12486425-12486661 FORWARDvery weakly similar to (67.8)AT4G10810| Symbols: | similar to Os10g0502100 [Oryza sativa (japonica cultivar-group)] (GB:NP_001064990.1); similar to Os02g0826400 [Oryza sativa (japonica cultivar-group)] (GB:NP_001048586.1) | chr…	not assigned	not assigned.unknown	GO:0005575	unknown cellular components	ucc
A_84_P14392	0.012448	2.18028	down	AT2G43550	AT2G43550	defensin-like protein 197	NM_129917	Arabidopsis thaliana defensin-like protein 197 (AT2G43550) mRNA, complete cds [NM_129917]	trypsin inhibitor, putative Encodes a defensin-like (DEFL) family protein. Identical to Putative trypsin inhibitor At2g43550 precursor [Arabidopsis Thaliana] (GB:O22869); similar to ATTI1 (ARABIDOPSIS THALIANA TRYPSIN INHIBITOR PROTEIN 1) [Arabidopsis thaliana] (TAIR:AT2G43510.1); similar to rapeseed putative trypsin inhibitor 1 [Brassica napus] (GB:CAJ44305.1); contains InterPro domain Scorpion …	stress	stress.biotic.PR-proteins.proteinase inhibitors	GO:0005576	extracellular	EC
A_84_P13544	0.043408	2.17897	down	AT1G07485	AT1G07485	hypothetical protein	NM_001084006	Arabidopsis thaliana uncharacterized protein (AT1G07485) mRNA, complete cds [NM_001084006]	unknown protein	not assigned	not assigned.no ontology	GO:0005575	unknown cellular components	ucc
A_84_P810679	0.00632878	2.17878	down	AT5G15970				Rep: Stress-induced protein Kin2 - Brassica campestris (Field mustard), partial (94%) [TC400791]	KIN2 (COLD-RESPONSIVE 6.6) Encodes a gene that can be induced by cold and abscisic acid and may be involved in cold acclimation and salt tolerance. Identical to Stress-induced protein KIN2 (Cold-induced protein COR6.6) (KIN2) [Arabidopsis Thaliana] (GB:P31169); similar to KIN1 [Arabidopsis thaliana] (TAIR:AT5G15960.1); similar to BN28a [Brassica napus] (GB:AAG13407.1)	cell	cell.organisation	GO:0009507	multi-localization	ML
A_84_P716633	0.0378524	2.17683	down	0			BT003342	Arabidopsis thaliana [BT003342]	0	0	0	0	no AGI code	no AGI code
A_84_P807652	0.0222814	2.17609	down	AT1G52740	HTA9	histone H2A protein 9	NM_104152	Arabidopsis thaliana histone H2A protein 9 (HTA9) mRNA, complete cds [NM_104152]	histone H2A, putative Identical to Probable histone H2A variant 3 (H2A.F/Z 3) (HTA9) [Arabidopsis Thaliana] (GB:Q9C944); similar to histone H2A.F/Z [Arabidopsis thaliana] (TAIR:AT3G54560.1); similar to putative histone H2A [Pinus pinaster] (GB:CAC84677.1); contains InterPro domain Histone-fold; (InterPro:IPR009072); contains InterPro domain Histone core; (InterPro:IPR007125); contains InterPro do…	DNA	DNA.synthesis/chromatin structure.histone	GO:0005773	other cell compartment	occ
A_84_P16724	0.016787	2.17487	down	AT1G15050	IAA34	auxin-responsive protein IAA34	NM_101375	Arabidopsis thaliana auxin-responsive protein IAA34 (IAA34) mRNA, complete cds [NM_101375]	IAA34 (indoleacetic acid-induced protein 34); transcription factor Belongs to auxin inducible gene family. Identical to Auxin-responsive protein IAA34 (Indoleacetic acid-induced protein 34) (IAA34) [Arabidopsis Thaliana] (GB:Q9C5X0;GB:Q9M9Q0); similar to IAA32 (indoleacetic acid-induced protein 32, maternal effect embryo arrest 10) [Arabidopsis thaliana] (TAIR:AT2G01200.2); similar to Os02g081760…	RNA	RNA.regulation of transcription.Aux/IAA family	GO:0005634	nucleus	N
A_84_P863309	0.0421201	2.17138	down	0				Rep: Predicted protein - Physcomitrella patens subsp. patens, partial (14%) [TC406554]	0	0	0	0	no AGI code	no AGI code
A_84_P155475	0.0333319	2.16964	down	AT4G35060	AT4G35060	heavy metal transport/detoxification domain-containing protein	NM_119672	Arabidopsis thaliana heavy metal transport/detoxification domain-containing protein (AT4G35060) mRNA, complete cds [NM_119672]	heavy-metal-associated domain-containing protein / copper chaperone (CCH)-related similar to ATFP6 (FARNESYLATED PROTEIN 6), metal ion binding [Arabidopsis thaliana] (TAIR:AT4G38580.1); similar to GMFP7 [Glycine max] (GB:AAD09515.1); contains InterPro domain Heavy metal transport/detoxification protein; (InterPro:IPR006121)	metal handling	metal handling.binding, chelation and storage	GO:0009506	other cell compartment	occ
A_84_P841733	0.0119312	2.16928	down	AT5G15581	AT5G15581	hypothetical protein	NM_001125757	Arabidopsis thaliana uncharacterized protein (AT5G15581) mRNA, complete cds [NM_001125757]	LNG1 (LONGIFOLIA1) Encodes LONGIFOLIA1 (LNG1). Regulates leaf morphology by promoting cell expansion in the leaf-length direction. The LNG1 homologue LNG2 (At3g02170) has similar function. similar to LNG2 (LONGIFOLIA2) [Arabidopsis thaliana] (TAIR:AT3G02170.1); similar to hypothetical protein [Cleome spinosa] (GB:ABD96924.1); contains InterPro domain Moesin; (InterPro:IPR008954)	not assigned	not assigned.unknown	GO:0005575	unknown cellular components	ucc
A_84_P173361	0.0209938	2.16625	down	AT3G62570	AT3G62570	tetratricopeptide repeat-containing protein	NM_116122	Arabidopsis thaliana tetratricopeptide repeat-containing protein (AT3G62570) mRNA, complete cds [NM_116122]	DNAJ heat shock N-terminal domain-containing protein similar to DNAJ heat shock N-terminal domain-containing protein [Arabidopsis thaliana] (TAIR:AT4G02100.1); similar to DNAJ heat shock N-terminal domain-containing protein [Arabidopsis thaliana] (TAIR:AT2G47440.1); similar to tetratricopeptide repeat, putative [Medicago truncatula] (GB:ABE90991.1); contains InterPro domain Tetratricopeptide regi…	stress	stress.abiotic.heat	GO:0005773	other cell compartment	occ
A_84_P770411	0.0356718	2.16562	down	ATMG00020				tair|mitochondrial 26S ribosomal RNA protein [ATMG00020.1]	0	0	0	GO:0005762	ribosome	R
A_84_P819259	0.017309	2.16441	down	AT1G15350	AT1G15350	hypothetical protein	NM_179337	Arabidopsis thaliana uncharacterized protein (AT1G15350) mRNA, complete cds [NM_179337]	similar to unknown protein [Arabidopsis thaliana] (TAIR:AT5G25360.1); similar to hypothetical protein [Glycine max] (GB:AAN03467.1)	not assigned	not assigned.unknown	0	not found	not found
A_84_P761854	0.00265796	2.15825	down	AT3G48115			AY090962	Arabidopsis thaliana At3g48115 mRNA sequence [AY090962]	other RNA Unknown gene	not assigned	not assigned.unknown	GO:0005575	unknown cellular components	ucc
A_84_P756196	0.0100148	2.15716	down	AT2G07674	AT2G07674	hypothetical protein	NM_126731	Arabidopsis thaliana uncharacterized protein (AT2G07674) mRNA, complete cds [NM_126731]	Identical to Hypothetical mitochondrial protein AtMg01010 (ORF118) [Arabidopsis Thaliana] (GB:P92535;GB:Q8S878;GB:Q8S8C3); similar to hypothetical protein BrnapMp048 [Brassica napus] (GB:YP_717145.1)	not assigned	not assigned.unknown	GO:0012505	other cell compartment	occ
A_84_P129976	0.00395767	2.15605	down	AT1G13360	AT1G13360	hypothetical protein	NM_148463	Arabidopsis thaliana uncharacterized protein (AT1G13360) mRNA, complete cds [NM_148463]	similar to unknown protein [Arabidopsis thaliana] (TAIR:AT3G25870.1); similar to Os01g0131300 [Oryza sativa (japonica cultivar-group)] (GB:NP_001041925.1)	not assigned	not assigned.unknown	GO:0005575	unknown cellular components	ucc
A_84_P19336	0.0281222	2.15461	down	AT1G34640	AT1G34640	peptidase	NM_103187	Arabidopsis thaliana peptidase (AT1G34640) mRNA, complete cds [NM_103187]	similar to Os07g0622900 [Oryza sativa (japonica cultivar-group)] (GB:NP_001060318.1)	not assigned	not assigned.unknown	GO:0005787	ER	ER
A_84_P233989	0.00534479	2.15342	down	AT2G07747				tair|pseudogene, maturase (MATR), identical to maturase (Arabidopsis thaliana) GP:6851020; blastp match of 92% identity and 1.9e-70 P-value to GP [AT2G07747.1]	pseudogene, maturase (MATR), identical to maturase (Arabidopsis thaliana) GP:6851020; blastp match of 92% identity and 1.9e-70 P-value to GP|6513801|gb|AAF14776.1|AF197784_1|AF197784 maturase {Pachysandra procumbens}	DNA	DNA.synthesis/chromatin structure	0	not found	not found
A_84_P867822	0.0200679	2.15264	down	AT2G25964	AT2G25964	hypothetical protein	NM_001124915	Arabidopsis thaliana uncharacterized protein (AT2G25964) mRNA, complete cds [NM_001124915]	0	0	0	GO:0005575	unknown cellular components	ucc
A_84_P770341	0.0322574	2.15259	down	ATMG00120				tair|hypothetical protein [ATMG00120.1]	Identical to Hypothetical mitochondrial protein AtMg00120 (ORF143) [Arabidopsis Thaliana] (GB:P93281)	not assigned	not assigned.unknown	GO:0012505	other cell compartment	occ
A_84_P770327	0.00736226	2.15062	down	ATMG01260				Rep: Uncharacterized mitochondrial protein AtMg01260 - Arabidopsis thaliana (Mouse-ear cress), complete [TC400481]	Identical to Hypothetical mitochondrial protein AtMg01260 (ORF205) [Arabidopsis Thaliana] (GB:P92556)	not assigned	not assigned.unknown	GO:0005575	unknown cellular components	ucc
A_84_P829061	0.0340824	2.1493	down	AT5G20660	AT5G20660	vacuolar protein / peptidase dimerization domain-containing protein	NM_122073	Arabidopsis thaliana vacuolar protein / peptidase dimerization domain-containing protein (AT5G20660) mRNA, complete cds [NM_122073]	24 kDa vacuolar protein, putative similar to peptidase [Arabidopsis thaliana] (TAIR:AT1G67420.1); similar to OSJNBb0061C13.16 [Oryza sativa (japonica cultivar-group)] (GB:CAE05634.1); similar to 24 kDa vacuolar protein VP24 [Ipomoea batatas] (GB:BAA83809.1); contains InterPro domain Peptidase M28; (InterPro:IPR007484)	Protein	protein.degradation	0	not found	not found
A_84_P862712	0.0246115	2.14894	down	0				Rep: Histone H2A - Vitis vinifera (Grape), partial (49%) [TC405302]	0	0	0	0	no AGI code	no AGI code
[truncated: 153 more rows]
