# Supplementary material for: Sugar Accumulation in Leaves of Arabidopsis sweet11/sweet12 Double Mutants Enhances Priming of the Salicylic Acid-Mediated Defense Response
Source: Front Plant Sci. 2017 Aug 8;8:1378. doi: 10.3389/fpls.2017.01378 (PMC5550771; doi:10.3389/fpls.2017.01378)
Supplement: Supplementary file 2 [file Table_2.xlsx]

## Sheet: Tabelle1
Enriched GO terms, sweet11/sweet12 vs. Col-0
C. higginsianum infected leaves, 2.5 dpi
GO ACCESSION	GO Term	p-value	corrected p-value	Count in Selection	% Count in Selection	Count in Total	% Count in Total
GO:0015979	photosynthesis	2.8e-45	3.7104e-41	58	15.7609	342	1.30455
GO:0019684	photosynthesis, light reaction	8.628e-42	5.71112e-38	51	13.8587	276	1.05279
GO:0009579	thylakoid	7.54497e-40	3.32957e-36	61	16.5761	483	1.84239
GO:0031976	plastid thylakoid	1.85368e-32	4.90813e-29	50	13.587	400	1.52579
GO:0009534	chloroplast thylakoid	1.85368e-32	4.90813e-29	50	13.587	400	1.52579
GO:0031984	organelle subcompartment	2.66249e-32	5.87474e-29	50	13.587	403	1.53723
GO:0044436	thylakoid part	1.18584e-30	2.24275e-27	46	12.5	354	1.35032
GO:0044434	chloroplast part	2.30177e-29	3.80911e-26	75	20.3804	1150	4.38663
GO:0044435	plastid part	9.63473e-29	1.41726e-25	75	20.3804	1176	4.48581
GO:0042651	thylakoid membrane	1.67746e-28	2.22077e-25	42	11.413	315	1.20156
GO:0034357	photosynthetic membrane	1.91086e-28	2.29979e-25	42	11.413	316	1.20537
GO:0006098	pentose-phosphate shunt	4.13116e-28	4.55767e-25	35	9.51087	199	0.759078
GO:0006740	NADPH regeneration	4.94527e-28	5.03615e-25	35	9.51087	200	0.762893
GO:0006739	NADP metabolic process	8.42976e-28	7.97148e-25	35	9.51087	203	0.774336
GO:0006091	generation of precursor metabolites and energy	2.28909e-27	2.02034e-24	52	14.1304	561	2.13991
GO:0046496	nicotinamide nucleotide metabolic process	3.34433e-27	2.76721e-24	35	9.51087	211	0.804852
GO:0019362	pyridine nucleotide metabolic process	4.6749e-27	3.64062e-24	35	9.51087	213	0.812481
GO:0009535	chloroplast thylakoid membrane	1.15392e-26	8.48705e-24	39	10.5978	290	1.10619
GO:0055035	plastid thylakoid membrane	1.31606e-26	9.1701e-24	39	10.5978	291	1.11001
GO:0072524	pyridine-containing compound metabolic process	1.72179e-26	1.13973e-23	35	9.51087	221	0.842997
GO:0006733	oxidoreduction coenzyme metabolic process	8.15804e-26	5.14302e-23	37	10.0543	267	1.01846
GO:0010207	photosystem II assembly	1.92182e-25	1.15649e-22	30	8.15217	156	0.595056
GO:0019288	isopentenyl diphosphate biosynthetic process, methylerythritol 4-phosphate pathway	9.36249e-23	5.16454e-20	32	8.69565	226	0.862069
GO:0019682	glyceraldehyde-3-phosphate metabolic process	9.36249e-23	5.16454e-20	32	8.69565	226	0.862069
GO:0010114	response to red light	1.35109e-22	7.15476e-20	24	6.52174	104	0.396704
GO:0009240	isopentenyl diphosphate biosynthetic process	1.62793e-22	7.69715e-20	32	8.69565	230	0.877327
GO:0008299|GO:0009241	isoprenoid biosynthetic process	1.51984e-22	7.69715e-20	43	11.6848	469	1.78898
GO:0046490	isopentenyl diphosphate metabolic process	1.62793e-22	7.69715e-20	32	8.69565	230	0.877327
GO:0006090|GO:0006087	pyruvate metabolic process	1.86608e-22	8.51891e-20	32	8.69565	231	0.881141
GO:0046148	pigment biosynthetic process	2.79153e-22	1.23189e-19	33	8.96739	253	0.965059
GO:0006720|GO:0016096	isoprenoid metabolic process	9.85907e-22	4.21043e-19	43	11.6848	492	1.87672
GO:0006732|GO:0006752	coenzyme metabolic process	8.00868e-21	3.31331e-18	40	10.8696	442	1.68599
GO:0009773	photosynthetic electron transport in photosystem I	2.66488e-20	1.06909e-17	17	4.61956	46	0.175465
GO:0006364|GO:0006365	rRNA processing	2.77026e-20	1.07868e-17	31	8.42391	251	0.957431
GO:0016072	rRNA metabolic process	3.11926e-20	1.17987e-17	31	8.42391	252	0.961245
GO:0009767|GO:0009774|GO:0009775|GO:0009776	photosynthetic electron transport chain	5.5742e-20	2.0499e-17	18	4.8913	57	0.217424
GO:0016052|GO:0006095	carbohydrate catabolic process	7.82605e-20	2.80022e-17	42	11.413	524	1.99878
GO:0051186	cofactor metabolic process	8.76289e-20	3.03385e-17	44	11.9565	581	2.2162
GO:0006081	cellular aldehyde metabolic process	8.9373e-20	3.03385e-17	34	9.23913	326	1.24352
GO:0048046	apoplast	1.29492e-19	4.28584e-17	37	10.0543	401	1.5296
GO:0009507	chloroplast	2.06091e-19	6.65468e-17	121	32.8804	3786	14.4416
GO:0042440	pigment metabolic process	2.50843e-19	7.90687e-17	33	8.96739	314	1.19774
GO:0010218	response to far red light	3.32843e-19	1.02476e-16	21	5.70652	98	0.373818
GO:0009657	plastid organization	6.71719e-19	2.02109e-16	36	9.78261	396	1.51053
GO:0009536	plastid	8.74383e-19	2.57241e-16	121	32.8804	3854	14.7009
GO:0006007	glucose catabolic process	2.78225e-18	8.00736e-16	38	10.3261	466	1.77754
GO:0046365	monosaccharide catabolic process	3.2149e-18	8.86704e-16	38	10.3261	468	1.78517
GO:0019320	hexose catabolic process	3.2149e-18	8.86704e-16	38	10.3261	468	1.78517
GO:0009637	response to blue light	4.21757e-18	1.13951e-15	22	5.97826	125	0.476808
GO:0015995	chlorophyll biosynthetic process	5.1546e-18	1.36482e-15	21	5.70652	111	0.423406
GO:0044724	single-organism carbohydrate catabolic process	6.1042e-18	1.58457e-15	38	10.3261	477	1.8195
GO:0034470	ncRNA processing	2.31885e-17	5.90365e-15	31	8.42391	316	1.20537
GO:0006629	lipid metabolic process	3.54538e-17	8.85601e-15	70	19.0217	1630	6.21758
GO:0009570	chloroplast stroma	3.84457e-17	9.42552e-15	42	11.413	621	2.36878
GO:0009532	plastid stroma	1.12327e-16	2.7038e-14	42	11.413	640	2.44126
GO:0042254|GO:0007046	ribosome biogenesis	1.34053e-16	3.16913e-14	32	8.69565	361	1.37702
GO:0022613	ribonucleoprotein complex biogenesis	2.94622e-16	6.84292e-14	32	8.69565	371	1.41517
GO:0008654	phospholipid biosynthetic process	3.67803e-16	8.39536e-14	33	8.96739	400	1.52579
GO:0006006	glucose metabolic process	3.93599e-16	8.83188e-14	38	10.3261	541	2.06363
GO:0009526	plastid envelope	4.75343e-16	1.04884e-13	39	10.5978	574	2.1895
GO:0022900	electron transport chain	6.75513e-16	1.46607e-13	18	4.8913	92	0.350931
GO:0006779	porphyrin-containing compound biosynthetic process	8.41171e-16	1.79616e-13	21	5.70652	141	0.53784
GO:0006644	phospholipid metabolic process	9.2095e-16	1.9353e-13	35	9.51087	468	1.78517
GO:0033014	tetrapyrrole biosynthetic process	1.50536e-15	3.11395e-13	21	5.70652	145	0.553097
GO:0008610	lipid biosynthetic process	1.66109e-15	3.38324e-13	52	14.1304	1038	3.95941
GO:0019318	hexose metabolic process	3.52531e-15	7.0714e-13	38	10.3261	579	2.20858
GO:0009941	chloroplast envelope	4.06551e-15	8.03327e-13	37	10.0543	551	2.10177
GO:0044255	cellular lipid metabolic process	4.43807e-15	8.64047e-13	57	15.4891	1255	4.78715
GO:0015994	chlorophyll metabolic process	4.55587e-15	8.74126e-13	22	5.97826	172	0.656088
GO:0006790	sulfur compound metabolic process	4.81921e-15	9.11443e-13	37	10.0543	554	2.11321
GO:0016109	tetraterpenoid biosynthetic process	6.55449e-15	1.2052e-12	18	4.8913	104	0.396704
GO:0016117	carotenoid biosynthetic process	6.55449e-15	1.2052e-12	18	4.8913	104	0.396704
GO:0044711	single-organism biosynthetic process	6.66678e-15	1.20905e-12	101	27.4457	3273	12.4847
GO:0016116	carotenoid metabolic process	1.54503e-14	2.72726e-12	18	4.8913	109	0.415777
GO:0016108	tetraterpenoid metabolic process	1.54503e-14	2.72726e-12	18	4.8913	109	0.415777
GO:0019344	cysteine biosynthetic process	3.23213e-14	5.63024e-12	23	6.25	210	0.801038
GO:0034660	ncRNA metabolic process	3.69535e-14	6.35355e-12	31	8.42391	412	1.57156
GO:0006534	cysteine metabolic process	4.39061e-14	7.45216e-12	23	6.25	213	0.812481
GO:0005996	monosaccharide metabolic process	6.51657e-14	1.09205e-11	38	10.3261	635	2.42218
GO:0044272	sulfur compound biosynthetic process	6.929e-14	1.14665e-11	33	8.96739	480	1.83094
GO:0055114	oxidation-reduction process	7.59503e-14	1.24136e-11	73	19.837	2034	7.75862
GO:0009070	serine family amino acid biosynthetic process	8.79946e-14	1.42067e-11	23	6.25	220	0.839182
GO:0043623	cellular protein complex assembly	9.63564e-14	1.53693e-11	32	8.69565	456	1.7394
GO:0009069	serine family amino acid metabolic process	1.17321e-13	1.84905e-11	25	6.79348	270	1.02991
GO:0005982	starch metabolic process	1.42296e-13	2.21628e-11	23	6.25	225	0.858255
GO:0044281	small molecule metabolic process	1.89378e-13	2.9153e-11	98	26.6304	3294	12.5648
GO:0006778	porphyrin-containing compound metabolic process	2.19558e-13	3.34105e-11	22	5.97826	207	0.789594
GO:0019252	starch biosynthetic process	2.36235e-13	3.55397e-11	21	5.70652	186	0.70949
GO:0033013	tetrapyrrole metabolic process	2.67511e-13	3.97926e-11	22	5.97826	209	0.797223
GO:0010016	shoot system morphogenesis	3.26025e-13	4.79579e-11	31	8.42391	447	1.70507
GO:0019752	carboxylic acid metabolic process	4.88596e-13	7.10821e-11	68	18.4783	1883	7.18264
GO:0032787	monocarboxylic acid metabolic process	5.23025e-13	7.52638e-11	52	14.1304	1201	4.58117
GO:0043436	oxoacid metabolic process	6.39983e-13	9.11039e-11	68	18.4783	1894	7.2246
GO:0006082	organic acid metabolic process	6.55801e-13	9.23626e-11	68	18.4783	1895	7.22841
GO:0033559	unsaturated fatty acid metabolic process	6.9344e-13	9.56289e-11	14	3.80435	69	0.263198
GO:0006636	unsaturated fatty acid biosynthetic process	6.9344e-13	9.56289e-11	14	3.80435	69	0.263198
GO:0031977	thylakoid lumen	1.07596e-12	1.46851e-10	15	4.07609	86	0.328044
GO:0044042	glucan metabolic process	2.44091e-12	3.26414e-10	29	7.88044	422	1.6097
GO:0006073	cellular glucan metabolic process	2.44091e-12	3.26414e-10	29	7.88044	422	1.6097
GO:0070271	protein complex biogenesis	3.29018e-12	4.35584e-10	34	9.23913	585	2.23146
GO:0044283	small molecule biosynthetic process	7.90229e-12	1.03582e-09	56	15.2174	1461	5.57293
GO:0034622	cellular macromolecular complex assembly	1.07704e-11	1.39792e-09	32	8.69565	544	2.07507
GO:0090407	organophosphate biosynthetic process	1.63135e-11	2.09682e-09	40	10.8696	836	3.18889
GO:0051188	cofactor biosynthetic process	1.82353e-11	2.3213e-09	23	6.25	284	1.08331
GO:0044710	single-organism metabolic process	1.85148e-11	2.33443e-09	159	43.2065	7116	27.1437
GO:0019637	organophosphate metabolic process	2.08697e-11	2.60652e-09	59	16.0326	1631	6.22139
GO:0010319	stromule	3.53385e-11	4.37236e-09	10	2.71739	35	0.133506
GO:0044723	single-organism carbohydrate metabolic process	4.36739e-11	5.35365e-09	55	14.9457	1483	5.65685
GO:0044085|GO:0071843	cellular component biogenesis	5.4839e-11	6.66063e-09	51	13.8587	1318	5.02746
GO:0006461	protein complex assembly	6.14202e-11	7.39215e-09	32	8.69565	582	2.22002
GO:0000097	sulfur amino acid biosynthetic process	8.19924e-11	9.77918e-09	23	6.25	306	1.16723
GO:0000096	sulfur amino acid metabolic process	1.30419e-10	1.5416e-08	24	6.52174	342	1.30455
GO:0065003	macromolecular complex assembly	1.50885e-10	1.76775e-08	32	8.69565	603	2.30012
GO:0031975	envelope	2.37403e-10	2.733e-08	39	10.5978	875	3.33766
GO:0031967	organelle envelope	2.37403e-10	2.733e-08	39	10.5978	875	3.33766
GO:0010103	stomatal complex morphogenesis	3.69958e-10	4.22227e-08	16	4.34783	149	0.568355
GO:0009639	response to red or far red light	4.43883e-10	5.02266e-08	25	6.79348	394	1.5029
GO:0009250	glucan biosynthetic process	4.95211e-10	5.55597e-08	22	5.97826	306	1.16723
GO:0019760	glucosinolate metabolic process	5.41204e-10	5.92144e-08	18	4.8913	200	0.762893
GO:0016143	S-glycoside metabolic process	5.41204e-10	5.92144e-08	18	4.8913	200	0.762893
GO:0019757	glycosinolate metabolic process	5.41204e-10	5.92144e-08	18	4.8913	200	0.762893
GO:0015977	carbon fixation	5.92696e-10	6.43167e-08	7	1.90217	15	0.057217
GO:0000271	polysaccharide biosynthetic process	7.34538e-10	7.90607e-08	30	8.15217	571	2.17806
GO:0009653	anatomical structure morphogenesis	7.65872e-10	8.17685e-08	56	15.2174	1649	6.29005
GO:0005976	polysaccharide metabolic process	1.01575e-09	1.0758e-07	33	8.96739	688	2.62435
GO:0016114	terpenoid biosynthetic process	1.09255e-09	1.14795e-07	20	5.43478	262	0.99939
GO:1901566	organonitrogen compound biosynthetic process	1.18003e-09	1.2301e-07	44	11.9565	1133	4.32179
GO:0044699	single-organism process	1.56176e-09	1.61531e-07	226	61.413	12056	45.9872
GO:1901607	alpha-amino acid biosynthetic process	1.59256e-09	1.6344e-07	26	7.06522	452	1.72414
GO:0044422	organelle part	1.61506e-09	1.64474e-07	82	22.2826	2986	11.39
GO:0005975	carbohydrate metabolic process	2.01006e-09	2.03137e-07	61	16.5761	1932	7.36955
GO:0044763	single-organism cellular process	2.35958e-09	2.36653e-07	185	50.2717	9261	35.3258
GO:0009965	leaf morphogenesis	2.88996e-09	2.87668e-07	17	4.61956	196	0.747635
GO:0022607|GO:0071844	cellular component assembly	3.19243e-09	3.13658e-07	34	9.23913	759	2.89518
GO:0010598	NAD(P)H dehydrogenase complex (plastoquinone)	3.19844e-09	3.13658e-07	6	1.63043	11	0.0419591
GO:0044446	intracellular organelle part	3.26092e-09	3.17433e-07	81	22.0109	2978	11.3595
GO:0048367|GO:0022621	shoot system development	3.38134e-09	3.26753e-07	44	11.9565	1173	4.47437
GO:0043085	positive regulation of catalytic activity	3.64157e-09	3.49351e-07	17	4.61956	199	0.759078
GO:0044093	positive regulation of molecular function	3.92959e-09	3.71596e-07	17	4.61956	200	0.762893
GO:0000023	maltose metabolic process	3.90412e-09	3.71596e-07	15	4.07609	151	0.575984
GO:1901564	organonitrogen compound metabolic process	4.07954e-09	3.8304e-07	66	17.9348	2216	8.45285
GO:0031978	plastid thylakoid lumen	4.33406e-09	3.98459e-07	11	2.98913	71	0.270827
GO:0044264	cellular polysaccharide metabolic process	4.27469e-09	3.98459e-07	30	8.15217	616	2.34971
GO:0009543	chloroplast thylakoid lumen	4.33406e-09	3.98459e-07	11	2.98913	71	0.270827
GO:0006721	terpenoid metabolic process	4.66391e-09	4.25828e-07	20	5.43478	285	1.08712
GO:0048513	organ development	4.83538e-09	4.3846e-07	59	16.0326	1880	7.17119
GO:0009416	response to light stimulus	5.69308e-09	5.12722e-07	43	11.6848	1150	4.38663
GO:0071822	protein complex subunit organization	8.24189e-09	7.37253e-07	33	8.96739	749	2.85703
GO:0006633|GO:0000037	fatty acid biosynthetic process	9.54056e-09	8.47695e-07	16	4.34783	186	0.70949
GO:0055080	cation homeostasis	1.01524e-08	8.96045e-07	17	4.61956	213	0.812481
GO:0005576	extracellular region	1.1926e-08	1.04561e-06	75	20.3804	2744	10.4669
GO:0008652	cellular amino acid biosynthetic process	1.28233e-08	1.11688e-06	28	7.6087	572	2.18187
GO:0046394	carboxylic acid biosynthetic process	1.39415e-08	1.19851e-06	42	11.413	1142	4.35612
GO:0016053	organic acid biosynthetic process	1.39415e-08	1.19851e-06	42	11.413	1142	4.35612
GO:0043933|GO:0034600|GO:0034621	macromolecular complex subunit organization	1.60354e-08	1.36962e-06	33	8.96739	770	2.93714
GO:1901576	organic substance biosynthetic process	2.01201e-08	1.70748e-06	107	29.0761	4568	17.4245
GO:0009668	plastid membrane organization	2.1614e-08	1.8067e-06	16	4.34783	197	0.751449
GO:0010027	thylakoid membrane organization	2.1614e-08	1.8067e-06	16	4.34783	197	0.751449
GO:0006631	fatty acid metabolic process	2.17139e-08	1.8067e-06	24	6.52174	443	1.68981
GO:1901605	alpha-amino acid metabolic process	2.18351e-08	1.8067e-06	29	7.88044	624	2.38023
GO:0009314	response to radiation	3.51386e-08	2.88942e-06	43	11.6848	1225	4.67272
GO:0009573	chloroplast ribulose bisphosphate carboxylase complex	3.82051e-08	3.10303e-06	4	1.08696	4	0.0152579
GO:0048492	ribulose bisphosphate carboxylase complex	3.82051e-08	3.10303e-06	4	1.08696	4	0.0152579
GO:0009058	biosynthetic process	4.64051e-08	3.74605e-06	110	29.8913	4817	18.3743
GO:0050801	ion homeostasis	5.23106e-08	4.19718e-06	17	4.61956	238	0.907842
GO:0055086	nucleobase-containing small molecule metabolic process	6.24794e-08	4.98288e-06	42	11.413	1205	4.59643
GO:0016556|GO:0006381	mRNA modification	6.78138e-08	5.37593e-06	12	3.26087	113	0.431034
GO:0010374	stomatal complex development	7.84045e-08	6.17851e-06	16	4.34783	216	0.823924
GO:0019758	glycosinolate biosynthetic process	1.11561e-07	8.63714e-06	14	3.80435	167	0.637016
GO:0016144	S-glycoside biosynthetic process	1.11561e-07	8.63714e-06	14	3.80435	167	0.637016
GO:0019761	glucosinolate biosynthetic process	1.11561e-07	8.63714e-06	14	3.80435	167	0.637016
GO:0016051|GO:0006093	carbohydrate biosynthetic process	1.37569e-07	1.05887e-05	33	8.96739	844	3.21941
GO:0005984	disaccharide metabolic process	1.49369e-07	1.14305e-05	15	4.07609	198	0.755264
GO:0016984	ribulose-bisphosphate carboxylase activity	1.88903e-07	1.43728e-05	4	1.08696	5	0.0190723
GO:0009117	nucleotide metabolic process	1.91155e-07	1.44611e-05	40	10.8696	1164	4.44004
GO:0006753	nucleoside phosphate metabolic process	1.9546e-07	1.47027e-05	40	10.8696	1165	4.44385
GO:0009628	response to abiotic stimulus	1.98299e-07	1.4832e-05	71	19.2935	2721	10.3792
GO:0009523	photosystem II	1.99585e-07	1.48443e-05	7	1.90217	31	0.118248
GO:0016020	membrane	2.35344e-07	1.74061e-05	121	32.8804	5635	21.4945
GO:0006396|GO:0006394	RNA processing	2.47089e-07	1.81733e-05	33	8.96739	866	3.30333
GO:0009521|GO:0030090	photosystem	2.72534e-07	1.9934e-05	8	2.17391	47	0.17928
GO:0072330	monocarboxylic acid biosynthetic process	3.09834e-07	2.25377e-05	27	7.33696	627	2.39167
GO:0009654	photosystem II oxygen evolving complex	3.33577e-07	2.41322e-05	6	1.63043	21	0.0801038
GO:0043588	skin development	3.83511e-07	2.74447e-05	28	7.6087	674	2.57095
GO:0008544	epidermis development	3.83511e-07	2.74447e-05	28	7.6087	674	2.57095
GO:0044262|GO:0006092	cellular carbohydrate metabolic process	4.28217e-07	3.04792e-05	30	8.15217	760	2.89899
GO:0009825	multidimensional cell growth	4.43085e-07	3.13687e-05	11	2.98913	110	0.419591
GO:0048878	chemical homeostasis	5.87216e-07	4.134e-05	17	4.61956	282	1.07568
GO:0006520|GO:0006519	cellular amino acid metabolic process	5.90174e-07	4.134e-05	32	8.69565	857	3.269
GO:0006546	glycine catabolic process	8.27828e-07	5.75728e-05	8	2.17391	54	0.205981
GO:0033692	cellular polysaccharide biosynthetic process	8.30614e-07	5.75728e-05	23	6.25	502	1.91486
GO:0009311	oligosaccharide metabolic process	8.63249e-07	5.95232e-05	15	4.07609	227	0.865883
GO:0030003	cellular cation homeostasis	9.1045e-07	6.24526e-05	13	3.53261	170	0.648459
GO:0009071	serine family amino acid catabolic process	1.10292e-06	7.52653e-05	8	2.17391	56	0.21361
GO:0019725	cellular homeostasis	1.21943e-06	8.27892e-05	18	4.8913	331	1.26259
GO:0048856	anatomical structure development	1.45248e-06	9.77429e-05	81	22.0109	3433	13.0951
GO:0009987|GO:0008151|GO:0050875	cellular process	1.45445e-06	9.77429e-05	218	59.2391	12327	47.0209
GO:0006873	cellular ion homeostasis	1.73364e-06	0.000115334	13	3.53261	180	0.686604
GO:0044550	secondary metabolite biosynthetic process	1.72708e-06	0.000115334	17	4.61956	305	1.16341
GO:0042592	homeostatic process	1.87909e-06	0.000124385	22	5.97826	488	1.86146
GO:0016070	RNA metabolic process	2.40045e-06	0.000158106	45	12.2283	1532	5.84376
GO:0070838	divalent metal ion transport	2.64925e-06	0.000173629	14	3.80435	217	0.827739
GO:0006544	glycine metabolic process	2.76083e-06	0.000180051	8	2.17391	63	0.240311
GO:0044712	single-organism catabolic process	2.81559e-06	0.000182722	51	13.8587	1846	7.0415
GO:0034637	cellular carbohydrate biosynthetic process	2.84299e-06	0.0001836	23	6.25	540	2.05981
GO:0006796	phosphate-containing compound metabolic process	2.92592e-06	0.000188039	79	21.4674	3380	12.8929
GO:0055082	cellular chemical homeostasis	2.98308e-06	0.000190786	13	3.53261	189	0.720934
GO:1901575	organic substance catabolic process	3.22099e-06	0.000205011	58	15.7609	2223	8.47955
GO:0006793	phosphorus metabolic process	3.29441e-06	0.000208681	80	21.7391	3448	13.1523
GO:0033517	myo-inositol hexakisphosphate metabolic process	3.51137e-06	0.000219277	8	2.17391	65	0.24794
GO:0010264	myo-inositol hexakisphosphate biosynthetic process	3.51137e-06	0.000219277	8	2.17391	65	0.24794
GO:0032958	inositol phosphate biosynthetic process	3.51137e-06	0.000219277	8	2.17391	65	0.24794
GO:0035304	regulation of protein dephosphorylation	3.6582e-06	0.000227373	11	2.98913	136	0.518767
GO:1901659	glycosyl compound biosynthetic process	4.0223e-06	0.000248836	15	4.07609	257	0.980317
GO:0046658	anchored component of plasma membrane	4.9578e-06	0.000303869	8	2.17391	68	0.259384
GO:0046173	polyol biosynthetic process	4.9578e-06	0.000303869	8	2.17391	68	0.259384
GO:0071840|GO:0071841	cellular component organization or biogenesis	5.02801e-06	0.000305346	87	23.6413	3895	14.8573
GO:0044767	single-organism developmental process	5.02387e-06	0.000305346	84	22.8261	3719	14.186
GO:0035303	regulation of dephosphorylation	5.19095e-06	0.000313801	11	2.98913	141	0.53784
GO:0032502	developmental process	6.3411e-06	0.000381587	85	23.0978	3800	14.495
GO:0072511	divalent inorganic cation transport	6.99411e-06	0.000418979	14	3.80435	236	0.900214
GO:1901617	organic hydroxy compound biosynthetic process	7.51051e-06	0.000447887	23	6.25	573	2.18569
GO:1901135	carbohydrate derivative metabolic process	7.71737e-06	0.000458159	45	12.2283	1603	6.11459
GO:0009056	catabolic process	7.76937e-06	0.000459187	62	16.8478	2507	9.56286
GO:0042742|GO:0042830	defense response to bacterium	8.3539e-06	0.00049154	18	4.8913	380	1.4495
GO:0009828	plant-type cell wall loosening	8.45252e-06	0.000494687	6	1.63043	35	0.133506
GO:0019748	secondary metabolic process	8.48213e-06	0.000494687	24	6.52174	619	2.36115
GO:0016829	lyase activity	8.91458e-06	0.000517628	17	4.61956	345	1.31599
GO:0006949	syncytium formation	1.14749e-05	0.000663382	5	1.3587	22	0.0839182
GO:1901615	organic hydroxy compound metabolic process	1.30177e-05	0.000749306	27	7.33696	766	2.92188
GO:0048869	cellular developmental process	1.43981e-05	0.000825171	39	10.5978	1339	5.10757
GO:0044249	cellular biosynthetic process	1.67895e-05	0.000958077	92	25	4317	16.467
GO:0016491	oxidoreductase activity	1.71133e-05	0.000972363	45	12.2283	1655	6.31294
GO:0048366	leaf development	1.78025e-05	0.0010072	18	4.8913	402	1.53341
GO:0048731	system development	1.94747e-05	0.00109712	63	17.1196	2639	10.0664
GO:0006807	nitrogen compound metabolic process	2.47108e-05	0.0013862	88	23.913	4118	15.708
GO:0009888	tissue development	3.57587e-05	0.00199749	34	9.23913	1145	4.36756
GO:0065008	regulation of biological quality	3.69769e-05	0.00205686	36	9.78261	1246	4.75282
GO:0009725	response to hormone	3.83391e-05	0.00212371	42	11.413	1554	5.92768
GO:0043647	inositol phosphate metabolic process	3.97777e-05	0.00219422	8	2.17391	90	0.343302
GO:0008152	metabolic process	4.23683e-05	0.00232743	213	57.8804	12475	47.5854
GO:0019253	reductive pentose-phosphate cycle	5.31749e-05	0.00289702	3	0.815217	6	0.0228868
GO:0019464	glycine decarboxylation via glycine cleavage system	5.31749e-05	0.00289702	3	0.815217	6	0.0228868
GO:0031225	anchored component of membrane	5.38703e-05	0.00292288	13	3.53261	248	0.945987
GO:0009733	response to auxin	5.63131e-05	0.00303848	17	4.61956	399	1.52197
GO:0048827	phyllome development	5.64598e-05	0.00303848	27	7.33696	834	3.18126
GO:0031226	intrinsic component of plasma membrane	5.81079e-05	0.00311451	9	2.44565	122	0.465365
GO:0050896|GO:0051869	response to stimulus	6.09003e-05	0.00325102	127	34.5109	6671	25.4463
GO:0009696	salicylic acid metabolic process	6.23242e-05	0.00331367	12	3.26087	217	0.827739
GO:0016043|GO:0044235|GO:0071842	cellular component organization	6.77453e-05	0.00358749	76	20.6522	3510	13.3888
GO:0009409	response to cold	6.84637e-05	0.00361109	22	5.97826	616	2.34971
GO:0030154	cell differentiation	6.93369e-05	0.00364264	32	8.69565	1085	4.13869
GO:0030095	chloroplast photosystem II	7.86671e-05	0.00411647	4	1.08696	17	0.0648459
GO:0019685	photosynthesis, dark reaction	9.20862e-05	0.00479969	3	0.815217	7	0.0267013
GO:0010155	regulation of proton transport	9.65683e-05	0.00501356	7	1.90217	76	0.289899
GO:0071704	organic substance metabolic process	0.000101686	0.00525866	173	47.0109	9819	37.4542
GO:0008266	poly(U) RNA binding	0.000125301	0.00642965	4	1.08696	19	0.0724748
GO:0008187	poly-pyrimidine tract binding	0.000125301	0.00642965	4	1.08696	19	0.0724748
GO:0044802	single-organism membrane organization	0.000132032	0.00674888	21	5.70652	600	2.28868
GO:0009658	chloroplast organization	0.00013273	0.00675845	12	3.26087	235	0.896399
GO:0009765	photosynthesis, light harvesting	0.000139799	0.00709111	5	1.3587	36	0.137321
GO:0009617|GO:0009618|GO:0009680	response to bacterium	0.000160065	0.0080881	20	5.43478	564	2.15136
GO:0006139|GO:0055134	nucleobase-containing compound metabolic process	0.000161686	0.00813893	69	18.75	3189	12.1643
GO:0007275	multicellular organismal development	0.000169283	0.00848909	72	19.5652	3372	12.8624
GO:0016830	carbon-carbon lyase activity	0.000175622	0.00877377	8	2.17391	111	0.423406
GO:0034285	response to disaccharide	0.000177703	0.00881122	11	2.98913	207	0.789594
GO:0009744	response to sucrose	0.000177703	0.00881122	11	2.98913	207	0.789594
GO:0071555|GO:0007047|GO:0044234	cell wall organization	0.000180854	0.00893396	21	5.70652	614	2.34208
GO:0009697	salicylic acid biosynthetic process	0.000193202	0.00950849	11	2.98913	209	0.797223
GO:0009664	plant-type cell wall organization	0.000253164	0.0124134	15	4.07609	369	1.40754
GO:0042537	benzene-containing compound metabolic process	0.000262566	0.0128269	12	3.26087	253	0.965059
GO:0019751	polyol metabolic process	0.000267335	0.0130118	8	2.17391	118	0.450107
GO:0046471	phosphatidylglycerol metabolic process	0.000277356	0.0134502	6	1.63043	64	0.244126
GO:0032544	plastid translation	0.000305968	0.0147835	3	0.815217	10	0.0381446
GO:0044237	cellular metabolic process	0.000316042	0.0152147	162	44.0217	9258	35.3143
GO:0016168	chlorophyll binding	0.000382631	0.0182874	4	1.08696	25	0.0953616
GO:0030076	light-harvesting complex	0.000382631	0.0182874	4	1.08696	25	0.0953616
GO:0044707	single-multicellular organism process	0.000391193	0.0186294	73	19.837	3529	13.4612
GO:1990204	oxidoreductase complex	0.000439341	0.0208473	8	2.17391	127	0.484437
GO:0009831	plant-type cell wall modification involved in multidimensional cell growth	0.000447224	0.0211455	4	1.08696	26	0.0991761
GO:0032268	regulation of cellular protein metabolic process	0.000467247	0.0220136	13	3.53261	309	1.17867
GO:0009739	response to gibberellin	0.000471798	0.0221493	9	2.44565	161	0.614129
GO:0045229	external encapsulating structure organization	0.000499546	0.023369	21	5.70652	663	2.52899
GO:0034641	cellular nitrogen compound metabolic process	0.000505076	0.0235446	74	20.1087	3621	13.8122
GO:0006725	cellular aromatic compound metabolic process	0.000521431	0.0242217	79	21.4674	3931	14.9947
GO:0009887	organ morphogenesis	0.000548214	0.0252883	18	4.8913	529	2.01785
GO:0046483	heterocycle metabolic process	0.000547137	0.0252883	74	20.1087	3631	13.8503
GO:0003959|GO:0008468|GO:0016660	NADPH dehydrogenase activity	0.00058406	0.0265715	2	0.543478	3	0.0114434
GO:0010258	NADH dehydrogenase complex (plastoquinone) assembly	0.00058406	0.0265715	2	0.543478	3	0.0114434
GO:0015843	methylammonium transport	0.00058406	0.0265715	2	0.543478	3	0.0114434
GO:0080158	chloroplast ribulose bisphosphate carboxylase complex biogenesis	0.00058406	0.0265715	2	0.543478	3	0.0114434
GO:0044444	cytoplasmic part	0.000586795	0.0266045	164	44.5652	9505	36.2565
GO:0042547	cell wall modification involved in multidimensional cell growth	0.000599105	0.0269778	4	1.08696	28	0.106805
GO:0010304	PSII associated light-harvesting complex II catabolic process	0.000599105	0.0269778	4	1.08696	28	0.106805
GO:0030001	metal ion transport	0.000607463	0.0272615	20	5.43478	626	2.38785
GO:0009719	response to endogenous stimulus	0.00061209	0.0273763	42	11.413	1769	6.74779
GO:1901606	alpha-amino acid catabolic process	0.000614654	0.0273985	9	2.44565	167	0.637016
GO:0090304	nucleic acid metabolic process	0.000647053	0.0287458	51	13.8587	2284	8.71224
GO:0009826	unidimensional cell growth	0.000651334	0.0288393	15	4.07609	404	1.54104
GO:0019438	aromatic compound biosynthetic process	0.000661609	0.0291966	34	9.23913	1339	5.10757
GO:0009886	post-embryonic morphogenesis	0.000669544	0.0293441	17	4.61956	493	1.88053
GO:0009902	chloroplast relocation	0.000671602	0.0293441	7	1.90217	104	0.396704
GO:0051667	establishment of plastid localization	0.000671602	0.0293441	7	1.90217	104	0.396704
GO:0009411	response to UV	0.000691763	0.0301256	11	2.98913	243	0.926915
GO:0051644	plastid localization	0.000711055	0.0308642	7	1.90217	105	0.400519
GO:1901360	organic cyclic compound metabolic process	0.000717846	0.0310572	82	22.2826	4159	15.8644
GO:0007623|GO:0050895	circadian rhythm	0.000726094	0.03121	8	2.17391	137	0.522582
GO:0048511	rhythmic process	0.000726094	0.03121	8	2.17391	137	0.522582
GO:0051656	establishment of organelle localization	0.00075232	0.0322327	7	1.90217	106	0.404333
GO:0000272	polysaccharide catabolic process	0.000802232	0.0342602	5	1.3587	52	0.198352
GO:0031399	regulation of protein modification process	0.00081751	0.0348004	11	2.98913	248	0.945987
GO:0009063	cellular amino acid catabolic process	0.000824154	0.0349708	9	2.44565	174	0.663717
GO:0032501|GO:0050874	multicellular organismal process	0.000837656	0.0354302	75	20.3804	3747	14.2928
GO:0051246	regulation of protein metabolic process	0.000859501	0.0362384	13	3.53261	330	1.25877
GO:0008794	arsenate reductase (glutaredoxin) activity	0.000890154	0.0371756	3	0.815217	14	0.0534025
GO:0030614	oxidoreductase activity, acting on phosphorus or arsenic in donors, disulfide as acceptor	0.000890154	0.0371756	3	0.815217	14	0.0534025
GO:0030613	oxidoreductase activity, acting on phosphorus or arsenic in donors	0.000890154	0.0371756	3	0.815217	14	0.0534025
GO:0045893|GO:0043193|GO:0045941|GO:0061020	positive regulation of transcription, DNA-templated	0.000955463	0.0397776	16	4.34783	464	1.76991
GO:1901362	organic cyclic compound biosynthetic process	0.00100454	0.0416895	38	10.3261	1591	6.06881
GO:0051254	positive regulation of RNA metabolic process	0.00104475	0.0432227	16	4.34783	468	1.78517
GO:0071669	plant-type cell wall organization or biogenesis	0.00106814	0.0440529	16	4.34783	469	1.78898
GO:0010628	positive regulation of gene expression	0.00109198	0.0441418	16	4.34783	470	1.7928
GO:0043476	pigment accumulation	0.00109697	0.0441418	7	1.90217	113	0.431034
GO:0043473	pigmentation	0.00109697	0.0441418	7	1.90217	113	0.431034
GO:0065007	biological regulation	0.00109077	0.0441418	118	32.0652	6528	24.9008
GO:0043478	pigment accumulation in response to UV light	0.00109697	0.0441418	7	1.90217	113	0.431034
GO:0043481	anthocyanin accumulation in tissues in response to UV light	0.00109697	0.0441418	7	1.90217	113	0.431034
GO:0043480	pigment accumulation in tissues	0.00109697	0.0441418	7	1.90217	113	0.431034
GO:0043479	pigment accumulation in tissues in response to UV light	0.00109697	0.0441418	7	1.90217	113	0.431034
GO:0030611	arsenate reductase activity	0.00110116	0.0441762	3	0.815217	15	0.057217
GO:0005618	cell wall	0.00111131	0.0444488	19	5.16304	610	2.32682
GO:0045156	electron transporter, transferring electrons within the cyclic electron transport pathway of photosynthesis activity	0.00115726	0.0447978	2	0.543478	4	0.0152579
GO:0016762	xyloglucan:xyloglucosyl transferase activity	0.00113303	0.0447978	4	1.08696	33	0.125877
GO:0016851	magnesium chelatase activity	0.00115726	0.0447978	2	0.543478	4	0.0152579
GO:0010007	magnesium chelatase complex	0.00115726	0.0447978	2	0.543478	4	0.0152579
GO:0051002	ligase activity, forming nitrogen-metal bonds	0.00115726	0.0447978	2	0.543478	4	0.0152579
GO:0051003	ligase activity, forming nitrogen-metal bonds, forming coordination complexes	0.00115726	0.0447978	2	0.543478	4	0.0152579
GO:0051125	regulation of actin nucleation	0.00115726	0.0447978	2	0.543478	4	0.0152579
GO:0051127	positive regulation of actin nucleation	0.00115726	0.0447978	2	0.543478	4	0.0152579
GO:0055072	iron ion homeostasis	0.00113303	0.0447978	4	1.08696	33	0.125877
GO:0010257	NADH dehydrogenase complex assembly	0.00115726	0.0447978	2	0.543478	4	0.0152579
GO:0030312	external encapsulating structure	0.00113257	0.0447978	19	5.16304	611	2.33064
GO:0045935	positive regulation of nucleobase-containing compound metabolic process	0.00121803	0.0470129	16	4.34783	475	1.81187
GO:0008289	lipid binding	0.00123561	0.0475527	11	2.98913	261	0.995575
GO:0051173	positive regulation of nitrogen compound metabolic process	0.00127179	0.0488033	16	4.34783	477	1.8195
GO:0010287|GO:0010502	plastoglobule	0.00142662	0.0545862	5	1.3587	59	0.225053
GO:0051640	organelle localization	0.00148153	0.0565241	8	2.17391	153	0.583613
GO:0044238	primary metabolic process	0.00154332	0.0587123	154	41.8478	9004	34.3454
GO:0006812|GO:0006819|GO:0015674	cation transport	0.00157264	0.0596563	26	7.06522	981	3.74199
GO:0006996	organelle organization	0.00159644	0.0603861	45	12.2283	2031	7.74718
GO:0010557	positive regulation of macromolecule biosynthetic process	0.00167239	0.0630788	16	4.34783	490	1.86909
GO:0010817	regulation of hormone levels	0.00177748	0.0668519	15	4.07609	447	1.70507
GO:0048589	developmental growth	0.0018201	0.0682611	17	4.61956	541	2.06363
GO:0004089	carbonate dehydratase activity	0.00191414	0.070588	3	0.815217	18	0.0686604
GO:0004375	glycine dehydrogenase (decarboxylating) activity	0.00191085	0.070588	2	0.543478	5	0.0190723
GO:0031328	positive regulation of cellular biosynthetic process	0.00189028	0.070588	16	4.34783	496	1.89197
GO:0016642	oxidoreductase activity, acting on the CH-NH2 group of donors, disulfide as acceptor	0.00191085	0.070588	2	0.543478	5	0.0190723
GO:0003999	adenine phosphoribosyltransferase activity	0.00191085	0.070588	2	0.543478	5	0.0190723
GO:0006655	phosphatidylglycerol biosynthetic process	0.00191367	0.070588	5	1.3587	63	0.240311
GO:0000902|GO:0007148|GO:0045790|GO:0045791	cell morphogenesis	0.00193611	0.0711998	18	4.8913	592	2.25816
GO:0060560	developmental growth involved in morphogenesis	0.00208955	0.0766299	16	4.34783	501	1.91105
GO:0009926	auxin polar transport	0.00212036	0.0775447	6	1.63043	94	0.35856
GO:0003727|GO:0003728	single-stranded RNA binding	0.00234283	0.0854448	4	1.08696	40	0.152579
GO:0050661	NADP binding	0.00235147	0.0855244	5	1.3587	66	0.251755
GO:0061024|GO:0016044	membrane organization	0.00237427	0.0861169	22	5.97826	803	3.06302
GO:0060918	auxin transport	0.00248499	0.0897198	6	1.63043	97	0.370003
GO:0016071	mRNA metabolic process	0.00248715	0.0897198	13	3.53261	372	1.41898
GO:0009055|GO:0009053|GO:0009054	electron carrier activity	0.00254103	0.0914141	16	4.34783	511	1.94919
GO:0005737	cytoplasm	0.00259212	0.0929995	191	51.9022	11680	44.5529
GO:0009914	hormone transport	0.00261642	0.0936175	6	1.63043	98	0.373818
GO:0015976|GO:0015978	carbon utilization	0.00283969	0.0994561	2	0.543478	6	0.0228868
GO:0000156	phosphorelay response regulator activity	0.00280703	0.0994561	4	1.08696	42	0.160208
GO:0005960|GO:0005961|GO:0070015	glycine cleavage complex	0.00283969	0.0994561	2	0.543478	6	0.0228868
GO:0043096	purine nucleobase salvage	0.00283969	0.0994561	2	0.543478	6	0.0228868
GO:0006168	adenine salvage	0.00283969	0.0994561	2	0.543478	6	0.0228868
GO:0046084	adenine biosynthetic process	0.00283969	0.0994561	2	0.543478	6	0.0228868
GO:0019216	regulation of lipid metabolic process	0.00280703	0.0994561	4	1.08696	42	0.160208
GO:0046083	adenine metabolic process	0.00283969	0.0994561	2	0.543478	6	0.0228868
