# Supplementary material for: Sugar Accumulation in Leaves of Arabidopsis sweet11/sweet12 Double Mutants Enhances Priming of the Salicylic Acid-Mediated Defense Response
Source: Front Plant Sci. 2017 Aug 8;8:1378. doi: 10.3389/fpls.2017.01378 (PMC5550771; doi:10.3389/fpls.2017.01378)
Supplement: Supplementary file 3 [file Table_3.xlsx]

## Sheet: Tabelle1
Deregulated probe sets, sweet11/sweet12 vs. Col-0
no treatment, 0 dpi
Probe Name	p-value	FC Absolute	regulation	AGI Code	Gene Symbol	Gene Name	Genbank Accession	Description Synthese	Description TAIR 8	Gene function TAIR8	Gene name_TAIR8_	Go ID	GoSlim Term	Sub-cellular localisation
A_84_P836925	0.00243319	12.9853	up	0			BX832035	Arabidopsis thaliana Full-length cDNA Complete sequence from clone GSLTPGH48ZB02 of Hormone Treated Callus of strain col-0 of Arabidopsis thaliana (thale cress) [BX832035]	0	0	0	0	no AGI code	no AGI code
A_84_P16816	0.0473745	6.03232	up	AT5G23020	IMS2	methylthioalkylmalate synthase 3	NM_122208	Arabidopsis thaliana methylthioalkylmalate synthase 3 (IMS2) mRNA, complete cds [NM_122208]	MAM-L (METHYLTHIOALKYMALATE SYNTHASE-LIKE); 2-isopropylmalate synthase methylthioalkymalate synthase-like. Also known as 2-isopropylmalate synthase (IMS2). similar to MAM1 (2-isopropylmalate synthase 3), 2-isopropylmalate synthase [Arabidopsis thaliana] (TAIR:AT5G23010.1); similar to methylthioalkylmalate synthase a [Boechera divaricarpa] (GB:CAJ55512.1); similar to methylthioalkylmalate synthase…	secondary metabolism	secondary metabolism.sulfur-containing.glucosinolates.methylthioalkylmalate synthase	GO:0009507	chloroplast	CP
A_84_P563858	0.0130405	5.08235	up	AT4G38340	AT4G38340	RWP-RK domain-containing protein	NM_119996	Arabidopsis thaliana RWP-RK domain-containing protein (AT4G38340) mRNA, complete cds [NM_119996]	RWP-RK domain-containing protein similar to RWP-RK domain-containing protein [Arabidopsis thaliana] (TAIR:AT1G20640.2); similar to NIN-like protein 1 [Lotus japonicus] (GB:CAE30324.1); contains InterPro domain Plant regulator RWP-RK; (InterPro:IPR003035); contains InterPro domain Octicosapeptide/Phox/Bem1p; (InterPro:IPR000270)	RNA	RNA.regulation of transcription.NIN-like bZIP-related family	0	not found	not found
A_84_P14903	0.00661741	5.03242	up	AT5G11920	cwINV6	beta-fructofuranosidase, insoluble isoenzyme CWINV6	NM_121230	Arabidopsis thaliana beta-fructofuranosidase, insoluble isoenzyme CWINV6 (cwINV6) mRNA, complete cds [NM_121230]	ATCWINV6 (6-&1-FRUCTAN EXOHYDROLASE); hydrolase, hydrolyzing O-glycosyl compounds / inulinase/ levanase Encodes a protein with fructan exohydrolase (FEH) activity acting on both inulin and levan-type fructans (1- and 6-FEH). The enzyme does not have invertase activity. similar to ATFRUCT5 (BETA-FRUCTOFURANOSIDASE 5), hydrolase, hydrolyzing O-glycosyl compounds / levanase [Arabidopsis thaliana] (T…	minor CHO	minor CHO metabolism.others	0	not found	not found
A_84_P756644	0.0128319	4.99047	up	AT2G19755				tair|transposable element gene [AT2G19755.1]	copia-like retrotransposon family, has a 7.2e-08 P-value blast match to GB:CAA72989 open reading frame 1 (Ty1_Copia-element) (Brassica oleracea)	DNA	DNA.synthesis/chromatin structure.retrotransposon/transposase.copia-like retrotransposon	0	not found	not found
A_84_P799893	0.00354417	4.45755	up	0				ug|57-E015391-019-006-A15-T7R MPIZ-ADIS-019 Arabidopsis thaliana cDNA clone MPIZp768A156Q 5-PRIME, mRNA sequence [CB254868]	0	0	0	0	no AGI code	no AGI code
A_84_P16890	0.00501663	4.00439	up	AT5G50800	AT5G50800	nodulin MtN3-like protein	NM_124458	Arabidopsis thaliana nodulin MtN3-like protein (AT5G50800) mRNA, complete cds [NM_124458]	nodulin MtN3 family protein similar to nodulin MtN3 family protein [Arabidopsis thaliana] (TAIR:AT4G25010.1); similar to N3 like protein [Medicago truncatula] (GB:CAC44123.1); contains InterPro domain MtN3 and saliva related transmembrane protein; (InterPro:IPR004316)	development	development.unspecified	GO:0005887	plasma membrane	PM
A_84_P21103	0.00247941	3.89833	up	AT2G41480	AT2G41480	putative peroxidase	NM_129711	Arabidopsis thaliana putative peroxidase (AT2G41480) mRNA, complete cds [NM_129711]	peroxidase Identical to Peroxidase 25 precursor (EC 1.11.1.7) (Atperox P25) (PER25) [Arabidopsis Thaliana] (GB:O80822;GB:Q8L728); similar to peroxidase, putative [Arabidopsis thaliana] (TAIR:AT5G64120.1); similar to putative peroxidase [Oryza sativa (japonica cultivar-group)] (GB:BAD68110.1); contains InterPro domain Haem peroxidase; (InterPro:IPR010255); contains InterPro domain Haem peroxidase,…	misc	misc.peroxidases	0	not found	not found
A_84_P23270	0.00886085	3.73756	up	AT4G18250	AT4G18250	putative receptor serine/threonine kinase	NM_117935	Arabidopsis thaliana putative receptor serine/threonine kinase (AT4G18250) mRNA, complete cds [NM_117935]	receptor serine/threonine kinase, putative similar to receptor serine/threonine kinase, putative [Arabidopsis thaliana] (TAIR:AT1G70250.1); similar to PR5K (PR5-like receptor kinase), kinase/ transmembrane receptor protein serine/threonine kinase [Arabidopsis thaliana] (TAIR:AT5G38280.1); similar to receptor serine/threonine kinase PR5K (GB:AAC49208.1); contains InterPro domain Serine/threonine p…	signalling	signalling.receptor kinases.thaumatin like	0	not found	not found
A_84_P785451	0.00508088	3.68311	up	AT4G31330	AT4G31330	hypothetical protein	NM_119282	Arabidopsis thaliana uncharacterized protein (AT4G31330) mRNA, complete cds [NM_119282]	similar to unknown protein [Arabidopsis thaliana] (TAIR:AT5G10580.1); similar to Os09g0494600 [Oryza sativa (japonica cultivar-group)] (GB:NP_001063551.1); similar to hypothetical protein [Oryza sativa (japonica cultivar-group)] (GB:BAC55679.1); similar to Os08g0521000 [Oryza sativa (japonica cultivar-group)] (GB:NP_001062272.1); contains InterPro domain Protein of unknown function DUF599; (Inter…	not assigned	not assigned.unknown	GO:0012505	other cell compartment	occ
A_84_P787853	0.0169292	3.56049	up	AT3G49580	LSU1	response to low sulfur 1 protein	NM_114818	Arabidopsis thaliana response to low sulfur 1 protein (LSU1) mRNA, complete cds [NM_114818]	similar to unknown protein [Arabidopsis thaliana] (TAIR:AT3G49570.1); similar to unknown protein [Brassica rapa subsp. pekinensis] (GB:AAQ92331.1)	not assigned	not assigned.unknown	0	not found	not found
A_84_P822012	0.0332248	3.48024	up	AT4G24000	CSLG2	cellulose synthase-like protein G2	NM_118532	Arabidopsis thaliana cellulose synthase-like protein G2 (CSLG2) mRNA, complete cds [NM_118532]	ATCSLG2 (Cellulose synthase-like G2); transferase/ transferase, transferring glycosyl groups encodes a protein similar to cellulose synthase similar to ATCSLG3 (Cellulose synthase-like G3), transferase/ transferase, transferring glycosyl groups [Arabidopsis thaliana] (TAIR:AT4G23990.1); similar to ATCSLG1 (Cellulose synthase-like G1), transferase/ transferase, transferring glycosyl groups [Arabid…	cell wall	cell wall.cellulose synthesis.cellulose synthase	GO:0016020	other membranes	OM
A_84_P20984	0.0110973	3.47365	up	AT1G02850	BGLU11	beta glucosidase 11	NM_202017	Arabidopsis thaliana beta glucosidase 11 (BGLU11) mRNA, complete cds [NM_202017]	| Symbols: | glycosyl hydrolase family 1 protein | chr1:630569-633085 FORWARDhighly similar to ( 960)AT1G02850| Symbols: | glycosyl hydrolase family 1 protein | chr1:630569-633085 FORWARDmoderately similar to ( 353)BGLC_MAIZEBeta-glucosidase, chloroplast precursor - Zea mays (Maize)not assigned Glyco_hydro_1 BglB celA PRK09852 arb	misc	misc.gluco-, galacto- and mannosidases	0	not found	not found
A_84_P767085	0.00219374	3.40269	up	AT1G38230				tair|transposable element gene [AT5G29035.1]	gypsy-like retrotransposon family (Athila), has a 5.7e-61 P-value blast match to GB:CAA57397 Athila ORF 1 (Arabidopsis thaliana)	DNA	DNA.synthesis/chromatin structure.retrotransposon/transposase.gypsy-like retrotransposon	0	not found	not found
A_84_P530104	0.0048973	3.38026	up	AT5G52740	AT5G52740	copper transport family protein	NM_124652	Arabidopsis thaliana copper transport family protein (AT5G52740) mRNA, complete cds [NM_124652]	heavy-metal-associated domain-containing protein similar to heavy-metal-associated domain-containing protein [Arabidopsis thaliana] (TAIR:AT5G52760.1); similar to unknown [Populus tremuloides] (GB:AAO63778.1); contains InterPro domain Heavy metal transport/detoxification protein; (InterPro:IPR006121)	not assigned	not assigned.no ontology	GO:0005575	unknown cellular components	ucc
A_84_P229999	0.0135589	3.37275	up	AT4G31330	AT4G31330	hypothetical protein	NM_119282	Arabidopsis thaliana uncharacterized protein (AT4G31330) mRNA, complete cds [NM_119282]	similar to unknown protein [Arabidopsis thaliana] (TAIR:AT5G10580.1); similar to Os09g0494600 [Oryza sativa (japonica cultivar-group)] (GB:NP_001063551.1); similar to hypothetical protein [Oryza sativa (japonica cultivar-group)] (GB:BAC55679.1); similar to Os08g0521000 [Oryza sativa (japonica cultivar-group)] (GB:NP_001062272.1); contains InterPro domain Protein of unknown function DUF599; (Inter…	not assigned	not assigned.unknown	GO:0012505	other cell compartment	occ
A_84_P187524	0.00254815	3.26092	up	AT2G47010	AT2G47010	hypothetical protein	NM_201976	Arabidopsis thaliana uncharacterized protein (AT2G47010) mRNA, complete cds [NM_201976]	similar to unknown protein [Arabidopsis thaliana] (TAIR:AT1G17030.1); similar to hypothetical protein MtrDRAFT_AC136840g22v1 [Medicago truncatula] (GB:ABE82418.1)	not assigned	not assigned.unknown	GO:0012505	other cell compartment	occ
A_84_P827485	0.00153854	3.26035	up	AT2G47010	AT2G47010	hypothetical protein	NM_201976	Arabidopsis thaliana uncharacterized protein (AT2G47010) mRNA, complete cds [NM_201976]	similar to unknown protein [Arabidopsis thaliana] (TAIR:AT1G17030.1); similar to hypothetical protein MtrDRAFT_AC136840g22v1 [Medicago truncatula] (GB:ABE82418.1)	not assigned	not assigned.unknown	GO:0012505	other cell compartment	occ
A_84_P15849	0.00064172	3.19996	up	AT5G11930	AT5G11930	glutaredoxin-C10	NM_121231	Arabidopsis thaliana glutaredoxin-C10 (AT5G11930) mRNA, complete cds [NM_121231]	glutaredoxin family protein Identical to Glutaredoxin-C10 (AtGrxC10) (GRXC10) [Arabidopsis Thaliana] (GB:Q29PZ1;GB:Q9LYI0); similar to glutaredoxin family protein [Arabidopsis thaliana] (TAIR:AT4G33040.1); similar to Glutaredoxin [Medicago truncatula] (GB:ABE86256.1); contains InterPro domain Thioredoxin-like fold; (InterPro:IPR012336); contains InterPro domain Glutaredoxin; (InterPro:IPR002109);…	redox.regulation	redox.glutaredoxins	0	not found	not found
A_84_P174151	0.0493107	3.12085	up	AT2G40330	PYL6	abscisic acid receptor PYL6	NM_129593	Arabidopsis thaliana abscisic acid receptor PYL6 (PYL6) mRNA, complete cds [NM_129593]	Bet v I allergen family protein similar to unknown protein [Arabidopsis thaliana] (TAIR:AT2G38310.1); similar to hypothetical protein [Nicotiana tabacum] (GB:CAI84653.1); contains domain Bet v1-like (SSF55961); contains domain no description (G3D.3.30.530.20)	stress	stress.abiotic.unspecified	0	not found	not found
A_84_P71544	0.00880853	3.04619	up	AT1G55380	AT1G55380	cysteine/histidine-rich C1 domain-containing protein	NM_104414	Arabidopsis thaliana cysteine/histidine-rich C1 domain-containing protein (AT1G55380) mRNA, complete cds [NM_104414]	DC1 domain-containing protein similar to DC1 domain-containing protein [Arabidopsis thaliana] (TAIR:AT1G55430.1); similar to DC1 domain-containing protein [Arabidopsis thaliana] (TAIR:AT1G55390.1); similar to EDA11 (embryo sac development arrest 11) [Arabidopsis thaliana] (TAIR:AT1G55420.1); similar to DC1 domain-containing protein [Brassica oleracea] (GB:ABD65623.1); contains InterPro domain C1-…	not assigned	not assigned.no ontology	GO:0005575	unknown cellular components	ucc
A_84_P14226	0.0271851	3.03957	up	AT1G10070	BCAT-2	branched-chain-amino-acid aminotransferase 2	NM_001035939	Arabidopsis thaliana branched-chain-amino-acid aminotransferase 2 (BCAT-2) mRNA, complete cds [NM_001035939]	ATBCAT-2; branched-chain-amino-acid transaminase/ catalytic Encodes a chloroplast branched-chain amino acid aminotransferase. Complements the yeast leu/iso-leu/val auxotrophy mutant. Identical to Branched-chain-amino-acid aminotransferase 2, chloroplast precursor (BCAT2) [Arabidopsis Thaliana] (GB:Q9M439;GB:O80598); similar to ATBCAT-3/BCAT3 (BRANCHED-CHAIN AMINOTRANSFERASE 3) [Arabidopsis thalia…	AA metabolism	amino acid metabolism.synthesis.branched chain group.common.branched-chain amino acid aminotransferase	GO:0009507	chloroplast	CP
A_84_P797216	0.0465171	3.02581	up	0			EG525475	AYAXN56TF pooled cDNA populations Arabidopsis thaliana cDNA, mRNA sequence [EG525475]	0	0	0	0	no AGI code	no AGI code
A_84_P10997	0.000698464	3.00555	up	AT4G23310	CRK23	putative cysteine-rich receptor-like protein kinase 23	NM_118460	Arabidopsis thaliana putative cysteine-rich receptor-like protein kinase 23 (CRK23) mRNA, complete cds [NM_118460]	receptor-like protein kinase, putative similar to receptor-like protein kinase, putative [Arabidopsis thaliana] (TAIR:AT3G45860.1); similar to protein kinase family protein [Arabidopsis thaliana] (TAIR:AT4G23270.1); similar to CRK10 (CYSTEINE-RICH RLK10), kinase [Arabidopsis thaliana] (TAIR:AT4G23180.1); similar to receptor-like protein kinase homolog RK20-1 [Phaseolus vulgaris] (GB:AAD21872.1); …	signalling	signalling.receptor kinases.DUF 26	GO:0012505	other cell compartment	occ
A_84_P21361	0.0213187	2.9977	up	AT4G10120	ATSPS4F	sucrose-phosphate synthase	NM_001036532	Arabidopsis thaliana sucrose-phosphate synthase (ATSPS4F) mRNA, complete cds [NM_001036532]	ATSPS4F; sucrose-phosphate synthase/ transferase, transferring glycosyl groups Encodes a protein with putative sucrose-phosphate synthase activity. similar to ATSPS3F (sucrose phosphate synthase 3F), sucrose-phosphate synthase/ transferase, transferring glycosyl groups [Arabidopsis thaliana] (TAIR:AT1G04920.1); similar to ATSPS1F (sucrose phosphate synthase 1F), sucrose-phosphate synthase/ transf…	major CHO	major CHO metabolism.synthesis.sucrose.SPS	GO:0005886	plasma membrane	PM
A_84_P761404	0.0266537	2.99747	up	AT3G21460	AT3G21460	monothiol glutaredoxin-S10	NM_001084729	Arabidopsis thaliana monothiol glutaredoxin-S10 (AT3G21460) mRNA, complete cds [NM_001084729]	electron carrier/ protein disulfide oxidoreductase similar to glutaredoxin family protein [Arabidopsis thaliana] (TAIR:AT4G15700.1); similar to Os01g0368900 [Oryza sativa (japonica cultivar-group)] (GB:NP_001043047.1); similar to glutaredoxin family protein [Musa acuminata] (GB:ABF69994.1); contains InterPro domain Thioredoxin-like fold; (InterPro:IPR012336); contains InterPro domain Glutaredoxin…	not assigned	not assigned.no ontology	0	not found	not found
A_84_P822379	0.0393562	2.99351	up	AT3G28270	AT3G28270	hypothetical protein	NM_113746	Arabidopsis thaliana uncharacterized protein (AT3G28270) mRNA, complete cds [NM_113746]	0	0	0	GO:0005575	unknown cellular components	ucc
A_84_P15416	0.0165474	2.93948	up	AT2G36970	AT2G36970	UDP-glycosyltransferase-like protein	NM_129253	Arabidopsis thaliana UDP-glycosyltransferase-like protein (AT2G36970) mRNA, complete cds [NM_129253]	UDP-glucoronosyl/UDP-glucosyl transferase family protein similar to glycosyltransferase family protein [Arabidopsis thaliana] (TAIR:AT2G28080.1); similar to UDP-glucuronosyl/UDP-glucosyltransferase [Medicago truncatula] (GB:ABE87217.1); similar to Os10g0442300 [Oryza sativa (japonica cultivar-group)] (GB:NP_001064696.1); contains InterPro domain UDP-glucuronosyl/UDP-glucosyltransferase; (InterPro…	misc	misc.UDP glucosyl and glucoronyl transferases	GO:0012505	other cell compartment	occ
A_84_P172281	0.0401439	2.90489	up	AT5G48850	ATSDI1	tetratricopeptide repeat domain-containing protein	NM_124262	Arabidopsis thaliana tetratricopeptide repeat domain-containing protein (ATSDI1) mRNA, complete cds [NM_124262]	male sterility MS5 family protein similar to male sterility MS5 family protein [Arabidopsis thaliana] (TAIR:AT1G04770.1); similar to Os05g0506000 [Oryza sativa (japonica cultivar-group)] (GB:NP_001055980.1); similar to unknown [Oryza sativa] (GB:AAC72543.1); contains InterPro domain Tetratricopeptide region; (InterPro:IPR013026); contains InterPro domain Tetratricopeptide TPR_2; (InterPro:IPR0131…	development	development.unspecified	0	not found	not found
A_84_P761995	0.00609555	2.85884	up	AT3G55254	AT3G55254	self-incompatibility S1 family protein	NM_001125371	Arabidopsis thaliana self-incompatibility S1 family protein (AT3G55254) mRNA, complete cds [NM_001125371]	| Symbols: | similar to unknown protein [Arabidopsis thaliana] (TAIR:AT3G55252.1); similar to hypothetical protein [Vitis vinifera] (GB:CAN61277.1); contains InterPro domain Plant self-incompatibility S1 (InterPro:IPR010264) | chr3:20493264-20493767 REVERSEmoderately similar to ( 245)AT3G55252| Symbols: | similar to unknown protein [Arabidopsis thaliana] (TAIR:AT3G55677.1); similar to self-incomp…	not assigned	not assigned.no ontology	GO:0012505	other cell compartment	occ
A_84_P243525	0.0443471	2.84641	up	AT5G65040	AT5G65040	hypothetical protein	NM_125903	Arabidopsis thaliana uncharacterized protein (AT5G65040) mRNA, complete cds [NM_125903]	senescence-associated protein-related similar to senescence-associated protein-related [Arabidopsis thaliana] (TAIR:AT1G22160.1); similar to 80C09_23 [Brassica rapa subsp. pekinensis] (GB:AAZ41834.1); contains InterPro domain Protein of unknown function DUF581; (InterPro:IPR007650)	development	development.unspecified	GO:0005575	unknown cellular components	ucc
A_84_P12851	0.0462904	2.81161	up	AT4G10500	AT4G10500	oxidoreductase, 2OG-Fe(II) oxygenase family protein	NM_117118	Arabidopsis thaliana oxidoreductase, 2OG-Fe(II) oxygenase family protein (AT4G10500) mRNA, complete cds [NM_117118]	oxidoreductase, 2OG-Fe(II) oxygenase family protein similar to oxidoreductase, 2OG-Fe(II) oxygenase family protein [Arabidopsis thaliana] (TAIR:AT4G10490.1); similar to Os04g0581100 [Oryza sativa (japonica cultivar-group)] (GB:NP_001053652.1); similar to H0303A11-B0406H05.3 [Oryza sativa (indica cultivar-group)] (GB:CAH67943.1); contains InterPro domain Isopenicillin N synthase; (InterPro:IPR0022…	not assigned	not assigned.no ontology	0	not found	not found
A_84_P20208	0.015291	2.81029	up	AT3G05690	NF-YA2	nuclear transcription factor Y subunit A-2	NM_111443	Arabidopsis thaliana nuclear transcription factor Y subunit A-2 (NF-YA2) mRNA, complete cds [NM_111443]	HAP2B (Heme activator protein (yeast) homolog 2B, unfertilized embryo sac 8); transcription factor Encodes a subunit of CCAAT-binding complex, binds to CCAAT box motif present in some plant promoter sequences. One of three members of this class (HAP2A, HAP2B, HAP2C), it is expressed in vegetative and reproductive tissues. Identical to Nuclear transcription factor Y subunit A-2 (AtNF-YA-2) (Transc…	RNA	RNA.regulation of transcription.CCAAT box binding factor family, HAP2	GO:0016602	nucleus	N
A_84_P503876	0.0073802	2.80051	up	AT2G27660	AT2G27660	cysteine/histidine-rich C1 domain-containing protein	NM_128325	Arabidopsis thaliana cysteine/histidine-rich C1 domain-containing protein (AT2G27660) mRNA, complete cds [NM_128325]	DC1 domain-containing protein similar to DC1 domain-containing protein [Arabidopsis thaliana] (TAIR:AT2G44400.1); similar to CHP-rich zinc finger protein-like [Oryza sativa (japonica cultivar-group)] (GB:BAC21314.1); contains InterPro domain C1-like; (InterPro:IPR011424); contains InterPro domain DC1; (InterPro:IPR004146)	not assigned	not assigned.no ontology	GO:0009507	chloroplast	CP
A_84_P12601	0.00384362	2.79792	up	AT2G42350	AT2G42350	RING-H2 finger protein ATL40	NM_129797	Arabidopsis thaliana RING-H2 finger protein ATL40 (AT2G42350) mRNA, complete cds [NM_129797]	zinc finger (C3HC4-type RING finger) family protein Identical to RING-H2 finger protein ATL2K (ATL2K) [Arabidopsis Thaliana] (GB:Q9SLC4); similar to zinc finger (C3HC4-type RING finger) family protein [Arabidopsis thaliana] (TAIR:AT2G42360.1); similar to Zinc finger, RING-type; RINGv [Medicago truncatula] (GB:ABE79478.1); similar to Os01g0755700 [Oryza sativa (japonica cultivar-group)] (GB:NP_001…	Protein	protein.degradation.ubiquitin.E3.RING	0	not found	not found
A_84_P273780	0.00122099	2.79363	up	AT1G49470	AT1G49470	hypothetical protein	NM_103835	Arabidopsis thaliana uncharacterized protein (AT1G49470) mRNA, complete cds [NM_103835]	similar to unknown protein [Arabidopsis thaliana] (TAIR:AT1G55230.1); similar to Os08g0462900 [Oryza sativa (japonica cultivar-group)] (GB:NP_001061988.1); similar to Os09g0444900 [Oryza sativa (japonica cultivar-group)] (GB:NP_001063301.1); similar to plant viral-response family protein-like [Oryza sativa (japonica cultivar-group)] (GB:BAD38318.1); contains InterPro domain Protein of unknown fun…	not assigned	not assigned.unknown	GO:0012505	other cell compartment	occ
A_84_P591022	0.00278034	2.75636	up	AT3G21530	AT3G21530	endonuclease/exonuclease/phosphatase domain-containing protein	NM_113048	Arabidopsis thaliana endonuclease/exonuclease/phosphatase domain-containing protein (AT3G21530) mRNA, complete cds [NM_113048]	endonuclease/exonuclease/phosphatase family protein similar to endonuclease/exonuclease/phosphatase family protein [Arabidopsis thaliana] (TAIR:AT2G48030.1); similar to unknown protein [Oryza sativa (japonica cultivar-group)] (GB:BAC16719.1); contains InterPro domain Endonuclease/exonuclease/phosphatase; (InterPro:IPR005135)	DNA	DNA.synthesis/chromatin structure	GO:0005739	mitochondria	M
A_84_P542903	0.000570029	2.73306	up	0				tc|GB|AC004681.3|AAC25931.1 hypothetical protein [Arabidopsis thaliana] [NP455927]	0	0	0	0	no AGI code	no AGI code
A_84_P23923	0.0191928	2.70461	up	AT2G37900	AT2G37900	putative peptide/nitrate transporter	NM_129346	Arabidopsis thaliana putative peptide/nitrate transporter (AT2G37900) mRNA, complete cds [NM_129346]	proton-dependent oligopeptide transport (POT) family protein similar to proton-dependent oligopeptide transport (POT) family protein [Arabidopsis thaliana] (TAIR:AT3G53960.1); similar to TGF-beta receptor, type I/II extracellular re (GB:ABE84933.1); similar to Os03g0823500 [Oryza sativa (japonica cultivar-group)] (GB:NP_001051743.1); contains InterPro domain TGF-beta receptor, type I/II extracell…	transport	transport.peptides and oligopeptides	GO:0016020	other membranes	OM
A_84_P832916	0.0259617	2.65312	up	AT2G44380	AT2G44380	cysteine/histidine-rich C1 domain-containing protein	NM_130001	Arabidopsis thaliana cysteine/histidine-rich C1 domain-containing protein (AT2G44380) mRNA, complete cds [NM_130001]	DC1 domain-containing protein similar to DC1 domain-containing protein [Arabidopsis thaliana] (TAIR:AT5G43520.1); similar to CHP-rich zinc finger protein-like [Oryza sativa (japonica cultivar-group)] (GB:BAC21314.1); contains InterPro domain C1-like; (InterPro:IPR011424); contains InterPro domain DC1; (InterPro:IPR004146)	not assigned	not assigned.no ontology	0	not found	not found
A_84_P275730	0.00678869	2.6478	up	AT3G02140	TMAC2	Ninja-family protein AFP4	NM_111081	Arabidopsis thaliana Ninja-family protein AFP4 (TMAC2) mRNA, complete cds [NM_111081]	TMAC2 (TWO OR MORE ABRES-CONTAINING GENE 2) similar to unknown protein [Arabidopsis thaliana] (TAIR:AT3G29575.4); similar to Os07g0602900 [Oryza sativa (japonica cultivar-group)] (GB:NP_001060209.1); similar to expressed protein [Oryza sativa (japonica cultivar-group)] (GB:ABF94628.1); similar to Os03g0419100 [Oryza sativa (japonica cultivar-group)] (GB:NP_001050378.1); contains InterPro domain P…	not assigned	not assigned.unknown	GO:0005634	nucleus	N
A_84_P560583	0.00779198	2.62589	up	AT2G18670	AT2G18670	RING-H2 finger protein ATL56	NM_127423	>ref|NM_127423.3; Arabidopsis thaliana RING-H2 finger protein ATL56 (AT2G18670) mRNA, complete cds	zinc finger (C3HC4-type RING finger) family protein similar to zinc finger (C3HC4-type RING finger) family protein [Arabidopsis thaliana] (TAIR:AT4G30370.1); similar to Zinc finger, RING-type [Medicago truncatula] (GB:ABE91399.1); contains InterPro domain Zinc finger, RING-type; (InterPro:IPR001841)	Protein	protein.degradation.ubiquitin.E3.RING	0	not found	not found
A_84_P844447	0.0456001	2.62292	up	AT4G18250	AT4G18250	putative receptor serine/threonine kinase	NM_117935	Arabidopsis thaliana putative receptor serine/threonine kinase (AT4G18250) mRNA, complete cds [NM_117935]	receptor serine/threonine kinase, putative similar to receptor serine/threonine kinase, putative [Arabidopsis thaliana] (TAIR:AT1G70250.1); similar to PR5K (PR5-like receptor kinase), kinase/ transmembrane receptor protein serine/threonine kinase [Arabidopsis thaliana] (TAIR:AT5G38280.1); similar to receptor serine/threonine kinase PR5K (GB:AAC49208.1); contains InterPro domain Serine/threonine p…	signalling	signalling.receptor kinases.thaumatin like	0	not found	not found
A_84_P820268	0.0371871	2.60114	up	AT1G07640	OBP2	Dof zinc finger protein DOF1.1	NM_001035911	Arabidopsis thaliana Dof zinc finger protein DOF1.1 (OBP2) mRNA, complete cds [NM_001035911]	OBP2 (OBF BINDING PROTEIN 2); DNA binding / transcription factor A member of the DOF transcription factors. Prominently expressed in the phloem of leaves and other organs. Expression is induced by wounding, MeJA and insect feeding. Upregulates glucosinolate biosynthesis. Identical to Dof zinc finger protein DOF1.1 (AtDOF1.1) (OBF-binding protein 2) (DOF1.1) [Arabidopsis Thaliana] (GB:Q8L9V6;GB:Q8…	RNA	RNA.regulation of transcription.C2C2(Zn) DOF zinc finger family	GO:0005634	nucleus	N
A_84_P841311	0.0290447	2.5773	up	AT3G21460	AT3G21460	monothiol glutaredoxin-S10	NM_001084729	Arabidopsis thaliana monothiol glutaredoxin-S10 (AT3G21460) mRNA, complete cds [NM_001084729]	electron carrier/ protein disulfide oxidoreductase similar to glutaredoxin family protein [Arabidopsis thaliana] (TAIR:AT4G15700.1); similar to Os01g0368900 [Oryza sativa (japonica cultivar-group)] (GB:NP_001043047.1); similar to glutaredoxin family protein [Musa acuminata] (GB:ABF69994.1); contains InterPro domain Thioredoxin-like fold; (InterPro:IPR012336); contains InterPro domain Glutaredoxin…	not assigned	not assigned.no ontology	0	not found	not found
A_84_P11317	0.000322007	2.54953	up	AT5G34940	GUS3	Heparanase-like protein 3	NM_122885	Arabidopsis thaliana Heparanase-like protein 3 (GUS3) mRNA, complete cds [NM_122885]	glycosyl hydrolase family 79 N-terminal domain-containing protein Identical to Heparanase-like protein 3 precursor (EC 3.2.-.-) [Arabidopsis Thaliana] (GB:Q9FZP1;GB:O82604;GB:O82605); similar to glycosyl hydrolase family 79 N-terminal domain-containing protein [Arabidopsis thaliana] (TAIR:AT5G61250.1); similar to Glycoside hydrolase family 79, N-terminal [Medicago truncatula] (GB:ABE87280.1); con…	not assigned	not assigned.no ontology	GO:0009505	cell wall	CW
A_84_P852047	0.0173403	2.51442	up	AT5G05440	PYL5	abscisic acid receptor PYL5	NM_120626	Arabidopsis thaliana abscisic acid receptor PYL5 (PYL5) mRNA, complete cds [NM_120626]	similar to unknown protein [Arabidopsis thaliana] (TAIR:AT2G38310.1); similar to hypothetical protein [Nicotiana tabacum] (GB:CAI84653.1); contains InterPro domain Bet v I allergen; (InterPro:IPR000916); contains InterPro domain Streptomyces cyclase/dehydrase; (InterPro:IPR005031)	not assigned	not assigned.no ontology	GO:0005634	nucleus	N
A_84_P293824	0.0120755	2.50923	up	AT5G39650	AT5G39650	hypothetical protein	NM_123327	Arabidopsis thaliana uncharacterized protein (AT5G39650) mRNA, complete cds [NM_123327]	similar to unknown protein [Arabidopsis thaliana] (TAIR:AT1G09157.1); similar to 52O08_3 [Brassica rapa subsp. pekinensis] (GB:AAZ67548.1); contains InterPro domain Protein of unknown function DUF679; (InterPro:IPR007770)	not assigned	not assigned.unknown	GO:0005783	ER	ER
A_84_P13831	0.0134095	2.46714	up	AT4G23150	CRK7	cysteine-rich receptor-like protein kinase 7	NM_118444	Arabidopsis thaliana cysteine-rich receptor-like protein kinase 7 (CRK7) mRNA, complete cds [NM_118444]	protein kinase family protein similar to protein kinase family protein [Arabidopsis thaliana] (TAIR:AT4G23160.1); similar to CRK10 (CYSTEINE-RICH RLK10), kinase [Arabidopsis thaliana] (TAIR:AT4G23180.1); similar to CRK6 (CYSTEINE-RICH RLK 6), kinase [Arabidopsis thaliana] (TAIR:AT4G23140.1); similar to receptor-like protein kinase homolog RK20-1 [Phaseolus vulgaris] (GB:AAD21872.1); contains Inte…	signalling	signalling.receptor kinases.DUF 26	GO:0012505	other cell compartment	occ
A_84_P824985	0.0139416	2.46522	up	AT2G18670	AT2G18670	RING-H2 finger protein ATL56	NM_127423	>ref|NM_127423.3; Arabidopsis thaliana RING-H2 finger protein ATL56 (AT2G18670) mRNA, complete cds	zinc finger (C3HC4-type RING finger) family protein similar to zinc finger (C3HC4-type RING finger) family protein [Arabidopsis thaliana] (TAIR:AT4G30370.1); similar to Zinc finger, RING-type [Medicago truncatula] (GB:ABE91399.1); contains InterPro domain Zinc finger, RING-type; (InterPro:IPR001841)	Protein	protein.degradation.ubiquitin.E3.RING	0	not found	not found
A_84_P11710	0.0101184	2.43613	up	AT1G53080	AT1G53080	legume lectin-like protein	NM_104187	Arabidopsis thaliana legume lectin-like protein (AT1G53080) mRNA, complete cds [NM_104187]	legume lectin family protein similar to legume lectin family protein [Arabidopsis thaliana] (TAIR:AT5G03350.1); similar to lectin-like receptor kinase 7;1 [Medicago truncatula] (GB:AAR11298.1); contains InterPro domain Concanavalin A-like lectin/glucanase, subgroup; (InterPro:IPR013320); contains InterPro domain Concanavalin A-like lectin/glucanase; (InterPro:IPR008985); contains InterPro domain …	Protein	protein.postranslational modification	GO:0009505	cell wall	CW
A_84_P287550	0.0050061	2.41221	up	AT5G43180	AT5G43180	hypothetical protein	NM_123684	Arabidopsis thaliana uncharacterized protein (AT5G43180) mRNA, complete cds [NM_123684]	similar to unknown protein [Arabidopsis thaliana] (TAIR:AT4G31330.1); similar to Os09g0494600 [Oryza sativa (japonica cultivar-group)] (GB:NP_001063551.1); similar to hypothetical protein [Oryza sativa (japonica cultivar-group)] (GB:BAC55679.1); similar to Os08g0521000 [Oryza sativa (japonica cultivar-group)] (GB:NP_001062272.1); contains InterPro domain Protein of unknown function DUF599; (Inter…	not assigned	not assigned.unknown	GO:0012505	other cell compartment	occ
A_84_P10925	0.0268593	2.40982	up	AT3G62950	AT3G62950	glutaredoxin-C11	NM_116160	Arabidopsis thaliana glutaredoxin-C11 (AT3G62950) mRNA, complete cds [NM_116160]	glutaredoxin family protein Identical to Glutaredoxin-C11 (AtGrxC11) (GRXC11) [Arabidopsis Thaliana] (GB:Q9LYC6); similar to glutaredoxin family protein [Arabidopsis thaliana] (TAIR:AT2G47870.1); similar to glutaredoxin family protein [Musa acuminata] (GB:ABF69994.1); contains InterPro domain Thioredoxin-like fold; (InterPro:IPR012336); contains InterPro domain Glutaredoxin; (InterPro:IPR002109);…	redox.regulation	redox.glutaredoxins	GO:0012505	other cell compartment	occ
A_84_P20307	0.0491042	2.39324	up	AT3G45870	AT3G45870	nodulin MtN21 /EamA-like transporter family protein	NM_114456	Arabidopsis thaliana nodulin MtN21 /EamA-like transporter family protein (AT3G45870) mRNA, complete cds [NM_114456]	integral membrane family protein / nodulin MtN21-related similar to integral membrane family protein [Arabidopsis thaliana] (TAIR:AT4G19185.1); similar to Protein of unknown function DUF6, transmembrane [Medicago truncatula] (GB:ABE84659.1); contains InterPro domain Protein of unknown function DUF6, transmembrane; (InterPro:IPR000620)	development	development.unspecified	GO:0016020	other membranes	OM
A_84_P12178	0.0147949	2.37559	up	AT1G56120	AT1G56120	Leucine-rich repeat transmembrane protein kinase	NM_104490	Arabidopsis thaliana Leucine-rich repeat transmembrane protein kinase (AT1G56120) mRNA, complete cds [NM_104490]	leucine-rich repeat family protein / protein kinase family protein similar to leucine-rich repeat family protein / protein kinase family protein [Arabidopsis thaliana] (TAIR:AT1G56130.1); similar to leucine-rich repeat family protein / protein kinase family protein [Arabidopsis thaliana] (TAIR:AT1G56145.1); similar to leucine-rich repeat family protein / protein kinase family protein [Arabidopsis…	signalling	signalling.receptor kinases.leucine rich repeat VIII-2	0	not found	not found
A_84_P229959	0.000574882	2.37248	up	AT2G32765	SUMO5	small ubiquitin-related modifier 5	NM_128836	Arabidopsis thaliana small ubiquitin-related modifier 5 (SUMO5) mRNA, complete cds [NM_128836]	small ubiquitin-like modifier 5 (SUMO) similar to SUM2 (SMALL UBIQUITIN-LIKE MODIFIER 2) [Arabidopsis thaliana] (TAIR:AT5G55160.1); similar to ubiquitin-like protein SMT3 [Phaseolus vulgaris] (GB:AAM21576.1); contains InterPro domain Ubiquitin; (InterPro:IPR000626)	Protein	protein.degradation.ubiquitin	GO:0009507	chloroplast	CP
A_84_P10290	0.0415853	2.36871	up	AT5G55930	OPT1	oligopeptide transporter 1	NM_124975	Arabidopsis thaliana oligopeptide transporter 1 (OPT1) mRNA, complete cds [NM_124975]	ATOPT1 (oligopeptide transporter 1); oligopeptide transporter oligopeptide transporter Identical to Oligopeptide transporter 1 (AtOPT1) (OPT1) [Arabidopsis Thaliana] (GB:Q9FG72); similar to ATOPT2 (oligopeptide transporter 2), oligopeptide transporter [Arabidopsis thaliana] (TAIR:AT1G09930.1); similar to ATOPT7 (oligopeptide transporter 7), oligopeptide transporter [Arabidopsis thaliana] (TAIR:AT…	transport	transport.peptides and oligopeptides	GO:0016020	other membranes	OM
A_84_P10469	0.0183383	2.35893	up	AT1G54160	NF-YA5	nuclear transcription factor Y subunit A-5	NM_104294	Arabidopsis thaliana nuclear transcription factor Y subunit A-5 (NF-YA5) mRNA, complete cds [NM_104294]	CCAAT-binding transcription factor (CBF-B/NF-YA) family protein Identical to Nuclear transcription factor Y subunit A-5 (AtNF-YA-5) (NFYA5) [Arabidopsis Thaliana] (GB:Q9SYH4); similar to CCAAT-binding transcription factor (CBF-B/NF-YA) family protein [Arabidopsis thaliana] (TAIR:AT3G14020.1); similar to putative transcription factor [Oryza sativa (japonica cultivar-group)] (GB:BAC84851.1); simila…	RNA	RNA.regulation of transcription.CCAAT box binding factor family, HAP2	GO:0005634	nucleus	N
A_84_P757912	0.00124311	2.35335	up	AT2G32487	AT2G32487	hypothetical protein	NM_001084525	Arabidopsis thaliana uncharacterized protein (AT2G32487) mRNA, complete cds [NM_001084525]	unknown protein	not assigned	not assigned.no ontology	GO:0012505	other cell compartment	occ
A_84_P754435	0.0346334	2.34222	up	AT1G65486	AT1G65486	hypothetical protein	NM_001124079	Arabidopsis thaliana uncharacterized protein (AT1G65486) mRNA, complete cds [NM_001124079]	| Symbols: | similar to unknown protein [Arabidopsis thaliana] (TAIR:AT1G65500.1) | chr1:24353186-24353784 FORWARDvery weakly similar to (51.2)AT1G65500| Symbols: | similar to unknown protein [Arabidopsis thaliana] (TAIR:AT1G65490.1) | chr1:24361550-24362038 FORWARD	not assigned	not assigned.unknown	GO:0009507	chloroplast	CP
A_84_P144479	0.0187642	2.33837	up	AT5G47590	AT5G47590	Heat shock protein HSP20/alpha crystallin family protein	NM_124132	Arabidopsis thaliana Heat shock protein HSP20/alpha crystallin family protein (AT5G47590) mRNA, complete cds [NM_124132]	heat shock protein-related similar to heat shock protein-related [Arabidopsis thaliana] (TAIR:AT4G16550.1); similar to hypothetical protein 25.t00003 [Brassica oleracea] (GB:ABD64966.1); contains InterPro domain HSP20-like chaperone; (InterPro:IPR008978)	stress	stress.abiotic.heat	GO:0005575	unknown cellular components	ucc
A_84_P21948	0.00506108	2.32722	up	AT1G66920	AT1G66920	protein kinase-like protein	NM_105363	Arabidopsis thaliana protein kinase-like protein (AT1G66920) mRNA, complete cds [NM_105363]	serine/threonine protein kinase, putative similar to protein kinase, putative [Arabidopsis thaliana] (TAIR:AT1G66910.1); similar to Ser/Thr protein kinase [Lotus japonicus] (GB:BAD95895.1); contains InterPro domain Protein kinase-like; (InterPro:IPR011009); contains InterPro domain Protein kinase; (InterPro:IPR000719); contains InterPro domain Serine/threonine protein kinase, active site; (InterP…	signalling	signalling.receptor kinases.wheat LRK10 like	GO:0012505	other cell compartment	occ
A_84_P11260	0.00633306	2.31959	up	AT5G61610	AT5G61610	oleosin-like protein	NM_125555	Arabidopsis thaliana oleosin-like protein (AT5G61610) mRNA, complete cds [NM_125555]	glycine-rich protein / oleosin similar to OLEO1 (OLEOSIN1) [Arabidopsis thaliana] (TAIR:AT4G25140.1); similar to hypothetical protein PMN2A_0783 [Prochlorococcus marinus str. NATL2A] (GB:YP_291977.1); contains InterPro domain Oleosin; (InterPro:IPR000136); contains InterPro domain Cell surface antigen; (InterPro:IPR004829)	lipid metabolism	lipid metabolism.TAG synthesis	GO:0016020	other membranes	OM
A_84_P811407	0.0168975	2.31895	up	AT5G20250	DIN10	putative galactinol--sucrose galactosyltransferase 6	NM_001036833	Arabidopsis thaliana putative galactinol--sucrose galactosyltransferase 6 (DIN10) mRNA, complete cds [NM_001036833]	DIN10 (DARK INDUCIBLE 10); hydrolase, hydrolyzing O-glycosyl compounds encodes a member of glycosyl hydrolase family 36. Expression is induced within 3 hours of dark treatment, in senescing leaves and treatment with exogenous photosynthesis inhibitor. Induction of gene expression was suppressed in excised leaves supplied with sugar. The authors suggest that the gene's expression pattern is respon…	minor CHO	minor CHO metabolism.raffinose family.raffinose synthases.putative	GO:0009507	chloroplast	CP
A_84_P146199	0.011211	2.31508	up	AT5G05440	PYL5	abscisic acid receptor PYL5	NM_120626	Arabidopsis thaliana abscisic acid receptor PYL5 (PYL5) mRNA, complete cds [NM_120626]	similar to unknown protein [Arabidopsis thaliana] (TAIR:AT2G38310.1); similar to hypothetical protein [Nicotiana tabacum] (GB:CAI84653.1); contains InterPro domain Bet v I allergen; (InterPro:IPR000916); contains InterPro domain Streptomyces cyclase/dehydrase; (InterPro:IPR005031)	not assigned	not assigned.no ontology	GO:0005634	nucleus	N
A_84_P17442	0.0121414	2.30767	up	AT3G26320	CYP71B36	cytochrome P450 71B36	NM_113539	Arabidopsis thaliana cytochrome P450 71B36 (CYP71B36) mRNA, complete cds [NM_113539]	CYP71B36 (cytochrome P450, family 71, subfamily B, polypeptide 36); oxygen binding putative cytochrome P450 Identical to Cytochrome P450 71B36 (EC 1.14.-.-) (CYP71B36) [Arabidopsis Thaliana] (GB:Q9LIP4); similar to CYP71B34 (cytochrome P450, family 71, subfamily B, polypeptide 34), oxygen binding [Arabidopsis thaliana] (TAIR:AT3G26300.1); similar to CYP71B9 (cytochrome P450, family 71, subfamily …	misc	misc.cytochrome P450	GO:0005575	unknown cellular components	ucc
A_84_P18587	0.0239731	2.30296	up	AT1G08090	NRT2:1	nitrate transporter 2:1	NM_100684	Arabidopsis thaliana nitrate transporter 2:1 (NRT2:1) mRNA, complete cds [NM_100684]	ATNRT2:1 (Arabidopsis thaliana high affinity nitrate transporter 2.1); nitrate transporter High-affinity nitrate transporter. Up-regulated by nitrate. Functions as a repressor of lateral root initiation independently of nitrate uptake. similar to ATNRT2.3 (Arabidopsis thaliana high affinity nitrate transporter 2.3), nitrate transporter [Arabidopsis thaliana] (TAIR:AT5G60780.1); similar to ATNRT2.…	transport	transport.nitrate	GO:0016020	other membranes	OM
A_84_P21578	0.0224538	2.29631	up	AT5G39670	AT5G39670	putative calcium-binding protein CML45	NM_123329	Arabidopsis thaliana putative calcium-binding protein CML45 (AT5G39670) mRNA, complete cds [NM_123329]	calcium-binding EF hand family protein similar to calcium-binding EF hand family protein [Arabidopsis thaliana] (TAIR:AT3G29000.1); similar to Calcium-binding EF-hand [Medicago truncatula] (GB:ABE80363.1); contains InterPro domain EF-Hand type; (InterPro:IPR011992); contains InterPro domain Calcium-binding EF-hand; (InterPro:IPR002048)	signalling	signalling.calcium	GO:0005575	unknown cellular components	ucc
A_84_P10728	0.0404052	2.29034	up	AT2G29110	GLR2.8	glutamate receptor 2.8	NM_128468	Arabidopsis thaliana glutamate receptor 2.8 (GLR2.8) mRNA, complete cds [NM_128468]	ATGLR2.8 (Arabidopsis thaliana glutamate receptor 2.8) member of Putative ligand-gated ion channel subunit family Identical to Glutamate receptor 2.8 precursor (Ligand-gated ion channel 2.8) (GLR2.8) [Arabidopsis Thaliana] (GB:Q9C5V5;GB:O81079); similar to ATGLR2.1 (Arabidopsis thaliana glutamate receptor 2.1) [Arabidopsis thaliana] (TAIR:AT5G27100.1); similar to ATGLR2.9 (Arabidopsis thaliana gl…	signalling	signalling.in sugar and nutrient physiology	GO:0016020	other membranes	OM
A_84_P10370	0.0032181	2.28726	up	AT5G04230	PAL3	phenylalanine ammonia-lyase 3	NM_120505	Arabidopsis thaliana phenylalanine ammonia-lyase 3 (PAL3) mRNA, complete cds [NM_120505]	PAL3 (PHENYL ALANINE AMMONIA-LYASE 3); phenylalanine ammonia-lyase Member of Phenylalanine ammonialyase (PAL) gene family.Differs significantly from PAL1 and PAL2 and other sequenced plant PAL genes Identical to Phenylalanine ammonia-lyase 3 (EC 4.3.1.5) (PAL3) [Arabidopsis Thaliana] (GB:P45725;GB:Q53YP2;GB:Q9FYD8); similar to PAL2 (phenylalanine ammonia-lyase 2), phenylalanine ammonia-lyase [Ara…	secondary metabolism	secondary metabolism.phenylpropanoids.lignin biosynthesis.PAL	GO:0005737	other cell compartment	occ
A_84_P234129	0.00732137	2.25775	up	AT1G63245	CLE14	CLAVATA3/ESR-related protein 14	NM_148623	Arabidopsis thaliana CLAVATA3/ESR-related protein 14 (CLE14) mRNA, complete cds [NM_148623]	CLE14 (CLAVATA3/ESR-RELATED 14); receptor binding Member of a large family of putative ligands homologous to the Clavata3 gene. Consists of a single exon. Can not replace CLV3 function in vivo.	development	development.unspecified	GO:0048046	extracellular	EC
A_84_P21354	0.032581	2.23049	up	AT4G08290	AT4G08290	nodulin MtN21 /EamA-like transporter family protein	NM_202790	Arabidopsis thaliana nodulin MtN21 /EamA-like transporter family protein (AT4G08290) mRNA, complete cds [NM_202790]	nodulin MtN21 family protein similar to nodulin MtN21 family protein [Arabidopsis thaliana] (TAIR:AT2G39510.1); similar to Os10g0210500 [Oryza sativa (japonica cultivar-group)] (GB:NP_001064323.1); similar to nodulin MtN21 family protein, putative, expressed [Oryza sativa (japonica cultivar-group)] (GB:ABB47055.1); contains InterPro domain Protein of unknown function DUF6, transmembrane; (InterPr…	development	development.unspecified	GO:0016020	other membranes	OM
A_84_P817892	0.0022337	2.223	up	AT5G05440	PYL5	abscisic acid receptor PYL5	NM_120626	Arabidopsis thaliana abscisic acid receptor PYL5 (PYL5) mRNA, complete cds [NM_120626]	similar to unknown protein [Arabidopsis thaliana] (TAIR:AT2G38310.1); similar to hypothetical protein [Nicotiana tabacum] (GB:CAI84653.1); contains InterPro domain Bet v I allergen; (InterPro:IPR000916); contains InterPro domain Streptomyces cyclase/dehydrase; (InterPro:IPR005031)	not assigned	not assigned.no ontology	GO:0005634	nucleus	N
A_84_P12251	0.0191679	2.20406	up	AT5G09290	AT5G09290	putative SAL4 phosphatase	NM_120965	Arabidopsis thaliana putative SAL4 phosphatase (AT5G09290) mRNA, complete cds [NM_120965]	3'(2'),5'-bisphosphate nucleotidase, putative / inositol polyphosphate 1-phosphatase, putative Identical to Probable SAL4 phosphatase (3'(2'),5'-bisphosphate nucleotidase 4) (EC 3.1.3.7) (3'(2'),5'-bisphosphonucleoside 3'(2')-phosphohydrolase 4) (DPNPase 4) (Inositol-1,4-bisphosphate 1-phosphatase 4) (EC 3.1.3.57) (Inositol polyphosphate 1-phosphatase 4) (IPPase 4) (SAL4) [Arabidopsis Thaliana] (…	nucleotide metabolism	nucleotide metabolism.degradation	0	not found	not found
A_84_P16788	0.0294683	2.19376	up	AT5G10230	ANNAT7	annexin D7	NM_121061	Arabidopsis thaliana annexin D7 (ANNAT7) mRNA, complete cds [NM_121061]	ANN7 (ANN7, ANNEXIN ARABIDOPSIS 7); calcium ion binding / calcium-dependent phospholipid binding Encodes a calcium-binding protein annexin (AnnAt7). similar to ANN6 (ANN6, ANNEXIN ARABIDOPSIS 6), calcium ion binding / calcium-dependent phospholipid binding [Arabidopsis thaliana] (TAIR:AT5G10220.1); similar to 80A08_20 [Brassica rapa subsp. pekinensis] (GB:AAZ67605.1); contains InterPro domain Ann…	cell	cell.organisation	0	not found	not found
A_84_P838032	0.000286676	2.19347	up	AT1G68570				Rep: Chromosome chr1 scaffold_5, whole genome shotgun sequence - Vitis vinifera (Grape), partial (24%) [TC387751]	other RNA Potential natural antisense gene, locus overlaps with AT1G68570	micro RNA	micro RNA, natural antisense etc	GO:0016020	other membranes	OM
A_84_P784727	0.0177461	2.19269	up	AT5G65970	MLO10	MLO-like protein 10	NM_125994	Arabidopsis thaliana MLO-like protein 10 (MLO10) mRNA, complete cds [NM_125994]	MLO10 (MILDEW RESISTANCE LOCUS O 10); calmodulin binding A member of a large family of seven-transmembrane domain proteins specific to plants, homologs of the barley mildew resistance locus o (MLO) protein. The Arabidopsis genome contains 15 genes encoding MLO proteins, with localization in plasma membrane. Phylogenetic analysis revealed four clades of closely-related AtMLO genes. ATMLO10 belongs…	stress	stress.biotic.signalling	GO:0005886	plasma membrane	PM
A_84_P601261	0.0410494	2.19192	up	AT2G07140	AT2G07140	F-box and associated interaction domain-containing protein	NM_001161029	Arabidopsis thaliana F-box and associated interaction domain-containing protein (AT2G07140) mRNA, complete cds [NM_001161029]	F-box family protein similar to F-box family protein [Arabidopsis thaliana] (TAIR:AT3G44120.1); similar to Cyclin-like F-box; F-box protein interaction domain; Galactose oxidase, central [Medicago truncatula] (GB:ABE93721.1); contains InterPro domain Cyclin-like F-box; (InterPro:IPR001810); contains InterPro domain Galactose oxidase, central; (InterPro:IPR011043); contains InterPro domain F-box a…	Protein	protein.degradation.ubiquitin.E3.SCF.FBOX	GO:0005575	unknown cellular components	ucc
A_84_P22512	0.0341454	2.19136	up	AT5G35580	AT5G35580	kinase-like protein	NM_122949	Arabidopsis thaliana kinase-like protein (AT5G35580) mRNA, complete cds [NM_122949]	kinase similar to protein kinase, putative [Arabidopsis thaliana] (TAIR:AT2G05940.1); similar to Avr9/Cf-9 induced kinase 1 [Nicotiana tabacum] (GB:AAP03880.2); contains InterPro domain Serine/threonine protein kinase; (InterPro:IPR002290); contains InterPro domain Protein kinase-like; (InterPro:IPR011009); contains InterPro domain Protein kinase; (InterPro:IPR000719); contains InterPro domain Ty…	Protein	protein.postranslational modification.kinase.receptor like cytoplasmatic kinase VII	GO:0005575	unknown cellular components	ucc
A_84_P18510	0.028263	2.18126	up	AT4G04490	CRK36	cysteine-rich receptor-like protein kinase 36	NM_116687	Arabidopsis thaliana cysteine-rich receptor-like protein kinase 36 (CRK36) mRNA, complete cds [NM_116687]	protein kinase family protein similar to protein kinase family protein [Arabidopsis thaliana] (TAIR:AT4G04570.1); similar to protein kinase family protein [Arabidopsis thaliana] (TAIR:AT4G04540.1); similar to protein kinase family protein [Arabidopsis thaliana] (TAIR:AT4G04500.1); similar to receptor-like protein kinase homolog RK20-1 [Phaseolus vulgaris] (GB:AAD21872.1); contains InterPro domain…	signalling	signalling.receptor kinases.DUF 26	GO:0012505	other cell compartment	occ
A_84_P826986	0.0052048	2.17571	up	AT4G23140	CRK6	cysteine-rich receptor-like protein kinase 6	NM_179095	Arabidopsis thaliana cysteine-rich receptor-like protein kinase 6 (CRK6) mRNA, complete cds [NM_179095]	CRK6 (CYSTEINE-RICH RLK 6); kinase Arabidopsis thaliana receptor-like protein kinase. Naming convention from Chen et al 2003 (PMID 14756307) similar to protein kinase family protein [Arabidopsis thaliana] (TAIR:AT4G23160.1); similar to protein kinase family protein [Arabidopsis thaliana] (TAIR:AT4G23150.1); similar to CRK10 (CYSTEINE-RICH RLK10), kinase [Arabidopsis thaliana] (TAIR:AT4G23180.1); …	signalling	signalling.receptor kinases.DUF 26	GO:0005886	plasma membrane	PM
A_84_P52990	0.00458115	2.17444	up	AT5G16570	GLN1;4///GLN1;4	glutamine synthetase cytosolic isozyme 1-4	NM_121663	Arabidopsis thaliana glutamine synthetase cytosolic isozyme 1-4 (GLN1;4) mRNA, complete cds [NM_121663]	GLN1;4 (Glutamine synthetase 1;4); glutamate-ammonia ligase Encodes a cytosolic glutamine synthetase, the enzyme has high affinity with substrate ammonium Identical to Glutamine synthetase cytosolic isozyme 1-4 (EC 6.3.1.2) (GLN1;4) (Glutamate--ammonia ligase GLN1;4) (GLN1-4) [Arabidopsis Thaliana] (GB:Q9FMD9); similar to ATGSKB6 (Arabidopsis thaliana glutamine synthase clone KB6), glutamate-ammo…	N-metabolism	N-metabolism.ammonia metabolism.glutamine synthase	GO:0005829	cytosol	C
A_84_P769912	0.0388301	2.17273	up	ATCG00330				Rep: Photosystem I P700 chlorophyll a apoprotein A2 - Arabidopsis thaliana (Mouse-ear cress), complete [TC399631]	Identical to Chloroplast 30S ribosomal protein S14 (rps14) [Arabidopsis Thaliana] (GB:P56804;GB:Q3ZVA4); similar to ribosomal protein S14 [Capsella bursa-pastoris] (GB:YP_001123371.1); similar to ribosomal protein S14 [Lepidium virginicum] (GB:YP_001123635.1); contains InterPro domain Ribosomal protein S14; (InterPro:IPR001209)	Protein	protein.synthesis.ribosomal protein.prokaryotic.chloroplast.30S subunit.S14	GO:0000312	ribosome	R
A_84_P109962	0.0302382	2.1693	up	AT1G21240	WAK3	wall-associated receptor kinase 3	NM_101977	Arabidopsis thaliana wall-associated receptor kinase 3 (WAK3) mRNA, complete cds [NM_101977]	WAK3 (WALL ASSOCIATED KINASE 3); kinase/ protein serine/threonine kinase encodes a wall-associated kinase Identical to Wall-associated receptor kinase 3 precursor (EC 2.7.11.-) (WAK3) [Arabidopsis Thaliana] (GB:Q9LMN8); similar to WAK2 (wall-associated kinase 2), protein serine/threonine kinase [Arabidopsis thaliana] (TAIR:AT1G21270.1); similar to WAK1 (CELL WALL-ASSOCIATED KINASE), kinase [Arabi…	signalling	signalling.receptor kinases.wall associated kinase	GO:0005886	plasma membrane	PM
A_84_P12026	0.0356173	2.16564	up	AT4G36410	UBC17	putative ubiquitin-conjugating enzyme E2 17	NM_119804	Arabidopsis thaliana putative ubiquitin-conjugating enzyme E2 17 (UBC17) mRNA, complete cds [NM_119804]	UBC17 (UBIQUITIN-CONJUGATING ENZYME 17); ubiquitin-protein ligase ubiquitin-conjugating enzyme similar to UBC16 (ubiquitin-conjugating enzyme 15), ubiquitin-protein ligase [Arabidopsis thaliana] (TAIR:AT1G75440.1); similar to Ubiquitin-conjugating enzyme, E2 [Medicago truncatula] (GB:ABE89644.1); contains InterPro domain Ubiquitin-conjugating enzyme, E2; (InterPro:IPR000608)	Protein	protein.degradation.ubiquitin.E2	GO:0005575	unknown cellular components	ucc
A_84_P10745	0.0188324	2.16174	up	AT3G07520	GLR1.4	glutamate receptor 1.4	NM_111630	Arabidopsis thaliana glutamate receptor 1.4 (GLR1.4) mRNA, complete cds [NM_111630]	ATGLR1.4 (Arabidopsis thaliana glutamate receptor 1.4) member of Putative ligand-gated ion channel subunit family Identical to Glutamate receptor 1.4 precursor (Ligand-gated ion channel 1.4) (GLR1.4) [Arabidopsis Thaliana] (GB:Q8LGN1;GB:Q8LGN2;GB:Q9SRR4); similar to ATGLR1.3 (Arabidopsis thaliana glutamate receptor 1.3) [Arabidopsis thaliana] (TAIR:AT5G48410.1); similar to ATGLR1.2 (Arabidopsis t…	signalling	signalling.in sugar and nutrient physiology	GO:0016020	other membranes	OM
A_84_P817391	0.0187797	2.16136	up	AT2G17710	AT2G17710	hypothetical protein	NM_127325	Arabidopsis thaliana uncharacterized protein (AT2G17710) mRNA, complete cds [NM_127325]	similar to Os04g0560700 [Oryza sativa (japonica cultivar-group)] (GB:NP_001053549.1)	not assigned	not assigned.unknown	GO:0005575	unknown cellular components	ucc
A_84_P21462	0.0168074	2.15929	up	AT4G38560	AT4G38560	phospholipase like protein (PEARLI 4)	NM_001085043	Arabidopsis thaliana phospholipase like protein (PEARLI 4) (AT4G38560) mRNA, complete cds [NM_001085043]	similar to pEARLI4 [Arabidopsis thaliana] (TAIR:AT2G20960.1); similar to pEARLI 4 gene product (GB:AAC37472.1); contains InterPro domain Arabidopsis phospholipase-like; (InterPro:IPR007942)	not assigned	not assigned.unknown	GO:0005575	unknown cellular components	ucc
A_84_P18836	0.0114771	2.15694	up	AT5G64700	AT5G64700	nodulin MtN21 /EamA-like transporter family protein	NM_125866	Arabidopsis thaliana nodulin MtN21 /EamA-like transporter family protein (AT5G64700) mRNA, complete cds [NM_125866]	nodulin MtN21 family protein similar to integral membrane family protein / nodulin MtN21-related [Arabidopsis thaliana] (TAIR:AT1G43650.1); similar to Protein of unknown function DUF6, transmembrane [Medicago truncatula] (GB:ABE81602.1); contains InterPro domain Protein of unknown function DUF6, transmembrane; (InterPro:IPR000620)	development	development.unspecified	GO:0016020	other membranes	OM
A_84_P786027	0.0497669	2.14059	up	AT5G24530	DMR6	downy mildew resistance 6 protein / oxidoreductase	BX832525	Arabidopsis thaliana Full-length cDNA Complete sequence from clone GSLTPGH78ZH03 of Hormone Treated Callus of strain col-0 of Arabidopsis thaliana (thale cress) [BX832525]	0	0	0	GO:0005575	unknown cellular components	ucc
A_84_P857510	0.00157199	2.12519	up	AT3G11930	AT3G11930	adenine nucleotide alpha hydrolases-like protein	NM_180232	Arabidopsis thaliana adenine nucleotide alpha hydrolases-like protein (AT3G11930) mRNA, complete cds [NM_180232]	universal stress protein (USP) family protein similar to universal stress protein (USP) family protein [Arabidopsis thaliana] (TAIR:AT3G58450.1); similar to putative stress-related protein [Oryza sativa (japonica cultivar-group)] (GB:AAR87267.1); contains InterPro domain Universal stress protein (Usp); (InterPro:IPR006015); contains InterPro domain UspA; (InterPro:IPR006016)	hormone metabolism	hormone metabolism.ethylene.induced-regulated-responsive-activated	GO:0005575	unknown cellular components	ucc
A_84_P16668	0.0256995	2.12396	up	AT4G23200	CRK12	putative cysteine-rich receptor-like protein kinase 12	NM_118449	Arabidopsis thaliana putative cysteine-rich receptor-like protein kinase 12 (CRK12) mRNA, complete cds [NM_118449]	protein kinase family protein similar to EMB1290 (EMBRYO DEFECTIVE 1290), kinase [Arabidopsis thaliana] (TAIR:AT4G23250.1); similar to protein kinase family protein [Arabidopsis thaliana] (TAIR:AT4G11530.1); similar to protein kinase family protein [Arabidopsis thaliana] (TAIR:AT4G11460.1); similar to putative receptor-like protein kinase 4 [Oryza sativa (japonica cultivar-group)] (GB:BAC79722.1)…	signalling	signalling.receptor kinases.DUF 26	GO:0005773	other cell compartment	occ
A_84_P762645	0.034977	2.11917	up	AT3G27027	AT3G27027	hypothetical protein	NM_001125241	Arabidopsis thaliana uncharacterized protein (AT3G27027) mRNA, complete cds [NM_001125241]	| Symbols: | similar to unknown protein [Arabidopsis thaliana] (TAIR:AT5G40980.1); similar to unnamed protein product [Vitis vinifera] (GB:CAO49032.1) | chr3:9973158-9973367 FORWARDvery weakly similar to (88.6)AT5G40980| Symbols: | similar to unknown protein [Arabidopsis thaliana] (TAIR:AT3G01940.1); similar to hypothetical protein [Oryza sativa (japonica cultivar-group)] (GB:BAC84797.1); similar…	not assigned	not assigned.unknown	GO:0012505	other cell compartment	occ
A_84_P16011	0.00127667	2.1138	up	AT5G14940	AT5G14940	major facilitator protein	NM_121498	Arabidopsis thaliana major facilitator protein (AT5G14940) mRNA, complete cds [NM_121498]	proton-dependent oligopeptide transport (POT) family protein similar to proton-dependent oligopeptide transport (POT) family protein [Arabidopsis thaliana] (TAIR:AT3G01350.1); similar to TGF-beta receptor, type I/II extracellular re (GB:ABE79897.1); contains InterPro domain TGF-beta receptor, type I/II extracellular region; (InterPro:IPR000109)	transport	transport.peptides and oligopeptides	GO:0016020	other membranes	OM
A_84_P860087	0.0260517	2.1112	up	AT1G27020	AT1G27020	hypothetical protein	NM_102464	Arabidopsis thaliana uncharacterized protein (AT1G27020) mRNA, complete cds [NM_102464]	similar to unknown protein [Arabidopsis thaliana] (TAIR:AT1G27030.1); similar to unknown protein [Oryza sativa (japonica cultivar-group)] (GB:AAN05517.1); similar to Os10g0463800 [Oryza sativa (japonica cultivar-group)] (GB:NP_001064789.1)	not assigned	not assigned.unknown	GO:0005575	unknown cellular components	ucc
A_84_P21494	0.00121803	2.10381	up	AT5G02810	PRR7	two-component response regulator-like APRR7	NM_120359	Arabidopsis thaliana two-component response regulator-like APRR7 (PRR7) mRNA, complete cds [NM_120359]	PRR7 (PSEUDO-RESPONSE REGULATOR 7); transcription regulator PRR7 and PRR9 are partially redundant essential components of a temperature-sensitive circadian system. CCA1 and LHY had a positive effect on PRR7 expression levels. Identical to Two-component response regulator-like APRR7 (Pseudo-response regulator 7) (APRR7) [Arabidopsis Thaliana] (GB:Q93WK5;GB:Q9LZ04); similar to APRR3 (PSEUDO-RESPONS…	RNA	RNA.regulation of transcription.Psudo ARR transcription factor family	GO:0005739	multi-localization	ML
A_84_P23123	0.0190643	2.10353	up	AT3G13672	AT3G13672	seven in absentia (SINA) domain-containing protein	NM_202577	Arabidopsis thaliana seven in absentia (SINA) domain-containing protein (AT3G13672) mRNA, complete cds [NM_202577]	seven in absentia (SINA) family protein similar to seven in absentia (SINA) family protein [Arabidopsis thaliana] (TAIR:AT3G58040.1); similar to Os07g0659800 [Oryza sativa (japonica cultivar-group)] (GB:NP_001060528.1); similar to SINA2p [Vitis vinifera] (GB:CAB40578.1); contains InterPro domain TRAF-like; (InterPro:IPR008974); contains InterPro domain Seven in absentia protein; (InterPro:IPR0041…	development	development.unspecified	GO:0005634	nucleus	N
A_84_P757131	0.00703285	2.10266	up	AT2G01913	AT2G01913	hypothetical protein	NM_001035869	Arabidopsis thaliana uncharacterized protein (AT2G01913) mRNA, complete cds [NM_001035869]	unknown protein | chr2:421926-422568 REVERSE	not assigned	not assigned.unknown	GO:0005575	unknown cellular components	ucc
A_84_P249785	0.0261826	2.0948	up	AT2G33110	VAMP723	vesicle-associated membrane protein 723	NM_179870	Arabidopsis thaliana vesicle-associated membrane protein 723 (VAMP723) mRNA, complete cds [NM_179870]	ATVAMP723 (Arabidopsis thaliana vesicle-associated membrane protein 723) member of VAMP72 Gene Family Identical to Vesicle-associated membrane protein 723 (AtVAMP723) (VAMP723) [Arabidopsis Thaliana] (GB:Q8VY69;GB:O49322); similar to SAR1 (SYNAPTOBREVIN-RELATED PROTEIN 1) [Arabidopsis thaliana] (TAIR:AT2G33120.1); similar to formerly called HAT24; synaptobrevin-related protein (GB:AAA56991.1); co…	cell	cell.vesicle transport	GO:0005783	ER	ER
A_84_P10039	0.0319076	2.09476	up	AT1G27020	AT1G27020	hypothetical protein	NM_102464	Arabidopsis thaliana uncharacterized protein (AT1G27020) mRNA, complete cds [NM_102464]	similar to unknown protein [Arabidopsis thaliana] (TAIR:AT1G27030.1); similar to unknown protein [Oryza sativa (japonica cultivar-group)] (GB:AAN05517.1); similar to Os10g0463800 [Oryza sativa (japonica cultivar-group)] (GB:NP_001064789.1)	not assigned	not assigned.unknown	GO:0005575	unknown cellular components	ucc
A_84_P799269	0.00560616	2.09419	up	0			EG502139	AYASY63TF pooled cDNA populations Arabidopsis thaliana cDNA, mRNA sequence [EG502139]	0	0	0	0	no AGI code	no AGI code
A_84_P750319	0.00251465	2.07554	up	AT1G19630				tair|CYP722A1 (cytochrome P450, family 722, subfamily A, polypeptide 1); oxygen binding [AT1G19630.1]	CYP722A1 (cytochrome P450, family 722, subfamily A, polypeptide 1); oxygen binding member of CYP722A similar to CYP707A1 (cytochrome P450, family 707, subfamily A, polypeptide 1), oxygen binding [Arabidopsis thaliana] (TAIR:AT4G19230.2); similar to cytochrome P450 [Vigna radiata] (GB:AAF89209.1); similar to Os05g0101600 [Oryza sativa (japonica cultivar-group)] (GB:NP_001054381.1); similar to absc…	misc	misc.cytochrome P450	GO:0012505	other cell compartment	occ
A_84_P18267	0.0187315	2.07152	up	AT2G19650	AT2G19650	cysteine/histidine-rich C1 domain-containing protein	NM_127523	Arabidopsis thaliana cysteine/histidine-rich C1 domain-containing protein (AT2G19650) mRNA, complete cds [NM_127523]	DC1 domain-containing protein similar to DC1 domain-containing protein [Arabidopsis thaliana] (TAIR:AT2G19660.1); similar to DC1 domain-containing protein [Arabidopsis thaliana] (TAIR:AT5G37620.1); similar to DC1 domain-containing protein [Arabidopsis thaliana] (TAIR:AT2G04680.1); similar to DC1 domain-containing protein [Brassica oleracea] (GB:ABD65623.1); contains InterPro domain Zinc finger, F…	not assigned	not assigned.no ontology	0	not found	not found
A_84_P810292	0.00237087	2.07088	up	AT3G11930	AT3G11930	adenine nucleotide alpha hydrolases-like protein	NM_180232	Arabidopsis thaliana adenine nucleotide alpha hydrolases-like protein (AT3G11930) mRNA, complete cds [NM_180232]	universal stress protein (USP) family protein similar to universal stress protein (USP) family protein [Arabidopsis thaliana] (TAIR:AT3G58450.1); similar to putative stress-related protein [Oryza sativa (japonica cultivar-group)] (GB:AAR87267.1); contains InterPro domain Universal stress protein (Usp); (InterPro:IPR006015); contains InterPro domain UspA; (InterPro:IPR006016)	hormone metabolism	hormone metabolism.ethylene.induced-regulated-responsive-activated	GO:0005575	unknown cellular components	ucc
A_84_P12940	0.0449411	2.06102	up	AT4G35180	LHT7	LYS/HIS transporter 7	NM_119684	Arabidopsis thaliana LYS/HIS transporter 7 (LHT7) mRNA, complete cds [NM_119684]	LHT7 (LYS/HIS TRANSPORTER 7); amino acid permease similar to amino acid transporter family protein [Arabidopsis thaliana] (TAIR:AT1G47670.1); similar to ORF [Lilium lon (GB:BAA04838.1); contains InterPro domain Amino acid/polyamine transporter II; (InterPro:IPR002422); contains InterPro domain Amino acid transporter, transmembrane; (InterPro:IPR013057)	transport	transport.amino acids	GO:0016020	other membranes	OM
A_84_P800343	0.0195591	2.05097	up	0				Rep: LOC733437 protein - Xenopus laevis (African clawed frog), partial (5%) [TC399172]	0	0	0	0	no AGI code	no AGI code
A_84_P762519	0.000964786	2.04566	up	AT3G21781				tair|other RNA [AT3G21781.1]	UGT71B6 (UDP-GLUCOSYL TRANSFERASE 71B6); UDP-glycosyltransferase/ abscisic acid glucosyltransferase/ transferase, transferring glycosyl groups Encodes a protein with UDP-glucosyl transferase activity that was shown to preferentially glucosylates abscisic acid (ABA), and not its catabolites. Moreover, UGT71B6 was shown to have a strict preference for the naturally-occurring ABA enantiomer, (+)-ABA…	hormone metabolism	hormone metabolism.abscisic acid.synthesis-degradation	GO:0005575	unknown cellular components	ucc
A_84_P21333	0.000759078	2.03537	up	AT1G12200	AT1G12200	dimethylaniline monooxygenase (N-oxide forming)	NM_101092	Arabidopsis thaliana dimethylaniline monooxygenase (N-oxide forming) (AT1G12200) mRNA, complete cds [NM_101092]	flavin-containing monooxygenase family protein / FMO family protein similar to flavin-containing monooxygenase family protein / FMO family protein [Arabidopsis thaliana] (TAIR:AT1G62580.1); similar to FMO-like protein [Thellun (GB:ABJ98059.1); contains InterPro domain NAD-binding site; (InterPro:IPR000205); contains InterPro domain Pyridine nucleotide-disulphide oxidoreductase, class I; (InterPro…	misc	misc.oxidases - copper, flavone etc.	GO:0005575	unknown cellular components	ucc
A_84_P16925	0.0229997	2.02888	up	AT5G60280	AT5G60280	concanavalin A-like lectin kinase-like protein	NM_125421	Arabidopsis thaliana concanavalin A-like lectin kinase-like protein (AT5G60280) mRNA, complete cds [NM_125421]	lectin protein kinase family protein similar to lectin protein kinase family protein [Arabidopsis thaliana] (TAIR:AT5G60320.1); similar to lectin protein kinase family protein [Arabidopsis thaliana] (TAIR:AT3G45330.1); similar to lectin protein kinase family protein [Arabidopsis thaliana] (TAIR:AT3G45440.1); similar to lectin-like receptor kinase 7;2 [Medicago truncatula] (GB:AAR11299.1); contain…	Protein	protein.postranslational modification	GO:0012505	other cell compartment	occ
A_84_P20114	0.0144909	2.01952	up	AT2G32680	RLP23	receptor like protein 23	NM_128827	Arabidopsis thaliana receptor like protein 23 (RLP23) mRNA, complete cds [NM_128827]	disease resistance family protein similar to disease resistance family protein / LRR family protein [Arabidopsis thaliana] (TAIR:AT3G24900.1); similar to leucine-rich repeat family protein [Arabidopsis thaliana] (TAIR:AT2G33020.1); similar to disease resistance family protein [Arabidopsis thaliana] (TAIR:AT3G25020.1); similar to putative kinase [Brassica napus] (GB:ABI99471.1); contains InterPro …	stress	stress.biotic.PR-proteins	GO:0012505	other cell compartment	occ
A_84_P53450	0.0274905	2.0128	up	AT1G79770	AT1G79770	hypothetical protein	NM_106626	Arabidopsis thaliana uncharacterized protein (AT1G79770) mRNA, complete cds [NM_106626]	similar to unknown protein [Arabidopsis thaliana] (TAIR:AT5G25840.1); similar to Os06g0554200 [Oryza sativa (japonica cultivar-group)] (GB:NP_001057846.1); similar to Os01g0199700 [Oryza sativa (japonica cultivar-group)] (GB:NP_001042311.1); similar to hypothetical protein [Oryza sativa (japonica cultivar-group)] (GB:BAD26169.1); contains InterPro domain Protein of unknown function DUF1677, plant…	not assigned	not assigned.unknown	0	not found	not found
A_84_P787198	0.00619768	2.01176	up	AT5G42680	AT5G42680	hypothetical protein	NM_001203523	Arabidopsis thaliana uncharacterized protein (AT5G42680) mRNA, complete cds [NM_001203523]	similar to unknown protein [Arabidopsis thaliana] (TAIR:AT4G39610.1); similar to unknown protein [Arabidopsis thaliana] (TAIR:AT2G21990.1); similar to Os09g0463600 [Oryza sativa (japonica cultivar-group)] (GB:NP_001063406.1); similar to hypothetical protein [Oryza sativa (japonica cultivar-group)] (GB:BAD09202.1); contains InterPro domain Protein of unknown function DUF617, plant; (InterPro:IPR00…	not assigned	not assigned.unknown	0	not found	not found
A_84_P810477	0.00635271	2.00698	up	AT5G37600	GSR 1	glutamine synthetase cytosolic isozyme 1-1	NM_123119	Arabidopsis thaliana glutamine synthetase cytosolic isozyme 1-1 (GSR 1) mRNA, complete cds [NM_123119]	ATGSR1 (Arabidopsis thaliana glutamine synthase clone R1); glutamate-ammonia ligase encodes a cytosolic glutamine synthetase, the enzyme has high affinity with substrate ammonium Identical to Glutamine synthetase cytosolic isozyme 1-1 (EC 6.3.1.2) (GLN1;1) (Glutamate--ammonia ligase GLN1;1) (GLN1-1) [Arabidopsis Thaliana] (GB:Q56WN1;GB:Q9FHR0); similar to ATGSKB6 (Arabidopsis thaliana glutamine s…	N-metabolism	N-metabolism.ammonia metabolism.glutamine synthase	GO:0022626	ribosome	R
A_84_P799971	0.0496311	2.00287	up	AT2G01340	At17.1	hypothetical protein	NM_126195	Arabidopsis thaliana uncharacterized protein (At17.1) mRNA, complete cds [NM_126195]	similar to unknown protein [Arabidopsis thaliana] (TAIR:AT1G71015.1); similar to unknown [Glycine max] (GB:AAG38147.1)	not assigned	not assigned.unknown	GO:0005886	plasma membrane	PM
A_84_P15250	0.00871109	6.13258	down	AT1G66760	AT1G66760	MATE efflux family protein	NM_179523	Arabidopsis thaliana MATE efflux family protein (AT1G66760) mRNA, complete cds [NM_179523]	MATE efflux family protein similar to MATE efflux family protein [Arabidopsis thaliana] (TAIR:AT1G66780.1); similar to Multi antimicrobial extrusion protein MatE [Medicago truncatula] (GB:ABE93671.1); contains InterPro domain Multi antimicrobial extrusion protein MatE; (InterPro:IPR002528)	transport	transport.misc	GO:0016020	other membranes	OM
A_84_P21473	0.015793	5.12878	down	AT4G15210	BAM5	beta-amylase 5	NM_117609	Arabidopsis thaliana beta-amylase 5 (BAM5) mRNA, complete cds [NM_117609]	ATBETA-AMY (BETA-AMYLASE); beta-amylase cytosolic beta-amylase expressed in rosette leaves and inducible by sugar. RAM1 mutants have reduced beta amylase in leaves and stems. Identical to Beta-amylase (EC 3.2.1.2) (1,4-alpha-D-glucan maltohydrolase) (BMY1) [Arabidopsis Thaliana] (GB:P25853;GB:O23375); similar to BMY5 (beta-amylase 5), beta-amylase [Arabidopsis thaliana] (TAIR:AT2G32290.1); simila…	major CHO	major CHO metabolism.degradation.starch.starch cleavage	GO:0005829	cytosol	C
A_84_P21047	0.00931082	4.92451	down	AT2G38530	LTP2	non-specific lipid-transfer protein 2	NM_129410	Arabidopsis thaliana non-specific lipid-transfer protein 2 (LTP2) mRNA, complete cds [NM_129410]	LTP2 (LIPID TRANSFER PROTEIN 2); lipid binding Involved in lipid transfer between membranes. Belongs to a family of Lipid transfer proteins. Sequence similarity to other plant/Arabidopsis LPT genes but highest similarity to LPT1. Stress and pathogen-inducible motifs found in the upstream region.Expressed in flower, leaves and siliques but absent in roots. Identical to Nonspecific lipid-transfer p…	lipid metabolism	lipid metabolism.lipid transfer proteins etc	GO:0005886	plasma membrane	PM
A_84_P567982	0.0155597	4.66544	down	AT4G15210	BAM5	beta-amylase 5	NM_117609	Arabidopsis thaliana beta-amylase 5 (BAM5) mRNA, complete cds [NM_117609]	ATBETA-AMY (BETA-AMYLASE); beta-amylase cytosolic beta-amylase expressed in rosette leaves and inducible by sugar. RAM1 mutants have reduced beta amylase in leaves and stems. Identical to Beta-amylase (EC 3.2.1.2) (1,4-alpha-D-glucan maltohydrolase) (BMY1) [Arabidopsis Thaliana] (GB:P25853;GB:O23375); similar to BMY5 (beta-amylase 5), beta-amylase [Arabidopsis thaliana] (TAIR:AT2G32290.1); simila…	major CHO	major CHO metabolism.degradation.starch.starch cleavage	GO:0005829	cytosol	C
A_84_P23499	0.00585968	4.66248	down	AT5G47330	AT5G47330	palmitoyl protein thioesterase family protein	NM_124104	Arabidopsis thaliana palmitoyl protein thioesterase family protein (AT5G47330) mRNA, complete cds [NM_124104]	palmitoyl protein thioesterase family protein similar to palmitoyl protein thioesterase family protein [Arabidopsis thaliana] (TAIR:AT5G47340.1); similar to palmitoyl protein thioesterase family protein [Brassica oleracea] (GB:ABD64963.1); contains InterPro domain Palmitoyl protein thioesterase; (InterPro:IPR002472)	Protein	protein.postranslational modification	GO:0012505	other cell compartment	occ
A_84_P20781	0.0119782	4.21174	down	AT1G02205	CER1	CER1 protein	NM_001197961	Arabidopsis thaliana CER1 protein (CER1) mRNA, complete cds [NM_001197961]	CER1 (ECERIFERUM 1) Expression of the CER1 gene associated with production of stem epicuticular wax and pollen fertility. Biochemical studies showed that cer1 mutants are blocked in the conversion of stem wax C30 aldehydes to C29 alkanes, and they also lack the secondary alcohols and ketones. These suggested the CER1 protein is a aldehyde decarbonylase. similar to CER1 protein, putative [Arabidop…	secondary metabolism	secondary metabolism.wax	GO:0005783	ER	ER
A_84_P20365	0.00210038	4.04117	down	AT3G59220	PRN	pirin	NM_115784	Arabidopsis thaliana pirin (PRN) mRNA, complete cds [NM_115784]	PRN (PIRIN); calmodulin binding encodes a cupin-domain containing protein that is similar to pirins which interact with a CCAAT box binding transcription factor. The protein interacts with GPA1 (G protein alpha-subunit) in vitro. Mutants in the gene are affected in germination and early seedling development. Identical to Pirin 1 (AtPirin1) (PRN1) [Arabidopsis Thaliana] (GB:Q9LX49); similar to pir…	not assigned	not assigned.no ontology	GO:0005575	unknown cellular components	ucc
A_84_P23846	0.0230818	3.97686	down	AT2G47180	GolS1	galactinol synthase 1	NM_130286	Arabidopsis thaliana galactinol synthase 1 (GolS1) mRNA, complete cds [NM_130286]	ATGOLS1 (ARABIDOPSIS THALIANA GALACTINOL SYNTHASE 1); transferase, transferring hexosyl groups similar to ATGOLS2 (ARABIDOPSIS THALIANA GALACTINOL SYNTHASE 2), transferase, transferring glycosyl groups / transferase, transferring hexosyl groups [Arabidopsis thaliana] (TAIR:AT1G56600.1); similar to galactinol synthase [Brassica napus] (GB:AAD26116.1); contains InterPro domain Glycosyl transferase,…	minor CHO	minor CHO metabolism.raffinose family.galactinol synthases.known	GO:0005575	unknown cellular components	ucc
A_84_P751150	0.00926717	3.86524	down	AT1G02230	NAC004	NAC domain-containing protein 4	NM_100104	Arabidopsis thaliana NAC domain-containing protein 4 (NAC004) mRNA, complete cds [NM_100104]	ANAC004 (Arabidopsis NAC domain containing protein 4); transcription factor similar to ANAC005 (Arabidopsis NAC domain containing protein 5), transcription factor [Arabidopsis thaliana] (TAIR:AT1G02250.1); similar to nam-like protein 1 [Petunia x hybrida] (GB:AAM47025.1); contains InterPro domain No apical meristem (NAM) protein; (InterPro:IPR003441)	development	development.unspecified	GO:0005575	unknown cellular components	ucc
A_84_P813422	1.24626e-05	3.82079	down	AT3G48740	AT3G48740	Nodulin MtN3-like protein	NM_114733	Arabidopsis thaliana Nodulin MtN3-like protein (AT3G48740) mRNA, complete cds [NM_114733]	nodulin MtN3 family protein similar to MTN3 (ARABIDOPSIS HOMOLOG OF MEDICAGO TRUNCATULA MTN3) [Arabidopsis thaliana] (TAIR:AT5G23660.1); similar to MtN3 [Medicago truncatula] (GB:CAA69976.1); similar to Os12g0476200 [Oryza sativa (japonica cultivar-group)] (GB:NP_001066755.1); similar to Os11g0508600 [Oryza sativa (japonica cultivar-group)] (GB:NP_001067955.1); contains InterPro domain MtN3 and s…	development	development.unspecified	GO:0005887	plasma membrane	PM
A_84_P805621	0.0267392	3.73661	down	AT5G24780	VSP1	vegetative storage protein 1	NM_001125801	Arabidopsis thaliana vegetative storage protein 1 (VSP1) mRNA, complete cds [NM_001125801]	0	0	0	GO:0005773	other cell compartment	occ
A_84_P12620	0.0412458	3.61856	down	AT2G02990	RNS1	ribonuclease 1	NM_126351	Arabidopsis thaliana ribonuclease 1 (RNS1) mRNA, complete cds [NM_126351]	RNS1 (RIBONUCLEASE 1); endoribonuclease member of the ribonuclease T2 family, responds to inorganic phosphate starvation, and inhibits production of anthocyanin. Also involved in wound-induced signaling independent of jasmonic acid. Identical to Ribonuclease 1 precursor (EC 3.1.27.1) (RNS1) [Arabidopsis Thaliana] (GB:P42813); similar to ribonuclease T2 family protein [Arabidopsis thaliana] (TAIR:…	RNA	RNA.processing.ribonucleases	GO:0005618	multi-localization	ML
A_84_P808818	0.0254993	3.57668	down	AT5G24770	VSP2	vegetative storage protein 2	NM_001036860	Arabidopsis thaliana vegetative storage protein 2 (VSP2) mRNA, complete cds [NM_001036860]	VSP1 (VEGETATIVE STORAGE PROTEIN 1); acid phosphatase encodes an acid phosphatase similar to soybean vegetative storage proteins. Gene expression is induced by wounding and jasmonic acid. Identical to Vegetative storage protein 1 precursor (VSP1) [Arabidopsis Thaliana] (GB:O49195;GB:O23827;GB:O82121;GB:Q39259;GB:Q42000); similar to VSP2 (VEGETATIVE STORAGE PROTEIN 2), acid phosphatase [Arabidopsi…	development	development.storage proteins	GO:0022626	ribosome	R
A_84_P10874	0.0154284	3.51708	down	AT3G50970	LTI30	dehydrin Xero 2	NM_114957	Arabidopsis thaliana dehydrin Xero 2 (LTI30) mRNA, complete cds [NM_114957]	LTI30/XERO2 (LOW TEMPERATURE-INDUCED 30) Belongs to the dehydrin protein family, which contains highly conserved stretches of 7-17 residues that are repetitively scattered in their sequences, the K-, S-, Y- and lysine rich segments. LTI29 and LTI30 double overexpressors confer freeze tolerance. Located in membranes. mRNA upregulated by water deprivation and abscisic acid. Identical to Dehydrin Xe…	stress	stress.abiotic.unspecified	GO:0016020	other membranes	OM
A_84_P141439	0.0180255	3.4885	down	AT5G24770	VSP2	vegetative storage protein 2	NM_122386	Arabidopsis thaliana vegetative storage protein 2 (VSP2) mRNA, complete cds [NM_122386]	VSP2 (VEGETATIVE STORAGE PROTEIN 2); acid phosphatase Has acid phosphatase activity dependent on the presence of divalent cations (Mg2+, Co2+, Zn2+, Mn2+) and anti-insect activity. Insects fed with the protein show a retarded development. Induced in response to abscisic acid, jasmonic acid, salt, water deficiency and wounding. Identical to Vegetative storage protein 2 precursor (VSP2) [Arabidopsi…	development	development.storage proteins	GO:0022626	ribosome	R
A_84_P17111	0.0136019	3.42099	down	AT1G02820	AT1G02820	late embryogenesis abundant 3-like protein	NM_100163	Arabidopsis thaliana late embryogenesis abundant 3-like protein (AT1G02820) mRNA, complete cds [NM_100163]	late embryogenesis abundant 3 family protein / LEA3 family protein similar to SAG21 (SENESCENCE-ASSOCIATED GENE 21) [Arabidopsis thaliana] (TAIR:AT4G02380.1); similar to late embryogenis abundant protein 5 [Nicotiana tabacum] (GB:AAC06242.1); contains InterPro domain Late embryogenesis abundant protein 3; (InterPro:IPR004926)	development	development.late embryogenesis abundant	0	not found	not found
A_84_P18763	0.006998	3.38157	down	AT5G45820	CIPK20	CBL-interacting serine/threonine-protein kinase 20	NM_123950	Arabidopsis thaliana CBL-interacting serine/threonine-protein kinase 20 (CIPK20) mRNA, complete cds [NM_123950]	CIPK20 (CBL-INTERACTING PROTEIN KINASE 20); kinase Encodes a CBL-interacting serine/threonine protein kinase comprised of an N-terminal kinase catalytic domain similar to SNF1/AMPK and a unique C-terminal regulatory domain. similar to CIPK10 (CBL-INTERACTING PROTEIN KINASE 10), kinase [Arabidopsis thaliana] (TAIR:AT5G58380.1); similar to CBL-interacting protein kinase 11 [Populus trichocarpa] (GB…	Protein	protein.postranslational modification	GO:0005829	cytosol	C
A_84_P167173	0.0438667	3.35938	down	AT4G25480	DREB1A	dehydration-responsive element-binding protein 1A	NM_118680	Arabidopsis thaliana dehydration-responsive element-binding protein 1A (DREB1A) mRNA, complete cds [NM_118680]	DREB1A (DEHYDRATION RESPONSE ELEMENT B1A); DNA binding / transcription factor/ transcriptional activator encodes a member of the DREB subfamily A-1 of ERF/AP2 transcription factor family (CBF3). The protein contains one AP2 domain. There are six members in this subfamily, including CBF1, CBF2, and CBF3. This gene is involved in response to low temperature and abscisic acid. Identical to Dehydrati…	RNA	RNA.regulation of transcription.AP2/EREBP, APETALA2/Ethylene-responsive element binding protein family	GO:0005634	nucleus	N
A_84_P860828	0.0125208	3.3057	down	AT5G24770	VSP2	vegetative storage protein 2		Rep: Vegetative storage protein Vsp2 - Arabidopsis thaliana (Mouse-ear cress), partial (36%) [TC400742]	0	0	0	GO:0022626	ribosome	R
A_84_P17974	0.00145225	3.27989	down	AT1G62570	FMO GS-OX4	flavin-containing monooxygenase FMO GS-OX4	NM_104935	Arabidopsis thaliana flavin-containing monooxygenase FMO GS-OX4 (FMO GS-OX4) mRNA, complete cds [NM_104935]	flavin-containing monooxygenase family protein / FMO family protein similar to flavin-containing monooxygenase family protein / FMO family protein [Arabidopsis thaliana] (TAIR:AT1G62560.1); similar to flavin-containing monooxygenase family protein / FMO family protein [Arabidopsis thaliana] (TAIR:AT1G62540.1); similar to flavin-containing monooxygenase family protein / FMO family protein [Arabido…	misc	misc.oxidases - copper, flavone etc.	0	not found	not found
A_84_P857762	0.00527481	3.27306	down	AT5G24770	VSP2	vegetative storage protein 2	U74122	ATU74122 NaCl-treated Arabidopsis subtraction library Arabidopsis thaliana cDNA clone OS053, mRNA sequence [U74122]	0	0	0	GO:0022626	ribosome	R
A_84_P23814	0.00750257	3.20186	down	AT1G20030	AT1G20030	pathogenesis-related thaumatin-like protein	NM_202141	Arabidopsis thaliana pathogenesis-related thaumatin-like protein (AT1G20030) mRNA, complete cds [NM_202141]	pathogenesis-related thaumatin family protein similar to pathogenesis-related thaumatin family protein [Arabidopsis thaliana] (TAIR:AT1G75800.1); similar to Os03g0244200 [Oryza sativa (japonica cultivar-group)] (GB:NP_001049533.1); similar to SCUTL1, putative, expressed [Oryza sativa (japonica cultivar-group)] (GB:ABF94928.1); contains InterPro domain Thaumatin, pathogenesis-related; (InterPro:IP…	stress	stress.biotic	GO:0031225	other membranes	OM
A_84_P845967	0.00527138	3.17721	down	AT5G22570	WRKY38	putative WRKY transcription factor 38	NM_122163	Arabidopsis thaliana putative WRKY transcription factor 38 (WRKY38) mRNA, complete cds [NM_122163]	WRKY38 (WRKY DNA-binding protein 38); transcription factor member of WRKY Transcription Factor; Group III Identical to Probable WRKY transcription factor 38 (WRKY DNA-binding protein 38) (WRKY38) [Arabidopsis Thaliana] (GB:Q8GWF1;GB:Q9FK82); similar to WRKY62 (WRKY DNA-binding protein 62), transcription factor [Arabidopsis thaliana] (TAIR:AT5G01900.1); similar to DNA-binding protein 4 [Nicotiana …	RNA	RNA.regulation of transcription.WRKY domain transcription factor family	0	not found	not found
A_84_P856001	0.00549088	3.15879	down	AT5G17460	AT5G17460	hypothetical protein	NM_121752	Arabidopsis thaliana uncharacterized protein (AT5G17460) mRNA, complete cds [NM_121752]	similar to conserved hypothetical protein [Medicago truncatula] (GB:ABE78854.1)	not assigned	not assigned.unknown	GO:0005739	mitochondria	M
A_84_P23992	0.00150546	3.09859	down	AT3G05640	AT3G05640	putative protein phosphatase 2C 34	NM_202501	Arabidopsis thaliana putative protein phosphatase 2C 34 (AT3G05640) mRNA, complete cds [NM_202501]	protein phosphatase 2C, putative / PP2C, putative similar to protein phosphatase 2C, putative / PP2C, putative [Arabidopsis thaliana] (TAIR:AT5G27930.2); similar to Protein phosphatase 2C-like [Medicago truncatula] (GB:ABE85677.1); contains InterPro domain Protein phosphatase 2C-like; (InterPro:IPR001932)	Protein	protein.postranslational modification	GO:0005575	unknown cellular components	ucc
A_84_P13535	0.0267278	3.06782	down	AT2G38240	AT2G38240	2-oxoglutarate (2OG) and Fe(II)-dependent oxygenase-like protein	NM_129381	Arabidopsis thaliana 2-oxoglutarate (2OG) and Fe(II)-dependent oxygenase-like protein (AT2G38240) mRNA, complete cds [NM_129381]	oxidoreductase, 2OG-Fe(II) oxygenase family protein similar to oxidoreductase, 2OG-Fe(II) oxygenase family protein [Arabidopsis thaliana] (TAIR:AT5G05600.1); similar to 2OG-Fe(II) oxygenase [Medicago truncatula] (GB:ABE94015.1); contains InterPro domain Isopenicillin N synthase; (InterPro:IPR002283); contains InterPro domain 2OG-Fe(II) oxygenase; (InterPro:IPR005123)	secondary metabolism	secondary metabolism.flavonoids.anthocyanins	0	not found	not found
A_84_P11143	0.0178355	3.01136	down	AT5G22570	WRKY38	putative WRKY transcription factor 38	NM_122163	Arabidopsis thaliana putative WRKY transcription factor 38 (WRKY38) mRNA, complete cds [NM_122163]	WRKY38 (WRKY DNA-binding protein 38); transcription factor member of WRKY Transcription Factor; Group III Identical to Probable WRKY transcription factor 38 (WRKY DNA-binding protein 38) (WRKY38) [Arabidopsis Thaliana] (GB:Q8GWF1;GB:Q9FK82); similar to WRKY62 (WRKY DNA-binding protein 62), transcription factor [Arabidopsis thaliana] (TAIR:AT5G01900.1); similar to DNA-binding protein 4 [Nicotiana …	RNA	RNA.regulation of transcription.WRKY domain transcription factor family	0	not found	not found
A_84_P19904	0.00344367	2.98387	down	AT1G10370	ERD9	glutathione S-transferase	NM_100911	Arabidopsis thaliana glutathione S-transferase (ERD9) mRNA, complete cds [NM_100911]	ATGSTU17/ERD9/GST30/GST30B (EARLY-RESPONSIVE TO DEHYDRATION 9, GLUTATHIONE S-TRANSFERASE 30, GLUTATHIONE S-TRANSFERASE 30B); glutathione transferase similar to ATGSTU18 (GLUTATHIONE S-TRANSFERASE 29), glutathione transferase [Arabidopsis thaliana] (TAIR:AT1G10360.1); similar to glutathione S-transferase 1 [Papaver somniferum] (GB:AAF22517.1); contains InterPro domain Thioredoxin-like fold; (Inter…	misc	misc.glutathione S transferases	GO:0009507	chloroplast	CP
A_84_P784916	0.00701672	2.95594	down	AT1G10370	ERD9	glutathione S-transferase	NM_100911	Arabidopsis thaliana glutathione S-transferase (ERD9) mRNA, complete cds [NM_100911]	ATGSTU17/ERD9/GST30/GST30B (EARLY-RESPONSIVE TO DEHYDRATION 9, GLUTATHIONE S-TRANSFERASE 30, GLUTATHIONE S-TRANSFERASE 30B); glutathione transferase similar to ATGSTU18 (GLUTATHIONE S-TRANSFERASE 29), glutathione transferase [Arabidopsis thaliana] (TAIR:AT1G10360.1); similar to glutathione S-transferase 1 [Papaver somniferum] (GB:AAF22517.1); contains InterPro domain Thioredoxin-like fold; (Inter…	misc	misc.glutathione S transferases	GO:0009507	chloroplast	CP
A_84_P555663	0.0332813	2.91304	down	0	AT4	hypothetical protein	NM_180427	>dbj|AK228019.1; Arabidopsis thaliana mRNA for GF14 Kappa isoform, complete cds, clone: RAFL14-53-N23	unknown protein	not assigned	not assigned.unknown	0	no AGI code	no AGI code
A_84_P809041	0.00419725	2.89407	down	AT2G38530	LTP2	non-specific lipid-transfer protein 2	NM_129410	Arabidopsis thaliana non-specific lipid-transfer protein 2 (LTP2) mRNA, complete cds [NM_129410]	LTP2 (LIPID TRANSFER PROTEIN 2); lipid binding Involved in lipid transfer between membranes. Belongs to a family of Lipid transfer proteins. Sequence similarity to other plant/Arabidopsis LPT genes but highest similarity to LPT1. Stress and pathogen-inducible motifs found in the upstream region.Expressed in flower, leaves and siliques but absent in roots. Identical to Nonspecific lipid-transfer p…	lipid metabolism	lipid metabolism.lipid transfer proteins etc	GO:0005886	plasma membrane	PM
A_84_P146938	0.0133579	2.89386	down	AT1G02450	NIMIN1	protein NIM1-interacting 1	NM_100126	Arabidopsis thaliana protein NIM1-interacting 1 (NIMIN1) mRNA, complete cds [NM_100126]	NIMIN-1/NIMIN1; protein binding NIMIN1 modulates PR gene expression according the following model: NPR1 forms a ternary complex with NIMIN1 and TGA factors upon SAR induction that binds to a positive regulatory cis-element of the PR-1 promoter, termed LS7. This leads to PR-1 gene induction. NIMIN1 decreases transcriptional activation, possibly through its EAR motif, which results in fine-tuning o…	RNA	RNA.regulation of transcription.unclassified	GO:0005634	nucleus	N
A_84_P799760	0.00400195	2.86474	down	0				ug|BX838074 Arabidopsis thaliana Hormone Treated Callus Col-0 Arabidopsis thaliana cDNA clone GSLTPGH13ZG08 5PRIM, mRNA sequence [BX838074]	0	0	0	0	no AGI code	no AGI code
A_84_P763091	0.0115078	2.80093	down	AT4G08870	AT4G08870	putative arginase	NM_001036522	Arabidopsis thaliana putative arginase (AT4G08870) mRNA, complete cds [NM_001036522]	arginase, putative Identical to Probable arginase (EC 3.5.3.1) [Arabidopsis Thaliana] (GB:Q9ZPF5); similar to arginase [Arabidopsis thaliana] (TAIR:AT4G08900.1); similar to ar (GB:AAK15006.1); contains InterPro domain Arginase/agmatinase/formiminoglutamase; (InterPro:IPR006035)	AA metabolism	amino acid metabolism.degradation.glutamate family.arginine	GO:0009507	multi-localization	ML
A_84_P810125	0.0265529	2.79437	down	AT5G52310	LTI78	low-temperature-responsive protein 78/desiccation-responsive protein 29A	NM_124610	Arabidopsis thaliana low-temperature-responsive protein 78/desiccation-responsive protein 29A (LTI78) mRNA, complete cds [NM_124610]	COR78 (COLD REGULATED 78) cold regulated gene, the 5' region of cor78 has cis-acting regulatory elements that can impart cold-regulated gene expression Identical to Low-temperature-induced 78 kDa protein (Desiccation-responsive protein 29A) (LTI78) [Arabidopsis Thaliana] (GB:Q06738;GB:Q04981); similar to RD29B (RESPONSIVE TO DESSICATION 29B) [Arabidopsis thaliana] (TAIR:AT5G52300.1); similar to c…	stress	stress.abiotic.cold	GO:0005575	unknown cellular components	ucc
A_84_P18528	0.00797795	2.78368	down	AT4G11290	AT4G11290	peroxidase 39	NM_117200	Arabidopsis thaliana peroxidase 39 (AT4G11290) mRNA, complete cds [NM_117200]	peroxidase, putative Identical to Peroxidase 39 precursor (EC 1.11.1.7) (Atperox P39) (ATP19a) (PER39) [Arabidopsis Thaliana] (GB:Q9SUT2;GB:Q96508); similar to RCI3 (RARE COLD INDUCIBLE GENE 3), peroxidase [Arabidopsis thaliana] (TAIR:AT1G05260.1); similar to CBRCI35 [Capsella bursa-pastoris] (GB:AAT72298.1); contains InterPro domain Haem peroxidase; (InterPro:IPR010255); contains InterPro domain…	misc	misc.peroxidases	GO:0012505	other cell compartment	occ
A_84_P19115	0.0269657	2.76074	down	AT2G43590	AT2G43590	chitinase-like protein	NM_129921	Arabidopsis thaliana chitinase-like protein (AT2G43590) mRNA, complete cds [NM_129921]	chitinase, putative similar to chitinase, putative [Arabidopsis thaliana] (TAIR:AT2G43580.1); similar to Basic endochitinase CHB4 precursor (GB:Q06209); contains InterPro domain Chitin-binding, type 1; (InterPro:IPR001002); contains InterPro domain Glycoside hydrolase, family 19; (InterPro:IPR000726)	stress	stress.biotic	GO:0012505	other cell compartment	occ
A_84_P237173	0.0322618	2.7084	down	AT1G10585	AT1G10585	basic helix-loop-helix domain-containing protein	NM_100934	Arabidopsis thaliana basic helix-loop-helix domain-containing protein (AT1G10585) mRNA, complete cds [NM_100934]	transcription factor similar to basic helix-loop-helix (bHLH) family protein [Arabidopsis thaliana] (TAIR:AT4G20970.1); similar to unknown protein [Oryza sativa (japonica cultivar-group)] (GB:BAB78624.1); contains InterPro domain Helix-loop-helix DNA-binding; (InterPro:IPR011598); contains InterPro domain Basic helix-loop-helix dimerisation region bHLH; (InterPro:IPR001092)	RNA	RNA.regulation of transcription.bHLH,Basic Helix-Loop-Helix family	GO:0005634	nucleus	N
A_84_P565090	0.00201473	2.6592	down	AT2G47485	AT2G47485	hypothetical protein	NM_201980	Arabidopsis thaliana uncharacterized protein (AT2G47485) mRNA, complete cds [NM_201980]	binding similar to binding [Arabidopsis thaliana] (TAIR:AT3G62650.1); similar to At2g47485 [Medicago truncatula] (GB:ABE84411.1); contains InterPro domain Mitochondrial substrate carrier; (InterPro:IPR001993)	not assigned	not assigned.unknown	0	not found	not found
A_84_P828743	0.00193764	2.6378	down	AT1G32860	AT1G32860	glucan endo-1,3-beta-glucosidase 11	NM_103020	Arabidopsis thaliana glucan endo-1,3-beta-glucosidase 11 (AT1G32860) mRNA, complete cds [NM_103020]	glycosyl hydrolase family 17 protein Identical to Putative glucan endo-1,3-beta-glucosidase 11 precursor (EC 3.2.1.39) ((1->3)-beta-glucan endohydrolase 11) ((1->3)-beta-glucanase 11) (Beta-1,3-endoglucanase 11) (Beta-1,3-glucanase 11) [Arabidopsis Thaliana] (GB:Q8L868;GB:Q9MAQ2); similar to glycosyl hydrolase family 17 protein [Arabidopsis thaliana] (TAIR:AT5G42100.2); similar to hypothetical pr…	misc	misc.beta 1,3 glucan hydrolases	GO:0005886	plasma membrane	PM
A_84_P11858	0.0120872	2.6155	down	AT3G59710	AT3G59710	Rossmann-fold NAD(P)-binding domain-containing protein	NM_115833	Arabidopsis thaliana Rossmann-fold NAD(P)-binding domain-containing protein (AT3G59710) mRNA, complete cds [NM_115833]	short-chain dehydrogenase/reductase (SDR) family protein similar to short-chain dehydrogenase/reductase (SDR) family protein [Arabidopsis thaliana] (TAIR:AT5G51030.1); similar to putative short-chain hydrogenase/reductase [Musa acuminata] (GB:AAR96014.1); contains InterPro domain Short-chain dehydrogenase/reductase SDR; (InterPro:IPR002198); contains InterPro domain Glucose/ribitol dehydrogenase;…	misc	misc.short chain dehydrogenase/reductase (SDR)	GO:0012505	other cell compartment	occ
A_84_P22571	0.0176192	2.6118	down	AT5G52310	LTI78	low-temperature-responsive protein 78/desiccation-responsive protein 29A	NM_124610	Arabidopsis thaliana low-temperature-responsive protein 78/desiccation-responsive protein 29A (LTI78) mRNA, complete cds [NM_124610]	COR78 (COLD REGULATED 78) cold regulated gene, the 5' region of cor78 has cis-acting regulatory elements that can impart cold-regulated gene expression Identical to Low-temperature-induced 78 kDa protein (Desiccation-responsive protein 29A) (LTI78) [Arabidopsis Thaliana] (GB:Q06738;GB:Q04981); similar to RD29B (RESPONSIVE TO DESSICATION 29B) [Arabidopsis thaliana] (TAIR:AT5G52300.1); similar to c…	stress	stress.abiotic.cold	GO:0005575	unknown cellular components	ucc
A_84_P570186	0.00421676	2.59933	down	AT1G32860	AT1G32860	glucan endo-1,3-beta-glucosidase 11	NM_103020	Arabidopsis thaliana glucan endo-1,3-beta-glucosidase 11 (AT1G32860) mRNA, complete cds [NM_103020]	glycosyl hydrolase family 17 protein Identical to Putative glucan endo-1,3-beta-glucosidase 11 precursor (EC 3.2.1.39) ((1->3)-beta-glucan endohydrolase 11) ((1->3)-beta-glucanase 11) (Beta-1,3-endoglucanase 11) (Beta-1,3-glucanase 11) [Arabidopsis Thaliana] (GB:Q8L868;GB:Q9MAQ2); similar to glycosyl hydrolase family 17 protein [Arabidopsis thaliana] (TAIR:AT5G42100.2); similar to hypothetical pr…	misc	misc.beta 1,3 glucan hydrolases	GO:0005886	plasma membrane	PM
A_84_P800991	0.0347551	2.58188	down	AT1G20440	COR47	dehydrin COR47	NM_101894	Arabidopsis thaliana dehydrin COR47 (COR47) mRNA, complete cds [NM_101894]	COR47 (cold regulated 47) Belongs to the dehydrin protein family, which contains highly conserved stretches of 7-17 residues that are repetitively scattered in their sequences, the K-, S-, Y- and lysine rich segments. Cold regulated gene, amino acid sequence homology with Group II LEA (late embryogenesis abundant) proteins. Also responds to osmotic stress, ABA, dehydration and inhibits e.coli gro…	stress	stress.abiotic.unspecified	GO:0005829	cytosol	C
A_84_P294704	0.0286797	2.54701	down	AT1G54010	AT1G54010	GDSL esterase/lipase	NM_104278	Arabidopsis thaliana GDSL esterase/lipase (AT1G54010) mRNA, complete cds [NM_104278]	myrosinase-associated protein, putative similar to myrosinase-associated protein, putative [Arabidopsis thaliana] (TAIR:AT1G54000.1); similar to myrosinase-associated protein [Brassica napus] (GB:CAA71238.1); contains InterPro domain Lipolytic enzyme, G-D-S-L; (InterPro:IPR001087)	misc	misc.myrosinases-lectin-jacalin	GO:0005774	other membranes	OM
A_84_P16608	0.024024	2.54328	down	AT4G01680	MYB55	myb domain protein 55	NM_001036494	Arabidopsis thaliana myb domain protein 55 (MYB55) mRNA, complete cds [NM_001036494]	MYB55 (myb domain protein 55); DNA binding / transcription factor Encodes a putative transcription factor (MYB55). similar to MYB61 (myb domain protein 61), DNA binding / transcription factor [Arabidopsis thaliana] (TAIR:AT1G09540.1); similar to MYB transcription factor MYB64 [Glycine max] (GB:ABH02909.1); contains InterPro domain Homeodomain-related; (InterPro:IPR012287); contains InterPro domai…	RNA	RNA.regulation of transcription.MYB domain transcription factor family	0	not found	not found
A_84_P75644	0.00462621	2.54112	down	AT2G05440	GRP9	glycine-rich protein 9	NM_179606	Arabidopsis thaliana glycine-rich protein 9 (GRP9) mRNA, complete cds [NM_179606]	glycine-rich protein similar to glycine-rich protein [Arabidopsis thaliana] (TAIR:AT2G05510.1); similar to antimicrobial peptide shep-GRP [Capsella bursa-pastoris] (GB:AAG09424.1); contains InterPro domain Glycine rich; (InterPro:IPR010800)	not assigned	not assigned.no ontology.glycine rich proteins	GO:0012505	other cell compartment	occ
A_84_P63754	0.0104505	2.53764	down	AT5G54585	AT5G54585	hypothetical protein	NM_148130	Arabidopsis thaliana uncharacterized protein (AT5G54585) mRNA, complete cds [NM_148130]	unknown protein	not assigned	not assigned.unknown	GO:0005575	unknown cellular components	ucc
A_84_P807490	0.0292156	2.53331	down	AT1G54010	AT1G54010	GDSL esterase/lipase	NM_104278	Arabidopsis thaliana GDSL esterase/lipase (AT1G54010) mRNA, complete cds [NM_104278]	myrosinase-associated protein, putative similar to myrosinase-associated protein, putative [Arabidopsis thaliana] (TAIR:AT1G54000.1); similar to myrosinase-associated protein [Brassica napus] (GB:CAA71238.1); contains InterPro domain Lipolytic enzyme, G-D-S-L; (InterPro:IPR001087)	misc	misc.myrosinases-lectin-jacalin	GO:0005774	other membranes	OM
A_84_P102376	0.000888985	2.51316	down	AT5G08000	E13L3	glucan endo-1,3-beta-glucosidase-like protein 3	NM_120882	Arabidopsis thaliana glucan endo-1,3-beta-glucosidase-like protein 3 (E13L3) mRNA, complete cds [NM_120882]	glycosyl hydrolase family protein 17 Identical to Glucan endo-1,3-beta-glucosidase-like protein 3 precursor [Arabidopsis Thaliana] (GB:Q9SD84;GB:Q8LBE9); similar to glycosyl hydrolase family protein 17 [Arabidopsis thaliana] (TAIR:AT5G61130.1); similar to Os01g0763900 [Oryza sativa (japonica cultivar-group)] (GB:NP_001044338.1); similar to Os03g0756300 [Oryza sativa (japonica cultivar-group)] (GB…	not assigned	not assigned.no ontology	GO:0046658	plasma membrane	PM
A_84_P22843	0.00242216	2.5011	down	AT1G76790	AT1G76790	O-methyltransferase-like protein	NM_106329	Arabidopsis thaliana O-methyltransferase-like protein (AT1G76790) mRNA, complete cds [NM_106329]	O-methyltransferase family 2 protein similar to O-methyltransferase, putative [Arabidopsis thaliana] (TAIR:AT1G21100.1); similar to O-methyltransferase, putative [Arabidopsis thaliana] (TAIR:AT1G21130.1); similar to phloroglucinol O-methyltransferase [Rosa chinensis var. spontanea] (GB:BAD18975.1); contains InterPro domain SAM (and some other nucleotide) binding motif; (InterPro:IPR000051); conta…	secondary metabolism	secondary metabolism.simple phenols	GO:0005829	cytosol	C
A_84_P825811	0.0191527	2.4988	down	AT2G18700	TPS11	putative alpha,alpha-trehalose-phosphate synthase [UDP-forming] 11	NM_127426	Arabidopsis thaliana putative alpha,alpha-trehalose-phosphate synthase [UDP-forming] 11 (TPS11) mRNA, complete cds [NM_127426]	ATTPS11 (Arabidopsis thaliana trehalose phosphatase/synthase 11); transferase, transferring glycosyl groups Encodes an enzyme putatively involved in trehalose biosynthesis. The protein has a trehalose synthase (TPS)-like domain that may or may not be active as well as a trehalose phosphatase (TPP)-like domain. similar to ATTPS9 (Arabidopsis thaliana trehalose-phosphatase/synthase 9), transferase,…	minor CHO	minor CHO metabolism.trehalose.potential TPS/TPP	GO:0005829	multi-localization	ML
A_84_P825325	0.0301318	2.49626	down	AT5G57340	AT5G57340	hypothetical protein	NM_203222	Arabidopsis thaliana uncharacterized protein (AT5G57340) mRNA, complete cds [NM_203222]	similar to unknown protein [Arabidopsis thaliana] (TAIR:AT5G67390.2); similar to conserved hypothetical protein [Medicago truncatula] (GB:ABE83997.1)	not assigned	not assigned.unknown	GO:0005575	unknown cellular components	ucc
A_84_P789523	0.0256526	2.48632	down	AT5G03545	AT4	hypothetical protein	NM_180427	>dbj|AK318712.1; Arabidopsis thaliana AT5G03545 mRNA, complete cds, clone: RAFL14-01-F15	unknown protein	not assigned	not assigned.unknown	GO:0005575	unknown cellular components	ucc
A_84_P523896	0.0315582	2.47749	down	AT5G50335	AT5G50335	hypothetical protein	NM_124414	Arabidopsis thaliana uncharacterized protein (AT5G50335) mRNA, complete cds [NM_124414]	unknown protein	not assigned	not assigned.unknown	GO:0005575	unknown cellular components	ucc
A_84_P21026	0.00362604	2.458	down	AT2G33380	RD20	caleosin-related protein	NM_128898	Arabidopsis thaliana caleosin-related protein (RD20) mRNA, complete cds [NM_128898]	RD20 (RESPONSIVE TO DESSICATION 20); calcium ion binding Encodes a calcium binding protein whose mRNA is induced upon treatment with NaCl, ABA and in response to dessication. mRNA expression under drought conditions is apparent particularly in leaves and flowers. similar to ATS1 (ARABIDOPSIS THALIANA SEED GENE 1), calcium ion binding [Arabidopsis thaliana] (TAIR:AT4G26740.1); similar to Ca+2-bind…	signalling	signalling.calcium	GO:0031969	chloroplast	CP
A_84_P563065	0.00361634	2.41444	down	AT1G30250	AT1G30250	hypothetical protein	NM_102764	Arabidopsis thaliana uncharacterized protein (AT1G30250) mRNA, complete cds [NM_102764]	unknown protein	not assigned	not assigned.unknown	0	not found	not found
A_84_P169313	0.000360119	2.41001	down	AT2G36590	ProT3	proline transporter 3	NM_129215	Arabidopsis thaliana proline transporter 3 (ProT3) mRNA, complete cds [NM_129215]	ProT3 (PROLINE TRANSPORTER 3); amino acid permease Encodes a proline transporter with affinity for gly betaine, proline, and GABA. Protein is expressed in leaves, flowers and siliques but to a much lesser extent in roots. similar to ProT1 (PROLINE TRANSPORTER 1) [Arabidopsis thaliana] (TAIR:AT2G39890.2); similar to ProT2 (PROLINE TRANSPORTER 2), amino acid permease [Arabidopsis thaliana] (TAIR:AT…	transport	transport.amino acids	GO:0005886	plasma membrane	PM
A_84_P611898	0.0203511	2.39995	down	AT5G59580	UGT76E1	UDP-glucosyl transferase 76E1	NM_125350	Arabidopsis thaliana UDP-glucosyl transferase 76E1 (UGT76E1) mRNA, complete cds [NM_125350]	UDP-glucoronosyl/UDP-glucosyl transferase family protein similar to UDP-glucoronosyl/UDP-glucosyl transferase family protein [Arabidopsis thaliana] (TAIR:AT5G59590.1); similar to glucuronosyl transferase homolog, ripening-related - tomato (fragment) (GB:S39507); contains InterPro domain UDP-glucuronosyl/UDP-glucosyltransferase; (InterPro:IPR002213)	misc	misc.UDP glucosyl and glucoronyl transferases	0	not found	not found
A_84_P807456	0.0293842	2.39686	down	At1g54000	AT1G54000	GDSL esterase/lipase	NM_104277	>gb|BT025581.1; Arabidopsis thaliana At1g54000 mRNA, complete cds	myrosinase-associated protein, putative similar to myrosinase-associated protein, putative [Arabidopsis thaliana] (TAIR:AT1G54000.1); similar to myrosinase-associated protein [Brassica napus] (GB:CAA71238.1); contains InterPro domain Lipolytic enzyme, G-D-S-L; (InterPro:IPR001087)	misc	misc.myrosinases-lectin-jacalin	0	not found	not found
A_84_P787999	0.0466925	2.37655	down	AT3G29370	AT3G29370	hypothetical protein	NM_113862	Arabidopsis thaliana uncharacterized protein (AT3G29370) mRNA, complete cds [NM_113862]	similar to unknown protein [Arabidopsis thaliana] (TAIR:AT5G39240.1); contains InterPro domain Helix-loop-helix DNA-binding; (InterPro:IPR011598)	not assigned	not assigned.unknown	GO:0005575	unknown cellular components	ucc
A_84_P10384	0.0321912	2.3682	down	AT1G20440	COR47	dehydrin COR47	NM_101894	Arabidopsis thaliana dehydrin COR47 (COR47) mRNA, complete cds [NM_101894]	COR47 (cold regulated 47) Belongs to the dehydrin protein family, which contains highly conserved stretches of 7-17 residues that are repetitively scattered in their sequences, the K-, S-, Y- and lysine rich segments. Cold regulated gene, amino acid sequence homology with Group II LEA (late embryogenesis abundant) proteins. Also responds to osmotic stress, ABA, dehydration and inhibits e.coli gro…	stress	stress.abiotic.unspecified	GO:0005829	cytosol	C
A_84_P15799	0.00510092	2.36449	down	AT4G15490	UGT84A3	UDP-glycosyltransferase-like protein	NM_117639	Arabidopsis thaliana UDP-glycosyltransferase-like protein (UGT84A3) mRNA, complete cds [NM_117639]	UGT84A3; UDP-glycosyltransferase/ sinapate 1-glucosyltransferase/ transferase, transferring glycosyl groups Encodes a protein that might have sinapic acid:UDP-glucose glucosyltransferase activity. similar to UGT84A2, UDP-glycosyltransferase/ sinapate 1-glucosyltransferase [Arabidopsis thaliana] (TAIR:AT3G21560.1); similar to UGT84A4, UDP-glycosyltransferase/ sinapate 1-glucosyltransferase/ transf…	misc	misc.UDP glucosyl and glucoronyl transferases	GO:0005575	unknown cellular components	ucc
A_84_P19829	0.00380283	2.35304	down	AT5G58390	AT5G58390	peroxidase 67	NM_125225	Arabidopsis thaliana peroxidase 67 (AT5G58390) mRNA, complete cds [NM_125225]	peroxidase, putative Identical to Peroxidase 67 precursor (EC 1.11.1.7) (Atperox P67) (ATP44) (PER67) [Arabidopsis Thaliana] (GB:Q9LVL2); similar to peroxidase, putative [Arabidopsis thaliana] (TAIR:AT5G58400.1); similar to peroxidase precursor [Quercus suber] (GB:AAR31108.1); contains InterPro domain Haem peroxidase; (InterPro:IPR010255); contains InterPro domain Haem peroxidase, plant/fungal/ba…	misc	misc.peroxidases	GO:0012505	other cell compartment	occ
A_84_P12428	0.00784784	2.33063	down	AT1G74010	AT1G74010	strictosidine synthase	NM_106060	Arabidopsis thaliana strictosidine synthase (AT1G74010) mRNA, complete cds [NM_106060]	strictosidine synthase family protein similar to SS2 (STRICTOSIDINE SYNTHASE 2), strictosidine synthase [Arabidopsis thaliana] (TAIR:AT1G74020.1); similar to strictosidine synthase (GB:AAB40593.1); contains InterPro domain Strictosidine synthase; (InterPro:IPR004141)	secondary metabolism	secondary metabolism.N misc.alkaloid-like	GO:0009505	multi-localization	ML
A_84_P23929	0.0104477	2.32361	down	AT2G18700	TPS11	putative alpha,alpha-trehalose-phosphate synthase [UDP-forming] 11	NM_127426	Arabidopsis thaliana putative alpha,alpha-trehalose-phosphate synthase [UDP-forming] 11 (TPS11) mRNA, complete cds [NM_127426]	ATTPS11 (Arabidopsis thaliana trehalose phosphatase/synthase 11); transferase, transferring glycosyl groups Encodes an enzyme putatively involved in trehalose biosynthesis. The protein has a trehalose synthase (TPS)-like domain that may or may not be active as well as a trehalose phosphatase (TPP)-like domain. similar to ATTPS9 (Arabidopsis thaliana trehalose-phosphatase/synthase 9), transferase,…	minor CHO	minor CHO metabolism.trehalose.potential TPS/TPP	GO:0005829	multi-localization	ML
A_84_P857167	0.0147408	2.30911	down	AT4G35770	SEN1	senescence-associated protein DIN1	NM_119743	Arabidopsis thaliana senescence-associated protein DIN1 (SEN1) mRNA, complete cds [NM_119743]	SEN1 (DARK INDUCIBLE 1) Senescence-associated gene that is strongly induced by phosphate starvation. Transcripts are differentially regulated at the level of mRNA stability at different times of day. mRNAs are targets of the mRNA degradation pathway mediated by the downstream (DST) instability determinant. similar to senescence-associated family protein [Arabidopsis thaliana] (TAIR:AT5G66040.1); …	development	development.unspecified	GO:0009507	chloroplast	CP
A_84_P21826	0.0108172	2.30461	down	AT1G10770	AT1G10770	plant invertase/pectin methylesterase inhibitor domain-containing protein	NM_100953	Arabidopsis thaliana plant invertase/pectin methylesterase inhibitor domain-containing protein (AT1G10770) mRNA, complete cds [NM_100953]	invertase/pectin methylesterase inhibitor family protein similar to invertase/pectin methylesterase inhibitor family protein [Arabidopsis thaliana] (TAIR:AT1G60760.1); similar to pectin methylesterase inhibitor [Brassica oleracea var. botrytis] (GB:AAZ20131.1); contains InterPro domain Plant invertase/pectin methylesterase inhibitor; (InterPro:IPR007186); contains InterPro domain Pectinesterase i…	misc	misc.invertase/pectin methylesterase inhibitor family protein	0	not found	not found
A_84_P830096	0.0276512	2.2933	down	AT5G44575	AT5G44575	hypothetical protein	NM_180589	Arabidopsis thaliana uncharacterized protein (AT5G44575) mRNA, complete cds [NM_180589]	similar to unknown protein [Arabidopsis thaliana] (TAIR:AT5G44565.1)	not assigned	not assigned.unknown	GO:0012505	other cell compartment	occ
A_84_P834709	0.0286535	2.28912	down	AT1G53920	GLIP5	GDSL esterase/lipase 5	NM_104270	Arabidopsis thaliana GDSL esterase/lipase 5 (GLIP5) mRNA, complete cds [NM_104270]	GLIP5 (GDSL-motif lipase 5); carboxylic ester hydrolase Contains lipase signature motif and GDSL domain. similar to GLIP1 (GDSL LIPASE1), carboxylic ester hydrolase [Arabidopsis thaliana] (TAIR:AT5G40990.1); similar to lipase SIL1 [Brassica rapa subsp. pekinensis] (GB:AAM47031.1); contains InterPro domain Lipolytic enzyme, G-D-S-L; (InterPro:IPR001087)	misc	misc.GDSL-motif lipase	0	not found	not found
A_84_P11841	0.00818472	2.28166	down	AT3G55500	EXPA16	expansin A16	NM_115407	Arabidopsis thaliana expansin A16 (EXPA16) mRNA, complete cds [NM_115407]	ATEXPA16 (ARABIDOPSIS THALIANA EXPANSIN A16) expansin-like protein. Naming convention from the Expansin Working Group (Kende et al, 2004. Plant Mol Bio). Involved in the formation of nematode-induced syncytia in roots of Arabidopsis thaliana. Identical to Expansin-A16 precursor (AtEXPA16) (Alpha-expansin-16) (At-EXP16) (AtEx16) (Ath-ExpAlpha-1.7) (EXPA16) [Arabidopsis Thaliana] (GB:Q9M2S9;GB:Q680…	cell wall	cell wall.modification	0	not found	not found
A_84_P785814	0.0143373	2.25983	down	AT4G11290	AT4G11290	peroxidase 39	NM_117200	Arabidopsis thaliana peroxidase 39 (AT4G11290) mRNA, complete cds [NM_117200]	peroxidase, putative Identical to Peroxidase 39 precursor (EC 1.11.1.7) (Atperox P39) (ATP19a) (PER39) [Arabidopsis Thaliana] (GB:Q9SUT2;GB:Q96508); similar to RCI3 (RARE COLD INDUCIBLE GENE 3), peroxidase [Arabidopsis thaliana] (TAIR:AT1G05260.1); similar to CBRCI35 [Capsella bursa-pastoris] (GB:AAT72298.1); contains InterPro domain Haem peroxidase; (InterPro:IPR010255); contains InterPro domain…	misc	misc.peroxidases	GO:0012505	other cell compartment	occ
A_84_P532253	0.009054	2.25717	down	AT2G29170	AT2G29170	Rossmann-fold NAD(P)-binding domain-containing protein	NM_128473	Arabidopsis thaliana Rossmann-fold NAD(P)-binding domain-containing protein (AT2G29170) mRNA, complete cds [NM_128473]	short-chain dehydrogenase/reductase (SDR) family protein / tropinone reductase, putative similar to tropinone reductase, putative / tropine dehydrogenase, putative [Arabidopsis thaliana] (TAIR:AT2G29150.1); similar to Tropinone reductase, putative, expressed [Oryza sativa (japonica cultivar-group)] (GB:ABF95188.1); similar to Tropinone reductase, putative, expressed [Oryza sativa (japonica cultiv…	misc	misc.nitrilases, *nitrile lyases, berberine bridge enzymes, reticuline oxidases, troponine reductases	GO:0005575	unknown cellular components	ucc
A_84_P15627	0.0304365	2.25636	down	AT3G57020	AT3G57020	strictosidine synthase family protein	NM_115561	Arabidopsis thaliana strictosidine synthase family protein (AT3G57020) mRNA, complete cds [NM_115561]	strictosidine synthase family protein similar to strictosidine synthase family protein [Arabidopsis thaliana] (TAIR:AT3G57010.1); similar to putative strictosidine synthase [Lycopersicon esculentum] (GB:AAF75751.1); similar to putative strictosidine synthase [Oryza sativa (japonica cultivar-group)] (GB:AAR87254.1); similar to Os03g0750700 [Oryza sativa (japonica cultivar-group)] (GB:NP_001051286.…	secondary metabolism	secondary metabolism.N misc.alkaloid-like	GO:0005783	ER	ER
A_84_P819307	0.0426257	2.22711	down	AT2G43590	AT2G43590	chitinase-like protein	NM_129921	Arabidopsis thaliana chitinase-like protein (AT2G43590) mRNA, complete cds [NM_129921]	chitinase, putative similar to chitinase, putative [Arabidopsis thaliana] (TAIR:AT2G43580.1); similar to Basic endochitinase CHB4 precursor (GB:Q06209); contains InterPro domain Chitin-binding, type 1; (InterPro:IPR001002); contains InterPro domain Glycoside hydrolase, family 19; (InterPro:IPR000726)	stress	stress.biotic	GO:0012505	other cell compartment	occ
A_84_P18492	0.0348451	2.21776	down	AT3G44870	AT3G44870	S-adenosyl-L-methionine-dependent methyltransferase-like protein	NM_114356	Arabidopsis thaliana S-adenosyl-L-methionine-dependent methyltransferase-like protein (AT3G44870) mRNA, complete cds [NM_114356]	S-adenosyl-L-methionine:carboxyl methyltransferase family protein similar to S-adenosyl-L-methionine:carboxyl methyltransferase family protein [Arabidopsis thaliana] (TAIR:AT3G44860.1); similar to defense-related protein [Brassica carinata] (GB:AAK50345.1); contains InterPro domain SAM dependent carboxyl methyltransferase; (InterPro:IPR005299)	Protein	protein.postranslational modification	GO:0005575	unknown cellular components	ucc
A_84_P14408	0.00851292	2.18652	down	AT2G16990	AT2G16990	major facilitator protein	NM_001036283	Arabidopsis thaliana major facilitator protein (AT2G16990) mRNA, complete cds [NM_001036283]	tetracycline transporter similar to unknown protein [Arabidopsis thaliana] (TAIR:AT2G16980.2); similar to Major facilitator superfamily MFS_1 [Medicago truncatula] (GB:ABE80432.1); contains InterPro domain Major facilitator superfamily MFS_1; (InterPro:IPR011701)	not assigned	not assigned.unknown	GO:0012505	other cell compartment	occ
A_84_P18843	0.00337504	2.16886	down	AT5G66400	RAB18	dehydrin Rab18	NM_126038	Arabidopsis thaliana dehydrin Rab18 (RAB18) mRNA, complete cds [NM_126038]	RAB18 (RESPONSIVE TO ABA 18) Belongs to the dehydrin protein family, which contains highly conserved stretches of 7-17 residues that are repetitively scattered in their sequences, the K-, S-, Y- and lysine rich segments. ABA- and drought-induced glycine-rice dehydrin protein. The ABA-induced expression of RAB18 was reduced following ACC application, indicating that ethylene inhibits the ABA signa…	stress	stress.abiotic.unspecified	GO:0005575	unknown cellular components	ucc
A_84_P787694	0.0238197	2.16461	down	AT1G79450	ALIS5	ALA-interacting subunit 5	NM_106593	Arabidopsis thaliana ALA-interacting subunit 5 (ALIS5) mRNA, complete cds [NM_106593]	LEM3 (ligand-effect modulator 3) family protein / CDC50 family protein similar to LEM3 (ligand-effect modulator 3) family protein / CDC50 family protein [Arabidopsis thaliana] (TAIR:AT1G16360.1); similar to Os06g0665000 [Oryza sativa (japonica cultivar-group)] (GB:NP_001058302.1); similar to Os02g0173800 [Oryza sativa (japonica cultivar-group)] (GB:NP_001046043.1); similar to hypothetical protein…	not assigned	not assigned.no ontology	GO:0009543	multi-localization	ML
A_84_P195914	0.0166537	2.16059	down	AT3G47030	AT3G47030	F-box protein	NM_114570	Arabidopsis thaliana F-box protein (AT3G47030) mRNA, complete cds [NM_114570]	F-box family protein similar to F-box family protein [Arabidopsis thaliana] (TAIR:AT3G47020.1); similar to Probable disease resistance RPP8-like protein 2 (GB:Q9MAG6); contains InterPro domain Cyclin-like F-box; (InterPro:IPR001810); contains InterPro domain F-box associated type 3; (InterPro:IPR013187); contains InterPro domain F-box associated type 1; (InterPro:IPR006527)	Protein	protein.degradation.ubiquitin.E3.SCF.FBOX	GO:0005575	unknown cellular components	ucc
A_84_P712636	0.00972833	2.15128	down	AT3G27415	AT3G27415	hypothetical protein	NM_001125247	Arabidopsis thaliana uncharacterized protein (AT3G27415) mRNA, complete cds [NM_001125247]	| Symbols: | unknown protein | chr3:10148608-10149123 REVERSEnot assigned	not assigned	not assigned.unknown	GO:0005575	unknown cellular components	ucc
A_84_P848382	0.0215579	2.14773	down	AT1G12080	AT1G12080	Vacuolar calcium-binding protein-like protein	NM_101080	Arabidopsis thaliana Vacuolar calcium-binding protein-like protein (AT1G12080) mRNA, complete cds [NM_101080]	similar to unknown protein [Arabidopsis thaliana] (TAIR:AT3G59370.1); similar to vacuolar calcium binding protein [Raphanus sativus] (GB:BAA99394.1); contains domain UNCHARACTERIZED (PTHR22683:SF23); contains domain SPORULATION PROTEIN RELATED (PTHR22683)	not assigned	not assigned.unknown	GO:0005575	unknown cellular components	ucc
A_84_P811729	0.0189143	2.14427	down	AT2G33830	AT2G33830	dormancy/auxin associated protein	NM_128942	Arabidopsis thaliana dormancy/auxin associated protein (AT2G33830) mRNA, complete cds [NM_128942]	dormancy/auxin associated family protein similar to DRM1 (DORMANCY-ASSOCIATED PROTEIN 1) [Arabidopsis thaliana] (TAIR:AT1G28330.1); similar to auxin-repressed protein [Brassica oleracea] (GB:AAL67436.1); contains InterPro domain Dormancyauxin associated; (InterPro:IPR008406)	hormone metabolism	hormone metabolism.auxin.induced-regulated-responsive-activated	GO:0005575	unknown cellular components	ucc
A_84_P786948	0.00862812	2.12982	down	At5g52310	AT2G01300	hypothetical protein	EG423898	>gb|AY054465.1; Arabidopsis thaliana low-temperature-induced protein 78 (At5g52310; K24M7.4) mRNA, partial cds	COR78 (COLD REGULATED 78) cold regulated gene, the 5' region of cor78 has cis-acting regulatory elements that can impart cold-regulated gene expression Identical to Low-temperature-induced 78 kDa protein (Desiccation-responsive protein 29A) (LTI78) [Arabidopsis Thaliana] (GB:Q06738;GB:Q04981); similar to RD29B (RESPONSIVE TO DESSICATION 29B) [Arabidopsis thaliana] (TAIR:AT5G52300.1); similar to c…	stress	stress.abiotic.cold	GO:0005575	unknown cellular components	ucc
A_84_P824585	0.0109391	2.12547	down	AT5G37370	ATSRL1	pre-mRNA-splicing factor 38B	NM_001161281	Arabidopsis thaliana pre-mRNA-splicing factor 38B (ATSRL1) mRNA, complete cds [NM_001161281]	ATSRL1; binding encodes a putative splicing factor. Over-expression in yeast and Arabidopsis result in increased tolerance to high salt. similar to pre-mRNA splicing factor PRP38 family protein [Arabidopsis thaliana] (TAIR:AT2G40650.1); similar to PREDICTED: similar to PRP38 pre-mRNA processing factor 38 (yeast) domain containing B isoform 1 [Bos taurus] (GB:XP_587705.2); similar to Os05g0178900 …	RNA	RNA.processing.splicing	0	not found	not found
A_84_P18377	0.00551752	2.12276	down	AT3G24420	AT3G24420	hydrolase, alpha/beta fold family protein	NM_113349	Arabidopsis thaliana hydrolase, alpha/beta fold family protein (AT3G24420) mRNA, complete cds [NM_113349]	hydrolase, alpha/beta fold family protein similar to hydrolase, alpha/beta fold family protein [Arabidopsis thaliana] (TAIR:AT4G37470.1); similar to Alpha/beta hydrolase fold [Medicago truncatula] (GB:ABE87031.1); contains InterPro domain Esterase/lipase/thioesterase; (InterPro:IPR000379); contains InterPro domain Alpha/beta hydrolase fold-1; (InterPro:IPR000073)	not assigned	not assigned.no ontology	GO:0012505	other cell compartment	occ
A_84_P11822	0.00821997	2.12235	down	AT3G51450	AT3G51450	strictosidine synthase family protein	NM_115004	Arabidopsis thaliana strictosidine synthase family protein (AT3G51450) mRNA, complete cds [NM_115004]	strictosidine synthase family protein similar to YLS2 (yellow-leaf-specific gene 2), strictosidine synthase [Arabidopsis thaliana] (TAIR:AT3G51430.1); similar to mucin-like protein [Oryza sativa] (GB:AAG13594.1); contains InterPro domain Strictosidine synthase; (InterPro:IPR004141)	secondary metabolism	secondary metabolism.N misc.alkaloid-like	GO:0012505	other cell compartment	occ
A_84_P257260	0.0224634	2.12065	down	AT2G47780	AT2G47780	Rubber elongation factor protein (REF)	NM_130345	Arabidopsis thaliana Rubber elongation factor protein (REF) (AT2G47780) mRNA, complete cds [NM_130345]	rubber elongation factor (REF) protein-related Identical to REF/SRPP-like protein At2g47780 [Arabidopsis Thaliana] (GB:O82246); similar to rubber elongation factor (REF) family protein [Arabidopsis thaliana] (TAIR:AT3G05500.1); similar to Stress-related protein (GB:Q9SW70); contains InterPro domain Rubber elongation factor; (InterPro:IPR008802)	not assigned	not assigned.no ontology	GO:0005575	unknown cellular components	ucc
A_84_P109232	0.00359616	2.11699	down	AT2G16630	AT2G16630	pollen Ole e 1 allergen and extensin family protein	NM_127215	Arabidopsis thaliana pollen Ole e 1 allergen and extensin family protein (AT2G16630) mRNA, complete cds [NM_127215]	proline-rich family protein similar to protease inhibitor/seed storage/lipid transfer protein (LTP) family protein [Arabidopsis thaliana] (TAIR:AT4G15160.1); similar to Os11g0657400 [Oryza sativa (japonica cultivar-group)] (GB:NP_001068397.1); similar to Os02g0101900 [Oryza sativa (japonica cultivar-group)] (GB:NP_001045593.1); similar to putative membrane protein [Emiliania huxleyi virus 86] (GB…	not assigned	not assigned.no ontology.proline rich family	GO:0012505	other cell compartment	occ
A_84_P13405	0.00588307	2.11594	down	AT1G58270	ZW9	TRAF-like protein	NM_104607	Arabidopsis thaliana TRAF-like protein (ZW9) mRNA, complete cds [NM_104607]	ZW9 ZW9 mRNA, complete cds similar to meprin and TRAF homology domain-containing protein / MATH domain-containing protein [Arabidopsis thaliana] (TAIR:AT3G28220.1); similar to hypothetical protein DDBDRAFT_0218221 [Dictyostelium discoideum AX4] (GB:XP_641246.1); contains InterPro domain TRAF-like; (InterPro:IPR008974); contains InterPro domain MATH; (InterPro:IPR002083); contains InterPro domain …	not assigned	not assigned.no ontology	GO:0009506	other cell compartment	occ
A_84_P13568	0.00334336	2.11309	down	AT2G33830	AT2G33830	dormancy/auxin associated protein	NM_179889	Arabidopsis thaliana dormancy/auxin associated protein (AT2G33830) mRNA, complete cds [NM_179889]	dormancy/auxin associated family protein similar to DRM1 (DORMANCY-ASSOCIATED PROTEIN 1) [Arabidopsis thaliana] (TAIR:AT1G28330.1); similar to auxin-repressed protein [Brassica oleracea] (GB:AAL67436.1); contains InterPro domain Dormancyauxin associated; (InterPro:IPR008406)	hormone metabolism	hormone metabolism.auxin.induced-regulated-responsive-activated	GO:0005575	unknown cellular components	ucc
A_84_P789543	0.0249075	2.11221	down	AT5G57760	AT5G57760	hypothetical protein	NM_125159	Arabidopsis thaliana uncharacterized protein (AT5G57760) mRNA, complete cds [NM_125159]	similar to unknown protein [Arabidopsis thaliana] (TAIR:AT3G63300.2); similar to OSJNBa0067K08.21 [Oryza sativa (japonica cultivar-group)] (GB:CAD41244.2); similar to OSIGBa0092E01.13 [Oryza sativa (indica cultivar-group)] (GB:CAH67518.1); similar to Protein of unknown function DUF828, plant [Medicago truncatula] (GB:ABE80297.1); contains InterPro domain Pleckstrin-like, plant; (InterPro:IPR01366…	not assigned	not assigned.unknown	0	not found	not found
A_84_P17546	0.0456375	2.10973	down	AT3G44860	FAMT	farnesoic acid carboxyl-O-methyltransferase	NM_114355	Arabidopsis thaliana farnesoic acid carboxyl-O-methyltransferase (FAMT) mRNA, complete cds [NM_114355]	S-adenosyl-L-methionine:carboxyl methyltransferase family protein similar to S-adenosyl-L-methionine:carboxyl methyltransferase family protein [Arabidopsis thaliana] (TAIR:AT3G44870.1); similar to defense-related protein [Brassica carinata] (GB:AAK50345.1); contains InterPro domain SAM dependent carboxyl methyltransferase; (InterPro:IPR005299)	hormone metabolism	hormone metabolism.salicylic acid.synthesis-degradation	GO:0005575	unknown cellular components	ucc
A_84_P813757	0.0337378	2.10914	down	AT3G44860	FAMT	farnesoic acid carboxyl-O-methyltransferase	NM_114355	Arabidopsis thaliana farnesoic acid carboxyl-O-methyltransferase (FAMT) mRNA, complete cds [NM_114355]	S-adenosyl-L-methionine:carboxyl methyltransferase family protein similar to S-adenosyl-L-methionine:carboxyl methyltransferase family protein [Arabidopsis thaliana] (TAIR:AT3G44870.1); similar to defense-related protein [Brassica carinata] (GB:AAK50345.1); contains InterPro domain SAM dependent carboxyl methyltransferase; (InterPro:IPR005299)	hormone metabolism	hormone metabolism.salicylic acid.synthesis-degradation	GO:0005575	unknown cellular components	ucc
A_84_P591730	0.00499468	2.10899	down	AT2G06255	ELF4-L3	protein ELF4-like 3	NM_126634	Arabidopsis thaliana protein ELF4-like 3 (ELF4-L3) mRNA, complete cds [NM_126634]	similar to unknown protein [Arabidopsis thaliana] (TAIR:AT1G17455.1); similar to Os11g0621500 [Oryza sativa (japonica cultivar-group)] (GB:NP_001068300.1); similar to hypothetical protein [Oryza sativa] (GB:AAD27669.1); contains InterPro domain Protein of unknown function DUF1313; (InterPro:IPR009741)	not assigned	not assigned.unknown	GO:0005575	unknown cellular components	ucc
A_84_P97286	0.00330743	2.10453	down	AT1G79450	ALIS5	ALA-interacting subunit 5	NM_106593	Arabidopsis thaliana ALA-interacting subunit 5 (ALIS5) mRNA, complete cds [NM_106593]	LEM3 (ligand-effect modulator 3) family protein / CDC50 family protein similar to LEM3 (ligand-effect modulator 3) family protein / CDC50 family protein [Arabidopsis thaliana] (TAIR:AT1G16360.1); similar to Os06g0665000 [Oryza sativa (japonica cultivar-group)] (GB:NP_001058302.1); similar to Os02g0173800 [Oryza sativa (japonica cultivar-group)] (GB:NP_001046043.1); similar to hypothetical protein…	not assigned	not assigned.no ontology	GO:0009543	multi-localization	ML
A_84_P805001	0.00309001	2.08292	down	AT2G27385	AT2G27385	Pollen Ole e 1 allergen and extensin family protein	NM_179769	Arabidopsis thaliana Pollen Ole e 1 allergen and extensin family protein (AT2G27385) mRNA, complete cds [NM_179769]	similar to unknown protein [Arabidopsis thaliana] (TAIR:AT5G22430.1)	not assigned	not assigned.unknown	GO:0012505	other cell compartment	occ
A_84_P202508	0.00104216	2.08235	down	AT1G73210	AT1G73210	hypothetical protein	NM_105980	Arabidopsis thaliana uncharacterized protein (AT1G73210) mRNA, complete cds [NM_105980]	similar to unknown protein [Arabidopsis thaliana] (TAIR:AT1G17830.1); similar to hypothetical protein [Oryza sativa (japonica cultivar-group)] (GB:AAO39871.1); similar to Os10g0494000 [Oryza sativa (japonica cultivar-group)] (GB:NP_001064942.1); similar to hypothetical protein [Oryza sativa (japonica cultivar-group)] (GB:AAP46235.1); contains InterPro domain Protein of unknown function DUF789; (I…	not assigned	not assigned.unknown	GO:0005575	unknown cellular components	ucc
A_84_P817093	0.0100896	2.07993	down	AT1G58270	ZW9	TRAF-like protein	NM_104607	Arabidopsis thaliana TRAF-like protein (ZW9) mRNA, complete cds [NM_104607]	ZW9 ZW9 mRNA, complete cds similar to meprin and TRAF homology domain-containing protein / MATH domain-containing protein [Arabidopsis thaliana] (TAIR:AT3G28220.1); similar to hypothetical protein DDBDRAFT_0218221 [Dictyostelium discoideum AX4] (GB:XP_641246.1); contains InterPro domain TRAF-like; (InterPro:IPR008974); contains InterPro domain MATH; (InterPro:IPR002083); contains InterPro domain …	not assigned	not assigned.no ontology	GO:0009506	other cell compartment	occ
A_84_P13690	0.00366426	2.07835	down	AT3G46370	AT3G46370	leucine-rich repeat protein kinase-like protein	NM_114504	Arabidopsis thaliana leucine-rich repeat protein kinase-like protein (AT3G46370) mRNA, complete cds [NM_114504]	leucine-rich repeat protein kinase, putative similar to leucine-rich repeat protein kinase, putative [Arabidopsis thaliana] (TAIR:AT3G46340.1); similar to leucine-rich repeat family protein / protein kinase family protein [Arabidopsis thaliana] (TAIR:AT3G46420.1); similar to leucine-rich repeat protein kinase, putative [Arabidopsis thaliana] (TAIR:AT3G46400.1); similar to Protein kinase [Medicago…	signalling	signalling.receptor kinases.misc	GO:0005575	unknown cellular components	ucc
A_84_P756658	0.00247279	2.07145	down	AT2G01010				ATRRN18 Arabidopsis thaliana 18S rRNA gene, partial (57%) [TC403462]	0	0	0	GO:0022627	ribosome	R
A_84_P22810	0.0461285	2.06936	down	AT1G73830	BEE3	transcription factor BEE 3	NM_106043	Arabidopsis thaliana transcription factor BEE 3 (BEE3) mRNA, complete cds [NM_106043]	BEE3 (BR ENHANCED EXPRESSION 3); DNA binding / transcription factor similar to BEE1 (BR ENHANCED EXPRESSION 1), transcription factor [Arabidopsis thaliana] (TAIR:AT1G18400.1); similar to putative bZIPtranscription factor protein [Brassica oleracea] (GB:AAW81732.1); contains InterPro domain Helix-loop-helix DNA-binding; (InterPro:IPR011598); contains InterPro domain Basic helix-loop-helix dimerisa…	RNA	RNA.regulation of transcription.bHLH,Basic Helix-Loop-Helix family	GO:0005634	nucleus	N
A_84_P10136	0.00608564	2.06585	down	AT4G36670	AT4G36670	putative polyol transporter 6	NM_119831	Arabidopsis thaliana putative polyol transporter 6 (AT4G36670) mRNA, complete cds [NM_119831]	mannitol transporter, putative Identical to Probable polyol transporter 6 (PLT6) [Arabidopsis Thaliana] (GB:Q8GXR2;GB:O23213); similar to mannitol transporter, putative [Arabidopsis thaliana] (TAIR:AT2G18480.1); similar to Sugar transporter superfamily; Major facilitator superfamily MFS_1 [Medicago truncatula] (GB:ABE78857.1); similar to putative polyol transporter 1 [Lotus japonicus] (GB:CAJ2928…	transport	transport.sugars	GO:0016020	other membranes	OM
A_84_P861274	0.00966624	2.04574	down	AT5G66400	RAB18	dehydrin Rab18	NM_126038	Arabidopsis thaliana dehydrin Rab18 (RAB18) mRNA, complete cds [NM_126038]	RAB18 (RESPONSIVE TO ABA 18) Belongs to the dehydrin protein family, which contains highly conserved stretches of 7-17 residues that are repetitively scattered in their sequences, the K-, S-, Y- and lysine rich segments. ABA- and drought-induced glycine-rice dehydrin protein. The ABA-induced expression of RAB18 was reduced following ACC application, indicating that ethylene inhibits the ABA signa…	stress	stress.abiotic.unspecified	GO:0005575	unknown cellular components	ucc
A_84_P824100	0.0253447	2.04482	down	AT2G16630	AT2G16630	pollen Ole e 1 allergen and extensin family protein	NM_127215	Arabidopsis thaliana pollen Ole e 1 allergen and extensin family protein (AT2G16630) mRNA, complete cds [NM_127215]	proline-rich family protein similar to protease inhibitor/seed storage/lipid transfer protein (LTP) family protein [Arabidopsis thaliana] (TAIR:AT4G15160.1); similar to Os11g0657400 [Oryza sativa (japonica cultivar-group)] (GB:NP_001068397.1); similar to Os02g0101900 [Oryza sativa (japonica cultivar-group)] (GB:NP_001045593.1); similar to putative membrane protein [Emiliania huxleyi virus 86] (GB…	not assigned	not assigned.no ontology.proline rich family	GO:0012505	other cell compartment	occ
A_84_P811737	0.0411904	2.04006	down	AT2G33830	AT2G33830	dormancy/auxin associated protein	NM_179889	Arabidopsis thaliana dormancy/auxin associated protein (AT2G33830) mRNA, complete cds [NM_179889]	dormancy/auxin associated family protein similar to DRM1 (DORMANCY-ASSOCIATED PROTEIN 1) [Arabidopsis thaliana] (TAIR:AT1G28330.1); similar to auxin-repressed protein [Brassica oleracea] (GB:AAL67436.1); contains InterPro domain Dormancyauxin associated; (InterPro:IPR008406)	hormone metabolism	hormone metabolism.auxin.induced-regulated-responsive-activated	GO:0005575	unknown cellular components	ucc
A_84_P23505	0.0438298	2.03911	down	AT5G48880	PKT2	3-ketoacyl-CoA thiolase 5	NM_001036960	Arabidopsis thaliana 3-ketoacyl-CoA thiolase 5 (PKT2) mRNA, complete cds [NM_001036960]	KAT5/PKT1/PKT2 (PEROXISOMAL 3-KETO-ACYL-COA THIOLASE 1, PEROXISOMAL 3-KETO-ACYL-COA THIOLASE 2); acetyl-CoA C-acyltransferase Encodes a peroxisomal 3-keto-acyl-CoA thiolase 2 precursor. Identical to 3-ketoacyl-CoA thiolase 5, peroxisomal precursor (EC 2.3.1.16) (Beta- ketothiolase 5) (Acetyl-CoA acyltransferase 5) (Peroxisomal 3-oxoacyl- CoA thiolase 5) (KAT5) [Arabidopsis Thaliana] (GB:Q570C8;GB…	AA metabolism	amino acid metabolism.degradation.branched chain group.isoleucine	GO:0005777	other cell compartment	occ
A_84_P199084	0.0025975	2.03752	down	AT5G38200	AT5G38200	class I glutamine amidotransferase domain-containing protein	NM_123181	Arabidopsis thaliana class I glutamine amidotransferase domain-containing protein (AT5G38200) mRNA, complete cds [NM_123181]	catalytic similar to catalytic [Arabidopsis thaliana] (TAIR:AT1G66860.1); similar to Os01g0138800 [Oryza sativa (japonica cultivar-group)] (GB:NP_001041973.1); similar to Anthranilate synthase component II [Fusobacterium nucleatum subsp. nucleatum ATCC 25586] (GB:NP_603402.1); contains InterPro domain Peptidase C26; (InterPro:IPR011697)	not assigned	not assigned.unknown	GO:0005575	unknown cellular components	ucc
A_84_P21570	0.0120484	2.0356	down	AT5G37500	GORK	Potassium channel GORK	NM_123109	Arabidopsis thaliana Potassium channel GORK (GORK) mRNA, complete cds [NM_123109]	GORK (GATED OUTWARDLY-RECTIFYING K+ CHANNEL); cyclic nucleotide binding / inward rectifier potassium channel/ outward rectifier potassium channel encodes a guard cell outward potassium channel. Mutants have increased water consumption and limited stomatal closure in response to abscisic and jasmonic acids. It forms a heteromeric K(out) channels with SKOR. The gene is expressed ubiquitously in roo…	transport	transport.potassium	GO:0005634	nucleus	N
A_84_P67354	0.00698198	2.0341	down	AT5G63580	FLS2	flavonol synthase 2	NM_125753	Arabidopsis thaliana flavonol synthase 2 (FLS2) mRNA, complete cds [NM_125753]	flavonol synthase, putative encodes a protein whose sequence is similar to flavonol synthase similar to FLS (FLAVONOL SYNTHASE) [Arabidopsis thaliana] (TAIR:AT5G08640.1); similar to Flavonol synthase/flavanone 3-hydroxylase (FLS) (GB:O04395); contains InterPro domain 2OG-Fe(II) oxygenase; (InterPro:IPR005123)	secondary metabolism	secondary metabolism.flavonoids.flavonols	GO:0005575	unknown cellular components	ucc
A_84_P851628	0.0441639	2.03303	down	AT5G59400	AT5G59400	hypothetical protein	NM_125331	Arabidopsis thaliana uncharacterized protein (AT5G59400) mRNA, complete cds [NM_125331]	similar to unknown protein [Arabidopsis thaliana] (TAIR:AT4G11960.1); similar to unknown protein [Oryza sativa] (GB:AAK73156.1); contains domain DNA ligase/mRNA capping enzyme, catalytic domain (SSF56091)	not assigned	not assigned.unknown	GO:0009507	chloroplast	CP
A_84_P860334	0.00411858	2.03298	down	AT2G33830	AT2G33830	dormancy/auxin associated protein	NM_179889	Arabidopsis thaliana dormancy/auxin associated protein (AT2G33830) mRNA, complete cds [NM_179889]	dormancy/auxin associated family protein similar to DRM1 (DORMANCY-ASSOCIATED PROTEIN 1) [Arabidopsis thaliana] (TAIR:AT1G28330.1); similar to auxin-repressed protein [Brassica oleracea] (GB:AAL67436.1); contains InterPro domain Dormancyauxin associated; (InterPro:IPR008406)	hormone metabolism	hormone metabolism.auxin.induced-regulated-responsive-activated	GO:0005575	unknown cellular components	ucc
A_84_P243945	0.010671	2.01734	down	AT5G22580	AT5G22580	stress responsive A/B Barrel domain-containing protein	NM_122164	Arabidopsis thaliana stress responsive A/B Barrel domain-containing protein (AT5G22580) mRNA, complete cds [NM_122164]	Identical to Protein At5g22580 [Arabidopsis Thaliana] (GB:Q9FK81); similar to stable protein 1-related [Arabidopsis thaliana] (TAIR:AT3G17210.1); similar to hypothetical protein [Cucumis melo] (GB:BAD93607.1); contains InterPro domain Stress responsive alpha-beta barrel; (InterPro:IPR013097); contains InterPro domain Dimeric alpha-beta barrel; (InterPro:IPR011008)	not assigned	not assigned.unknown	GO:0009507	chloroplast	CP
